# Supplementary material for: Computation screening for incorrectly determined cocrystal structures
Source: Acta Crystallogr B Struct Sci Cryst Eng Mater. 2025 Feb 25;81(Pt 2):208–16. doi: 10.1107/S205252062500068X (PMC11970119; doi:10.1107/S205252062500068X)
Supplement: Supplementary file 1 [file b-81-00208-sup1.cif]

data_global
#==============================================================================

# PROCESSING SUMMARY (IUCr Office Use Only)

_journal_date_recd_electronic      2024-09-06
_journal_date_to_coeditor         ?
_journal_date_from_coeditor       ?
_journal_date_accepted     ?
_journal_date_printers_first      ?
_journal_date_printers_final      ?
_journal_date_proofs_out          ?
_journal_date_proofs_in           ?
_journal_coeditor_name            ?
_journal_coeditor_code      DK5134
_journal_coeditor_notes
; ?
;
_journal_paper_category      FA
_journal_techeditor_code      ?
_iucr_compatibility_tag          ACTA95
_journal_techeditor_notes  
;
;
_journal_coden_ASTM               ?
_journal_name_full                ?
_journal_year                     ?
_journal_volume                   ?
_journal_issue                    ?
_journal_page_first               ?
_journal_page_last                ?
_journal_suppl_publ_number        ?
_journal_suppl_publ_pages         ?

#==============================================================================

_audit_creation_date               2024-03-25
_audit_creation_method
;
Olex2 1.5
(compiled 2024.02.16 svn.r378c4104 for OlexSys, GUI svn.r6928)
;
loop_
  _audit_author_name
  _audit_author_email
  _audit_author_address
 'Chalupna, S.' sajbanos@vscht.cz
;
UCT Prague
Department of Solid State Chemistry
;

_audit_contact_author_address
;
UCT Prague
Department of Solid State Chemistry
;
_audit_contact_author_email        sajbanos@vscht.cz
_audit_contact_author_name         'Chalupna, S.'
_audit_contact_author_phone        ''
_publ_contact_author_id_orcid      0000-0002-0420-7709
_publ_section_references
;
Bourhis, L.J., Dolomanov, O.V., Gildea, R.J., Howard, J.A.K., Puschmann, H.
 (2015). Acta Cryst. A71, 59-75.

Dolomanov, O.V., Bourhis, L.J., Gildea, R.J, Howard, J.A.K. & Puschmann, H.
 (2009), J. Appl. Cryst. 42, 339-341.

Kleemiss, F., Dolomanov, O.V., Bodensteiner, M., Peyerimhoff, N., Midgley, L.,
Bourhis, L.J., Genoni, A., Malaspina, L.A., Jayatilaka, D., Spencer, J.L.,
White, F., Grundkoetter-Stock, B., Steinhauer, S., Lentz, D., Puschmann, H.,
Grabowsky, S. (2021), Chem. Sci., 12, 1675-1692.

Kleemiss, F., Dolomanov, O.V., Bodensteiner, M., Peyerimhoff, N., Midgley, M.,
Bourhis, L.J., Genoni, A., Malaspina, L.A., Jayatilaka, D., Spencer, J.L.,
White, F., Grundkoetter-Stock, B, Steinhauer, S., Lentz, D., Puschmann, H.,
Grabowsky, S. (2021), Chem. Sci., 12, 1675-1692.

Sheldrick, G.M. (2015). Acta Cryst. A71, 3-8.
;


data_mo_GADGUN03_1_0m
_chemical_name_systematic          '4-Methylpyridine pentachlorophenol'
_chemical_formula_moiety           'C12 H8 Cl5 N O'
_chemical_formula_sum              'C12 H8 Cl5 N O'
_chemical_formula_weight           359.466
loop_
  _atom_type_symbol
  _atom_type_scat_dispersion_real
  _atom_type_scat_dispersion_imag
  _atom_type_scat_source
  _atom_type_scat_dispersion_source
 C 0.00313 0.00162 'NoSpherA2: Chem.Sci. 2021, DOI:10.1039/D0SC05526C'
 'Brennan, Cowan, Rev. Sci. Instrum., 1992, 63, 850'
 Cl 0.14908 0.15974 'NoSpherA2: Chem.Sci. 2021, DOI:10.1039/D0SC05526C'
 'Brennan, Cowan, Rev. Sci. Instrum., 1992, 63, 850'
 H 0.00000 0.00000 'NoSpherA2: Chem.Sci. 2021, DOI:10.1039/D0SC05526C'
 'Brennan, Cowan, Rev. Sci. Instrum., 1992, 63, 850'
 N 0.00612 0.00332 'NoSpherA2: Chem.Sci. 2021, DOI:10.1039/D0SC05526C'
 'Brennan, Cowan, Rev. Sci. Instrum., 1992, 63, 850'
 O 0.01085 0.00610 'NoSpherA2: Chem.Sci. 2021, DOI:10.1039/D0SC05526C'
 'Brennan, Cowan, Rev. Sci. Instrum., 1992, 63, 850'

_space_group_crystal_system        'triclinic'
_space_group_IT_number             2
_space_group_name_H-M_alt          'P -1'
_space_group_name_Hall             '-P 1'
loop_
  _space_group_symop_id
  _space_group_symop_operation_xyz
 1 x,y,z
 2 -x,-y,-z

_symmetry_Int_Tables_number        2
_cell_length_a                     7.3317(3)
_cell_length_b                     8.9118(3)
_cell_length_c                     11.8169(4)
_cell_angle_alpha                  69.929(1)
_cell_angle_beta                   84.854(1)
_cell_angle_gamma                  76.227(1)
_cell_volume                       704.33(5)
_cell_formula_units_Z              2
_cell_measurement_reflns_used      155
_cell_measurement_temperature      180.00
_cell_measurement_theta_max        29.4156
_cell_measurement_theta_min        2.8614
_exptl_absorpt_coefficient_mu      1.018
_exptl_absorpt_correction_T_max    0.7474
_exptl_absorpt_correction_T_min    0.6521
_exptl_absorpt_correction_type     multi-scan
_exptl_absorpt_process_details    
 'Data were corrected for absorption effects using the Multi-Scan method (SADABS)'
_exptl_crystal_colour              colourless
_exptl_crystal_colour_lustre       .
_exptl_crystal_colour_modifier     .
_exptl_crystal_colour_primary      colourless
_exptl_crystal_density_diffrn      1.695
_exptl_crystal_description         needle
_exptl_crystal_F_000               361.614
_exptl_crystal_preparation         ?
_exptl_crystal_recrystallization_method  ?
_exptl_crystal_size_max            0.308
_exptl_crystal_size_mid            0.26
_exptl_crystal_size_min            0.168
_diffrn_reflns_av_R_equivalents    0.0409
_diffrn_reflns_av_unetI/netI       0.0165
_diffrn_reflns_Laue_measured_fraction_full  0.9977
_diffrn_reflns_Laue_measured_fraction_max  0.9987
_diffrn_reflns_limit_h_max         11
_diffrn_reflns_limit_h_min         -11
_diffrn_reflns_limit_k_max         14
_diffrn_reflns_limit_k_min         -14
_diffrn_reflns_limit_l_max         19
_diffrn_reflns_limit_l_min         -19
_diffrn_reflns_number              145175
_diffrn_reflns_point_group_measured_fraction_full  0.9977
_diffrn_reflns_point_group_measured_fraction_max  0.9987
_diffrn_reflns_theta_full          25.2417
_diffrn_reflns_theta_max           31.50
_diffrn_reflns_theta_min           2.86
_diffrn_ambient_temperature        180.00
_diffrn_measured_fraction_theta_full  0.9977
_diffrn_measured_fraction_theta_max  0.9987
_diffrn_measurement_device_type    'Bruker D8 Venture'
_diffrn_radiation_type             'Mo K\a'
_diffrn_radiation_wavelength       0.71073
_diffrn_special_details            ?
_reflns_Friedel_coverage           0.0
_reflns_limit_h_max                10
_reflns_limit_h_min                -10
_reflns_limit_k_max                13
_reflns_limit_k_min                -12
_reflns_limit_l_max                17
_reflns_limit_l_min                0
_reflns_number_gt                  4118
_reflns_number_total               4674
_reflns_threshold_expression       I>=2u(I)
_computing_molecular_graphics      'Olex2 1.5 (Dolomanov et al., 2009)'
_computing_publication_material    'Olex2 1.5 (Dolomanov et al., 2009)'
_computing_structure_refinement    'olex2.refine 1.5 (Bourhis et al., 2015)'
_computing_structure_solution      'SHELXT 2018/2 (Sheldrick, 2018)'
_refine_diff_density_max           0.3401
_refine_diff_density_min           -0.2425
_refine_diff_density_rms           0.0652
_refine_ls_d_res_high              0.6801
_refine_ls_d_res_low               7.1206
_refine_ls_goodness_of_fit_ref     0.9969
_refine_ls_hydrogen_treatment      refall
_refine_ls_matrix_type             full
_refine_ls_number_constraints      0
_refine_ls_number_parameters       244
_refine_ls_number_reflns           4674
_refine_ls_number_restraints       0
_refine_ls_R_factor_all            0.0302
_refine_ls_R_factor_gt             0.0225
_refine_ls_restrained_S_all        0.9969
_refine_ls_shift/su_max            -0.0008
_refine_ls_shift/su_mean           0.0001
_refine_ls_structure_factor_coef   Fsqd
_refine_ls_weighting_details      
 'w=1/[\s^2^(Fo^2^)+(0.0360P)^2^+0.8044P] where P=(Fo^2^+2Fc^2^)/3'
_refine_ls_weighting_scheme        calc
_refine_ls_wR_factor_gt            0.0617
_refine_ls_wR_factor_ref           0.0888
_refine_special_details            ?
_olex2_refinement_description
;
;
_olex2_refine_details
;
Refinement using NoSpherA2, an implementation of
NOn-SPHERical Atom-form-factors in Olex2.
Please cite:
F. Kleemiss et al. Chem. Sci. DOI 10.1039/D0SC05526C - 2021
NoSpherA2 implementation of HAR makes use of
tailor-made aspherical atomic form factors calculated
on-the-fly from a Hirshfeld-partitioned electron density (ED) - not from
spherical-atom form factors.

The ED is calculated from a gaussian basis set single determinant SCF
wavefunction - either Hartree-Fock or DFT using selected funtionals
 - for a fragment of the crystal.
This fragment can be embedded in an electrostatic crystal field by employing cluster charges
or modelled using implicit solvation models, depending on the software used.
The following options were used:
   SOFTWARE:       ORCA 5.0
   PARTITIONING:   NoSpherA2
   INT ACCURACY:   Low
   METHOD:         R2SCAN
   BASIS SET:      def2-TZVP
   CHARGE:         0
   MULTIPLICITY:   1
   DATE:           2024-02-16_13-04-24
;
_atom_sites_solution_primary       dual
loop_
  _atom_site_label
  _atom_site_type_symbol
  _atom_site_fract_x
  _atom_site_fract_y
  _atom_site_fract_z
  _atom_site_U_iso_or_equiv
  _atom_site_adp_type
  _atom_site_occupancy
  _atom_site_refinement_flags_posn
 Cl01 Cl 0.37779(6) 0.55183(5) 0.33526(3) 0.02767(9) Uani 1.000000 .
 Cl02 Cl 0.25369(6) 0.33855(5) -0.09608(3) 0.02723(9) Uani 1.000000 .
 Cl03 Cl 0.42105(6) 0.07875(4) 0.14296(4) 0.02802(9) Uani 1.000000 .
 Cl04 Cl 0.14383(6) 0.71036(5) -0.12042(4) 0.02993(9) Uani 1.000000 .
 Cl05 Cl 0.19904(6) 0.81440(5) 0.09737(4) 0.03293(10) Uani 1.000000 .
 O006 O 0.45962(17) 0.21212(14) 0.33036(10) 0.0258(2) Uani 1.000000 .
 N007 N 0.7261(2) 0.21940(17) 0.44867(12) 0.0250(3) Uani 1.000000 .
 H007 H 0.598(6) 0.215(4) 0.391(4) 0.070(14) Uani 1.000000 .
 C008 C 1.0373(2) 0.1874(2) 0.57962(15) 0.0262(3) Uani 1.000000 .
 C009 C 0.7608(2) 0.10065(19) 0.55549(14) 0.0243(3) Uani 1.000000 .
 H009 H 0.662(3) 0.023(3) 0.585(2) 0.045(7) Uani 1.000000 .
 C00A C 0.39163(19) 0.32487(17) 0.23052(13) 0.0195(2) Uani 1.000000 .
 C00B C 0.9141(2) 0.08284(19) 0.62329(14) 0.0253(3) Uani 1.000000 .
 H00B H 0.937(4) -0.012(3) 0.713(2) 0.051(7) Uani 1.000000 .
 C00C C 0.36102(19) 0.28232(17) 0.12958(12) 0.0189(2) Uani 1.000000 .
 C00D C 0.2621(2) 0.61183(17) 0.10923(13) 0.0206(2) Uani 1.000000 .
 C00E C 0.3404(2) 0.49378(18) 0.21576(13) 0.0198(2) Uani 1.000000 .
 C00F C 0.8416(2) 0.3218(2) 0.40505(14) 0.0279(3) Uani 1.000000 .
 H00F H 0.802(4) 0.417(3) 0.320(2) 0.046(7) Uani 1.000000 .
 C00G C 0.28555(18) 0.39928(17) 0.02245(12) 0.0186(2) Uani 1.000000 .
 C00H C 0.9991(2) 0.3086(2) 0.46737(16) 0.0290(3) Uani 1.000000 .
 H00H H 1.089(4) 0.389(3) 0.429(3) 0.061(8) Uani 1.000000 .
 C00I C 0.23524(19) 0.56547(18) 0.01125(13) 0.0200(2) Uani 1.000000 .
 C00J C 1.2043(3) 0.1700(4) 0.6509(3) 0.0472(5) Uani 1.000000 .
 H00a H 1.172(5) 0.173(9) 0.735(4) 0.16(3) Uani 1.000000 .
 H00c H 1.301(6) 0.064(6) 0.661(5) 0.130(19) Uani 1.000000 .
 H00d H 1.275(7) 0.271(7) 0.612(5) 0.15(2) Uani 1.000000 .

loop_
  _atom_site_aniso_label
  _atom_site_aniso_U_11
  _atom_site_aniso_U_22
  _atom_site_aniso_U_33
  _atom_site_aniso_U_12
  _atom_site_aniso_U_13
  _atom_site_aniso_U_23
 Cl01 0.03168(19) 0.03136(19) 0.02735(17) -0.00940(14) 0.00086(14) -0.01767(14)
 Cl02 0.03037(18) 0.03536(19) 0.02136(16) -0.01149(15) -0.00135(13) -0.01308(14)
 Cl03 0.0373(2) 0.02101(16) 0.02939(18) -0.00856(14) -0.00435(14) -0.01050(13)
 Cl04 0.02862(18) 0.03042(19) 0.02483(17) -0.00584(14) -0.00416(13) -0.00128(14)
 Cl05 0.0387(2) 0.02082(17) 0.0406(2) -0.00590(14) -0.00173(17) -0.01206(15)
 O006 0.0329(6) 0.0236(5) 0.0226(5) -0.0116(4) -0.0057(4) -0.0050(4)
 N007 0.0259(6) 0.0284(6) 0.0219(6) -0.0087(5) -0.0038(5) -0.0074(5)
 H007 0.07(3) 0.06(2) 0.11(4) -0.05(2) 0.05(3) -0.05(3)
 C008 0.0219(6) 0.0299(7) 0.0303(7) -0.0027(5) -0.0033(5) -0.0156(6)
 C009 0.0247(7) 0.0250(7) 0.0234(6) -0.0073(5) -0.0004(5) -0.0069(5)
 H009 0.051(16) 0.048(16) 0.037(14) -0.035(13) -0.006(12) 0.003(12)
 C00A 0.0196(6) 0.0217(6) 0.0206(6) -0.0090(5) -0.0002(5) -0.0083(5)
 C00B 0.0259(7) 0.0250(7) 0.0233(7) -0.0019(5) -0.0042(5) -0.0075(5)
 H00B 0.056(18) 0.034(15) 0.039(15) 0.005(13) 0.002(13) 0.007(12)
 C00C 0.0202(6) 0.0203(6) 0.0190(6) -0.0082(5) -0.0007(5) -0.0075(5)
 C00D 0.0195(6) 0.0211(6) 0.0227(6) -0.0071(5) 0.0012(5) -0.0078(5)
 C00E 0.0200(6) 0.0217(6) 0.0214(6) -0.0083(5) 0.0017(5) -0.0099(5)
 C00F 0.0340(8) 0.0284(7) 0.0206(7) -0.0117(6) -0.0010(6) -0.0039(6)
 H00F 0.070(19) 0.033(14) 0.028(13) -0.009(13) 0.009(12) -0.005(11)
 C00G 0.0167(5) 0.0228(6) 0.0183(5) -0.0080(5) 0.0006(4) -0.0072(5)
 C00H 0.0291(7) 0.0324(8) 0.0303(8) -0.0144(6) 0.0044(6) -0.0126(6)
 H00H 0.061(18) 0.052(17) 0.07(2) -0.045(15) 0.001(15) -0.001(15)
 C00I 0.0178(6) 0.0224(6) 0.0201(6) -0.0071(5) 0.0006(4) -0.0059(5)
 C00J 0.0298(10) 0.0634(15) 0.0576(14) -0.0057(10) -0.0140(9) -0.0316(12)
 H00a 0.06(3) 0.35(8) 0.14(4) -0.05(4) 0.02(3) -0.17(5)
 H00c 0.07(3) 0.13(4) 0.21(5) 0.03(3) -0.08(3) -0.10(4)
 H00d 0.11(4) 0.17(5) 0.14(4) -0.09(4) -0.06(3) 0.03(4)

loop_
  _geom_bond_atom_site_label_1
  _geom_bond_atom_site_label_2
  _geom_bond_distance
  _geom_bond_site_symmetry_2
  _geom_bond_publ_flag
 Cl01 C00E 1.7248(14) . ?
 Cl02 C00G 1.7171(14) . ?
 Cl03 C00C 1.7162(14) . ?
 Cl04 C00I 1.7127(15) . ?
 Cl05 C00D 1.7126(15) . ?
 O006 H007 1.30(5) . ?
 O006 C00A 1.3051(17) . ?
 N007 H007 1.23(5) . ?
 N007 C009 1.338(2) . ?
 N007 C00F 1.335(2) . ?
 C008 C00B 1.392(2) . ?
 C008 C00H 1.394(2) . ?
 C008 C00J 1.496(3) . ?
 C009 H009 1.08(2) . ?
 C009 C00B 1.386(2) . ?
 C00A C00C 1.4198(19) . ?
 C00A C00E 1.414(2) . ?
 C00B H00B 1.11(2) . ?
 C00C C00G 1.3930(19) . ?
 C00D C00E 1.398(2) . ?
 C00D C00I 1.399(2) . ?
 C00F H00F 1.08(2) . ?
 C00F C00H 1.385(2) . ?
 C00G C00I 1.400(2) . ?
 C00H H00H 1.05(2) . ?
 C00J H00a 1.01(4) . ?
 C00J H00c 1.01(4) . ?
 C00J H00d 1.09(4) . ?

loop_
  _geom_angle_atom_site_label_1
  _geom_angle_atom_site_label_2
  _geom_angle_atom_site_label_3
  _geom_angle
  _geom_angle_site_symmetry_1
  _geom_angle_site_symmetry_3
  _geom_angle_publ_flag
 C00A O006 H007 125.5(15) . . ?
 C009 N007 H007 115.9(16) . . ?
 C00F N007 H007 123.6(16) . . ?
 C00F N007 C009 119.97(14) . . ?
 N007 H007 O006 179(3) . . ?
 C00H C008 C00B 117.56(14) . . ?
 C00J C008 C00B 121.02(18) . . ?
 C00J C008 C00H 121.42(18) . . ?
 H009 C009 N007 116.1(12) . . ?
 C00B C009 N007 121.11(15) . . ?
 C00B C009 H009 122.8(12) . . ?
 C00C C00A O006 120.80(13) . . ?
 C00E C00A O006 123.35(13) . . ?
 C00E C00A C00C 115.83(13) . . ?
 C009 C00B C008 120.07(15) . . ?
 H00B C00B C008 119.6(15) . . ?
 H00B C00B C009 120.3(15) . . ?
 C00A C00C Cl03 117.61(11) . . ?
 C00G C00C Cl03 120.12(10) . . ?
 C00G C00C C00A 122.27(13) . . ?
 C00E C00D Cl05 120.29(11) . . ?
 C00I C00D Cl05 119.45(11) . . ?
 C00I C00D C00E 120.25(13) . . ?
 C00A C00E Cl01 117.56(11) . . ?
 C00D C00E Cl01 120.12(11) . . ?
 C00D C00E C00A 122.32(13) . . ?
 H00F C00F N007 115.7(14) . . ?
 C00H C00F N007 121.70(15) . . ?
 C00H C00F H00F 122.6(14) . . ?
 C00C C00G Cl02 119.61(11) . . ?
 C00I C00G Cl02 120.02(11) . . ?
 C00I C00G C00C 120.38(12) . . ?
 C00F C00H C008 119.57(15) . . ?
 H00H C00H C008 120.8(15) . . ?
 H00H C00H C00F 119.6(15) . . ?
 C00D C00I Cl04 120.33(11) . . ?
 C00G C00I Cl04 120.74(11) . . ?
 C00G C00I C00D 118.94(13) . . ?
 H00a C00J C008 114(2) . . ?
 H00c C00J C008 113(2) . . ?
 H00c C00J H00a 106(4) . . ?
 H00d C00J C008 113(2) . . ?
 H00d C00J H00a 103(4) . . ?
 H00d C00J H00c 108(4) . . ?

loop_
  _geom_hbond_atom_site_label_D
  _geom_hbond_atom_site_label_H
  _geom_hbond_atom_site_label_A
  _geom_hbond_distance_DH
  _geom_hbond_distance_HA
  _geom_hbond_distance_DA
  _geom_hbond_angle_DHA
  _geom_hbond_site_symmetry_A
 O006 H007 N007 1.30(5) 1.23(5) 2.5278(18) 179(3) .
 N007 H007 O006 1.23(5) 1.30(5) 2.5278(18) 179(3) .

loop_
  _geom_torsion_atom_site_label_1
  _geom_torsion_atom_site_label_2
  _geom_torsion_atom_site_label_3
  _geom_torsion_atom_site_label_4
  _geom_torsion
  _geom_torsion_site_symmetry_1
  _geom_torsion_site_symmetry_2
  _geom_torsion_site_symmetry_3
  _geom_torsion_site_symmetry_4
  _geom_torsion_publ_flag
 Cl01 C00E C00A O006 2.12(13) . . . . ?
 Cl01 C00E C00A C00C -179.18(10) . . . . ?
 Cl01 C00E C00D Cl05 -1.12(12) . . . . ?
 Cl01 C00E C00D C00I 178.68(11) . . . . ?
 Cl02 C00G C00C Cl03 -0.19(11) . . . . ?
 Cl02 C00G C00C C00A 179.67(10) . . . . ?
 Cl02 C00G C00I Cl04 -0.64(11) . . . . ?
 Cl02 C00G C00I C00D 179.84(11) . . . . ?
 Cl03 C00C C00A O006 -1.31(13) . . . . ?
 Cl03 C00C C00A C00E 179.96(10) . . . . ?
 Cl03 C00C C00G C00I 179.61(10) . . . . ?
 Cl04 C00I C00D Cl05 1.15(12) . . . . ?
 Cl04 C00I C00D C00E -178.65(11) . . . . ?
 Cl04 C00I C00G C00C 179.55(11) . . . . ?
 Cl05 C00D C00E C00A 178.86(10) . . . . ?
 Cl05 C00D C00I C00G -179.33(10) . . . . ?
 O006 C00A C00C C00G 178.82(13) . . . . ?
 O006 C00A C00E C00D -177.86(14) . . . . ?
 N007 C009 C00B C008 -1.23(18) . . . . ?
 N007 C00F C00H C008 -1.2(2) . . . . ?
 C00A C00C C00G C00I -0.52(16) . . . . ?
 C00A C00E C00D C00I -1.34(16) . . . . ?
 C00C C00G C00I C00D 0.04(15) . . . . ?

loop_
  _diffrn_refln_index_h
  _diffrn_refln_index_k
  _diffrn_refln_index_l
  _diffrn_refln_intensity_net
  _diffrn_refln_intensity_u
 -1 0 0 172.18 6.7
 -1 0 0 169.38 6.8
 -1 0 0 175.68 6.8
 -1 0 0 172.38 6.8
 -1 0 0 162.88 6.8
 -1 0 0 172.48 6.8
 -1 0 0 172.38 6.8
 -1 0 0 179.98 6.8
 -1 0 0 173.98 6.8
 -1 0 0 167.98 6.8
 1 0 0 171.98 6.8
 1 0 0 167.38 6.8
 1 0 0 171.38 6.8
 1 0 0 166.58 6.8
 1 0 0 167.38 6.8
 1 0 0 177.28 6.8
 1 0 0 172.18 6.8
 1 0 0 171.28 6.8
 1 0 0 169.38 6.8
 1 0 0 168.78 6.7
 1 0 0 169.78 6.8
 1 0 0 169.58 6.8
 1 0 0 169.58 6.8
 1 0 0 168.08 6.8
 1 0 0 167.38 6.8
 1 0 0 168.38 6.8
 -2 0 0 1887.11 84.79
 -2 0 0 1875.81 75.19
 -2 0 0 1909.11 76.79
 2 0 0 1901.81 75.19
 2 0 0 1913.81 76.79
 -3 0 0 21.9 1.4
 -3 0 0 21.9 1.2
 -3 0 0 21.6 1.3
 -3 0 0 22.2 1.3
 -3 0 0 23.1 1
 -3 0 0 22.1 1.3
 -3 0 0 20.2 1.2
 -3 0 0 22.6 1.2
 -3 0 0 22.5 1.2
 -3 0 0 21.7 1.5
 -3 0 0 22.3 1.3
 -3 0 0 23.2 1.3
 -3 0 0 20.5 1.3
 -3 0 0 21.9 1.1
 -3 0 0 23.1 1.4
 -3 0 0 23.7 1.5
 -3 0 0 20.4 1.2
 -3 0 0 21.4 1.2
 -3 0 0 22.4 1.1
 -3 0 0 21.9 1.4
 -3 0 0 21.1 1.6
 -3 0 0 21.6 1.2
 -3 0 0 20.7 1.4
 3 0 0 19.8 1.4
 3 0 0 22.4 1.2
 3 0 0 22.9 1.1
 3 0 0 21.7 1.2
 3 0 0 22.1 1.1
 3 0 0 24.4 1.4
 3 0 0 22.2 1.1
 3 0 0 24.6 1.2
 3 0 0 24.5 1.2
 3 0 0 21.5 1.2
 3 0 0 23.7 1.3
 3 0 0 19.7 1.2
 3 0 0 22 1
 3 0 0 20.8 1.1
 3 0 0 22.3 0.9
 3 0 0 22.1 1.2
 3 0 0 20.6 1.2
 3 0 0 21.9 1.2
 3 0 0 22.7 1.4
 3 0 0 21 1.1
 3 0 0 23.3 0.9
 3 0 0 22.4 1.4
 3 0 0 24.5 1.4
 -4 0 0 3.1 1.2
 -4 0 0 3.3 0.7
 -4 0 0 2.6 0.7
 -4 0 0 2.9 0.6
 -4 0 0 4.2 0.9
 -4 0 0 3.7 0.7
 -4 0 0 3.3 0.8
 -4 0 0 3.4 0.7
 -4 0 0 3.5 0.8
 -4 0 0 4.1 0.9
 -4 0 0 2.7 0.3
 -4 0 0 3.4 0.9
 -4 0 0 2.7 0.7
 -4 0 0 3.9 0.8
 -4 0 0 4.3 0.8
 -4 0 0 4.5 1
 -4 0 0 2.8 0.7
 -4 0 0 3.4 0.7
 -4 0 0 2.9 0.8
 -4 0 0 2.8 0.5
 -4 0 0 3.3 0.9
 -4 0 0 4.4 0.8
 4 0 0 2.6 0.5
 4 0 0 4.1 0.8
 4 0 0 2.2 0.6
 4 0 0 3.2 0.7
 4 0 0 2.9 0.4
 4 0 0 2.6 0.6
 4 0 0 3.2 0.4
 4 0 0 3.1 0.8
 4 0 0 2.5 0.5
 4 0 0 2.6 0.6
 4 0 0 3.9 0.5
 4 0 0 3.5 0.7
 4 0 0 1.6 0.6
 4 0 0 2.1 0.6
 4 0 0 2.8 0.7
 4 0 0 3.1 0.7
 4 0 0 2.1 0.6
 4 0 0 3.2 0.7
 4 0 0 1 0.6
 4 0 0 3.7 0.6
 4 0 0 2.9 0.5
 4 0 0 4 0.8
 4 0 0 2.9 0.5
 -5 0 0 396.66 15.4
 -5 0 0 374.86 14.7
 -5 0 0 382.26 15.3
 -5 0 0 365.96 14.9
 -5 0 0 369.06 15.5
 -5 0 0 358.86 15.2
 -5 0 0 392.66 15.1
 -5 0 0 330.47 15.2
 -5 0 0 378.46 15.6
 -5 0 0 374.56 14.8
 -5 0 0 381.46 15.2
 -5 0 0 354.36 14.9
 -5 0 0 360.86 15.1
 -5 0 0 401.66 15.1
 -5 0 0 359.26 15
 -5 0 0 363.66 15.1
 -5 0 0 367.66 15
 -5 0 0 391.66 15.2
 -5 0 0 355.16 15
 -5 0 0 352.06 15.2
 -5 0 0 345.87 15
 5 0 0 370.76 15.2
 5 0 0 350.96 14.9
 5 0 0 377.36 14.9
 5 0 0 371.56 15.3
 5 0 0 373.46 15
 5 0 0 375.46 14.9
 5 0 0 386.66 15.1
 5 0 0 370.06 14.6
 5 0 0 345.37 15.1
 5 0 0 380.46 15
 5 0 0 367.36 15.1
 5 0 0 379.06 15
 5 0 0 371.56 14.9
 5 0 0 386.96 15.2
 5 0 0 365.96 14.8
 5 0 0 369.86 14.9
 5 0 0 380.56 15
 5 0 0 378.46 14.7
 5 0 0 374.16 14.8
 5 0 0 366.86 14.9
 5 0 0 376.56 15
 5 0 0 352.06 14.9
 -6 0 0 102.79 4.7
 -6 0 0 89.59 4.5
 -6 0 0 97.69 4.6
 -6 0 0 99.19 4.6
 -6 0 0 93.99 4.9
 -6 0 0 100.59 4.1
 -6 0 0 96.89 5
 -6 0 0 94.59 3.9
 -6 0 0 99.19 4.7
 -6 0 0 96.29 4.6
 -6 0 0 96.99 4.4
 -6 0 0 92.69 4.8
 6 0 0 104.79 4.7
 6 0 0 96.99 4.5
 6 0 0 102.69 4.6
 6 0 0 95.59 4.4
 6 0 0 91.09 4.3
 6 0 0 93.69 4.7
 6 0 0 102.79 4.6
 6 0 0 95.89 4.3
 6 0 0 97.69 4.2
 6 0 0 96.49 4.6
 6 0 0 101.09 4.3
 6 0 0 102.29 4.5
 6 0 0 85.69 4.4
 6 0 0 97.59 4
 6 0 0 97.39 4.1
 6 0 0 87.39 4.2
 6 0 0 91.09 4.5
 6 0 0 99.19 4.2
 6 0 0 101.99 4.3
 6 0 0 97.09 4.4
 6 0 0 104.89 4.5
 6 0 0 98.19 4.4
 6 0 0 102.69 4.7
 -7 0 0 15.8 1.6
 -7 0 0 15.3 2
 -7 0 0 16.4 1.8
 -7 0 0 16.9 2.3
 -7 0 0 16.7 2.1
 -7 0 0 15.4 1.2
 -7 0 0 16.5 2.3
 -7 0 0 14.2 2.2
 -7 0 0 12.1 2
 -7 0 0 17.6 2.1
 7 0 0 13.7 1.2
 7 0 0 13.9 1.7
 7 0 0 14.5 1.1
 7 0 0 15.2 1.7
 7 0 0 13.9 1.5
 7 0 0 17.8 2.1
 7 0 0 15.6 1.6
 7 0 0 13.1 1.4
 7 0 0 17.9 1.7
 7 0 0 15.6 1.7
 7 0 0 18.1 1.3
 7 0 0 14.7 1.2
 7 0 0 12.1 1.7
 7 0 0 20.1 2
 7 0 0 16 1.9
 7 0 0 13.6 2
 -8 0 0 77.29 4.2
 -8 0 0 80.29 4.4
 -8 0 0 78.29 4.6
 -8 0 0 78.99 4.5
 -8 0 0 83.29 5.1
 8 0 0 76.69 4.6
 8 0 0 78.09 3.6
 8 0 0 81.89 4.3
 8 0 0 69.29 4.4
 8 0 0 76.59 3.4
 8 0 0 80.19 4.5
 8 0 0 83.39 4.1
 8 0 0 78.89 4.4
 8 0 0 82.39 4.3
 8 0 0 81.99 4
 8 0 0 80.19 4.6
 8 0 0 83.19 4
 8 0 0 78.99 3.5
 8 0 0 82.19 4.3
 8 0 0 76.99 4.2
 -9 0 0 11.2 2.3
 -9 0 0 13.1 2.2
 -9 0 0 9.6 2.5
 -9 0 0 8.6 2.1
 -9 0 0 10.2 2.9
 -9 0 0 9 2.7
 -9 0 0 15.3 3.1
 9 0 0 9.8 1.4
 9 0 0 21.7 2.4
 9 0 0 11.4 2.3
 9 0 0 11.6 2.5
 9 0 0 11.1 2.6
 9 0 0 13 2.2
 9 0 0 7.8 1.9
 9 0 0 13.8 2.3
 9 0 0 8.7 1.8
 9 0 0 10.9 2.6
 9 0 0 8.3 1
 9 0 0 10.4 2.7
 -10 0 0 14 3.2
 -10 0 0 16 2.9
 -10 0 0 13.6 3.1
 -10 0 0 16.8 4.5
 -10 0 0 18.9 4.1
 10 0 0 13.8 3.7
 10 0 0 14.2 3.6
 10 0 0 11.1 2.1
 10 0 0 17.9 2.9
 10 0 0 11.5 1.6
 10 0 0 15.6 2.9
 10 0 0 16.7 3.2
 10 0 0 11.8 2.8
 10 0 0 14.9 3.3
 10 0 0 11.2 2.5
 10 0 0 13.1 2.6
 10 0 0 8.7 1.2
 -11 0 0 0.7 3.1
 -11 0 0 0.6 4.8
 -11 0 0 0.7 3.9
 -11 0 0 1 3.7
 11 0 0 1.7 1.1
 11 0 0 0.6 3.1
 11 0 0 2.4 3.5
 11 0 0 2.8 3.8
 11 0 0 3.1 3.7
 11 0 0 1.9 3.1
 11 0 0 0.4 3.3
 11 0 0 3 1.5
 11 0 0 2.7 3.7
 11 -1 0 4 1.7
 11 -1 0 0.8 1.3
 11 -1 0 3.4 3.6
 11 -1 0 2.4 3.4
 11 -1 0 -3 4.1
 11 -1 0 6.4 3.7
 11 -1 0 0.8 4.1
 11 -1 0 0.4 3.4
 11 -1 0 1.7 3.2
 11 -1 0 0.8 3.7
 -11 1 0 0.4 4
 -11 1 0 3 5.8
 -11 1 0 0.3 3.4
 -11 1 0 1.2 3.7
 -11 1 0 2.2 6.2
 10 -1 0 8.8 3.4
 10 -1 0 8.7 2.7
 10 -1 0 10.1 1.2
 10 -1 0 6.7 3
 10 -1 0 10.8 1.6
 10 -1 0 10.1 2.6
 10 -1 0 4.8 3.2
 10 -1 0 11.2 3.1
 10 -1 0 11.1 3.6
 10 -1 0 11.8 3
 10 -1 0 9 2.7
 -10 1 0 7.9 3.3
 -10 1 0 8.3 3.4
 -10 1 0 15.6 4.4
 -10 1 0 11.4 4.2
 9 -1 0 13.9 2.3
 9 -1 0 15 2.9
 9 -1 0 10.2 2.6
 9 -1 0 12.5 2.1
 9 -1 0 13.8 1.2
 9 -1 0 12.8 3
 9 -1 0 17.5 2.6
 9 -1 0 12.3 2.3
 9 -1 0 15.2 1.5
 9 -1 0 13.4 2.5
 9 -1 0 18.4 2.6
 9 -1 0 15.9 2.9
 -9 1 0 13 2.9
 -9 1 0 15 2.9
 -9 1 0 13.8 2.6
 -9 1 0 14.6 2.6
 -9 1 0 11.1 2.4
 -9 1 0 16.8 3.4
 -9 1 0 12.9 3.6
 8 -1 0 152.68 7.3
 8 -1 0 150.68 6.8
 8 -1 0 151.28 6.4
 8 -1 0 141.99 6.9
 8 -1 0 125.59 7.2
 8 -1 0 162.68 6.7
 8 -1 0 148.29 6.4
 8 -1 0 144.29 7.2
 8 -1 0 147.29 7.1
 8 -1 0 148.29 7.5
 8 -1 0 151.08 6.9
 8 -1 0 147.19 6.9
 8 -1 0 142.49 6.7
 8 -1 0 150.38 6.8
 -8 1 0 148.19 7.1
 -8 1 0 143.99 6.4
 -8 1 0 147.49 7.1
 -8 1 0 147.09 7.3
 -8 1 0 146.49 7.4
 -8 1 0 152.88 7.7
 -8 1 0 155.58 7.9
 7 -1 0 -0.4 0.7
 7 -1 0 1.3 1.2
 7 -1 0 0.9 1.6
 7 -1 0 0 1.1
 7 -1 0 1.2 1.3
 7 -1 0 0.9 1
 7 -1 0 1 1.2
 7 -1 0 -0.2 1.2
 7 -1 0 -2.1 1.4
 7 -1 0 0.6 1.1
 7 -1 0 -0.3 0.8
 7 -1 0 2.1 1.4
 7 -1 0 0.8 1.4
 7 -1 0 -1.2 1.3
 7 -1 0 1.6 1.7
 7 -1 0 -1.1 1.3
 7 -1 0 -2.3 1.3
 -7 1 0 1 1.2
 -7 1 0 2.6 1.7
 -7 1 0 -0.1 1.8
 -7 1 0 1.1 1.5
 -7 1 0 -1.6 1.2
 -7 1 0 0 0.7
 -7 1 0 -2.1 1.5
 -7 1 0 -0.9 1
 6 -1 0 5.8 1.1
 6 -1 0 5.6 1
 6 -1 0 7.1 1.3
 6 -1 0 5 1.1
 6 -1 0 3.4 1.1
 6 -1 0 7.8 1.2
 6 -1 0 7.3 1.2
 6 -1 0 6.3 1.1
 6 -1 0 5.6 1.3
 6 -1 0 11.1 1.4
 6 -1 0 9.3 1.5
 6 -1 0 5.6 1.2
 6 -1 0 6.7 0.8
 6 -1 0 6.4 0.6
 6 -1 0 8.3 1.5
 6 -1 0 4.4 1.4
 6 -1 0 4.3 1
 6 -1 0 8.3 1.2
 6 -1 0 7.4 1.3
 -6 1 0 5.3 0.8
 -6 1 0 7.1 1.3
 -6 1 0 3.5 1.6
 -6 1 0 5.7 1.6
 -6 1 0 5.9 1.6
 -6 1 0 6.6 1.3
 -6 1 0 6.3 1.4
 -6 1 0 7.1 1
 -6 1 0 7.5 1.6
 -6 1 0 8.4 1.2
 5 -1 0 394.76 15.8
 5 -1 0 387.86 15.6
 5 -1 0 404.76 16.4
 5 -1 0 427.46 16.2
 5 -1 0 403.46 15.9
 5 -1 0 389.06 15.9
 5 -1 0 422.96 16
 5 -1 0 390.46 15.6
 5 -1 0 393.06 15.8
 5 -1 0 385.46 16
 5 -1 0 400.26 16.2
 5 -1 0 393.06 15.9
 5 -1 0 392.46 15.9
 5 -1 0 385.86 15.9
 5 -1 0 395.56 15.7
 5 -1 0 385.36 15.8
 5 -1 0 403.56 16
 5 -1 0 365.56 16.1
 5 -1 0 399.16 16.1
 5 -1 0 414.66 16.3
 5 -1 0 419.56 16.1
 5 -1 0 381.66 15.8
 -5 1 0 382.56 16.2
 -5 1 0 392.06 16
 -5 1 0 372.16 15.9
 -5 1 0 391.26 15.6
 -5 1 0 402.36 16.1
 -5 1 0 375.36 16.2
 -5 1 0 400.96 16.1
 -5 1 0 396.56 15.7
 -5 1 0 388.66 16
 -5 1 0 392.66 16.1
 -5 1 0 398.16 15.8
 -5 1 0 420.96 16.1
 -5 1 0 392.26 16.3
 -5 1 0 409.96 16.2
 -5 1 0 380.46 15.9
 -5 1 0 378.86 16
 -5 1 0 405.76 16.4
 -5 1 0 388.46 16.2
 -5 1 0 402.56 16.2
 -5 1 0 375.36 16
 -5 1 0 395.96 16.3
 -5 1 0 383.06 15.8
 4 -1 0 125.49 5.2
 4 -1 0 132.79 5.5
 4 -1 0 131.79 5.7
 4 -1 0 123.69 5.3
 4 -1 0 126.39 5.6
 4 -1 0 124.29 5.4
 4 -1 0 125.79 5.4
 4 -1 0 127.19 5.3
 4 -1 0 129.29 5.3
 4 -1 0 130.69 5.1
 4 -1 0 117.69 5.5
 4 -1 0 129.19 5.4
 4 -1 0 130.29 5.4
 4 -1 0 131.79 5.6
 4 -1 0 122.19 5.5
 4 -1 0 128.29 5.4
 4 -1 0 120.99 5.4
 4 -1 0 130.39 5.4
 4 -1 0 130.69 5.4
 4 -1 0 128.79 5.3
 4 -1 0 120.09 5.4
 4 -1 0 129.99 5.5
 -4 1 0 125.09 5.6
 -4 1 0 125.49 5.4
 -4 1 0 124.99 5.4
 -4 1 0 125.99 5.5
 -4 1 0 121.69 5.5
 -4 1 0 124.69 5.2
 -4 1 0 128.89 5.5
 -4 1 0 138.89 5.5
 -4 1 0 129.79 5.5
 -4 1 0 130.09 5.3
 -4 1 0 121.79 5.5
 -4 1 0 129.59 5.5
 -4 1 0 125.69 5.6
 -4 1 0 129.49 5.1
 -4 1 0 125.79 5.7
 -4 1 0 126.59 5.6
 -4 1 0 127.09 5.3
 -4 1 0 125.89 5.6
 -4 1 0 132.79 5.8
 -4 1 0 126.49 5.3
 -4 1 0 120.49 5.5
 -4 1 0 126.79 5.6
 -4 1 0 128.29 5.1
 3 -1 0 83.39 3.5
 3 -1 0 82.19 3.6
 3 -1 0 81.99 3.7
 3 -1 0 89.79 3.7
 3 -1 0 81.59 3.6
 3 -1 0 90.29 3.9
 3 -1 0 82.29 3.8
 3 -1 0 80.89 3.8
 3 -1 0 83.49 3.6
 3 -1 0 86.99 3.7
 3 -1 0 83.39 3.7
 3 -1 0 90.99 3.8
 3 -1 0 85.09 3.9
 3 -1 0 89.09 3.7
 3 -1 0 86.29 3.7
 3 -1 0 88.89 3.7
 3 -1 0 86.99 3.6
 3 -1 0 89.09 3.7
 3 -1 0 85.09 3.8
 3 -1 0 84.19 3.6
 3 -1 0 84.99 3.7
 -3 1 0 84.89 3.8
 -3 1 0 76.59 3.7
 -3 1 0 86.69 3.8
 -3 1 0 91.09 3.5
 -3 1 0 84.89 3.7
 -3 1 0 86.79 3.6
 -3 1 0 87.49 3.9
 -3 1 0 88.69 3.7
 -3 1 0 91.19 3.8
 -3 1 0 90.09 3.6
 -3 1 0 87.09 3.7
 -3 1 0 90.59 3.8
 -3 1 0 82.59 3.8
 -3 1 0 89.39 3.7
 -3 1 0 85.89 3.8
 -3 1 0 87.59 3.7
 -3 1 0 86.79 3.4
 -3 1 0 83.59 3.5
 -3 1 0 83.19 3.8
 -3 1 0 84.89 4
 -3 1 0 85.29 3.9
 -3 1 0 82.89 3.9
 -3 1 0 86.89 3.6
 -3 1 0 81.49 3.5
 -3 1 0 85.19 3.8
 2 -1 0 294.67 11.8
 2 -1 0 310.47 11.9
 2 -1 0 293.57 11.8
 2 -1 0 289.87 11.7
 2 -1 0 281.17 11.8
 2 -1 0 298.87 11.8
 2 -1 0 295.17 11.7
 2 -1 0 295.97 11.7
 2 -1 0 294.67 11.7
 2 -1 0 295.37 11.8
 2 -1 0 302.27 11.8
 2 -1 0 294.57 11.7
 2 -1 0 288.87 11.8
 2 -1 0 276.17 11.9
 2 -1 0 304.57 11.8
 2 -1 0 285.27 11.6
 2 -1 0 299.77 11.9
 2 -1 0 289.97 11.8
 2 -1 0 293.97 11.7
 2 -1 0 295.17 11.9
 2 -1 0 293.17 11.8
 -2 1 0 279.17 11.9
 -2 1 0 293.17 11.7
 -2 1 0 290.67 11.8
 -2 1 0 305.47 11.7
 -2 1 0 292.27 11.8
 -2 1 0 290.57 11.8
 -2 1 0 291.47 11.8
 -2 1 0 299.77 11.7
 -2 1 0 300.47 11.7
 -2 1 0 286.77 11.8
 -2 1 0 301.77 11.8
 -2 1 0 296.47 11.7
 -2 1 0 292.07 11.8
 -2 1 0 302.07 11.8
 -2 1 0 285.57 11.8
 -2 1 0 292.77 11.8
 -2 1 0 295.87 11.6
 -2 1 0 294.07 11.8
 -2 1 0 299.87 11.7
 -2 1 0 298.67 11.6
 -2 1 0 300.17 11.9
 -2 1 0 294.37 11.7
 1 -1 0 107.59 4.2
 1 -1 0 103.69 4.2
 1 -1 0 99.59 4.2
 1 -1 0 110.99 4.3
 1 -1 0 99.19 4.3
 1 -1 0 111.39 4.2
 1 -1 0 99.59 4.2
 1 -1 0 105.59 4.2
 1 -1 0 106.29 4.2
 1 -1 0 100.69 4.1
 1 -1 0 103.09 4.2
 1 -1 0 109.89 4.3
 1 -1 0 103.69 4.2
 1 -1 0 99.59 4.1
 1 -1 0 101.19 4.2
 1 -1 0 104.79 4.2
 1 -1 0 98.29 4.2
 1 -1 0 100.19 4.2
 1 -1 0 108.09 4.2
 1 -1 0 104.09 4.2
 1 -1 0 104.89 4.2
 -1 1 0 108.69 4.2
 -1 1 0 112.99 4.2
 -1 1 0 101.99 4.2
 -1 1 0 105.99 4.2
 -1 1 0 100.79 4.2
 -1 1 0 106.39 4.3
 -1 1 0 103.69 4.2
 -1 1 0 94.39 4.3
 -1 1 0 98.59 4.2
 -1 1 0 101.49 4.3
 -1 1 0 106.69 4.2
 -1 1 0 103.49 4.1
 -1 1 0 98.39 4.2
 -1 1 0 107.79 4.2
 -1 1 0 99.89 4.2
 -1 1 0 103.99 4.2
 -1 1 0 99.69 4.2
 -1 1 0 100.29 4.2
 -1 1 0 98.49 4.2
 -1 1 0 103.59 4.2
 -1 1 0 105.39 4.1
 -1 1 0 98.49 4.2
 -1 1 0 104.09 4.1
 -1 1 0 100.89 4.2
 -1 1 0 101.79 4.2
 0 -1 0 0 0.1
 0 -1 0 0 0.1
 0 -1 0 0 0.1
 0 -1 0 0.1 0.1
 0 1 0 0 0.1
 0 1 0 0.1 0.1
 1 1 0 622.44 27.7
 1 1 0 611.74 24.5
 1 1 0 625.54 25
 -2 -1 0 4607.84 182.08
 -2 -1 0 4547.94 187.48
 2 1 0 4569.74 181.78
 2 1 0 4627.74 188.68
 -3 -1 0 851.51 33.7
 -3 -1 0 845.32 33.8
 -3 -1 0 852.11 33.7
 -3 -1 0 841.72 33.8
 -3 -1 0 838.92 33.7
 3 1 0 847.72 33.7
 3 1 0 855.71 33.6
 3 1 0 871.21 33.7
 -4 -1 0 5.5 0.5
 -4 -1 0 6.5 0.9
 -4 -1 0 8.7 0.8
 -4 -1 0 4.7 0.8
 -4 -1 0 6.1 1
 -4 -1 0 6 0.7
 -4 -1 0 6.4 1
 -4 -1 0 8.5 0.9
 -4 -1 0 7.4 1
 -4 -1 0 4.9 0.6
 -4 -1 0 5.8 0.8
 -4 -1 0 7 0.9
 -4 -1 0 6.1 0.8
 -4 -1 0 6.4 1
 -4 -1 0 6.8 0.9
 -4 -1 0 7.5 0.6
 -4 -1 0 6.9 0.8
 -4 -1 0 5.9 0.9
 -4 -1 0 6.4 0.7
 -4 -1 0 5.8 0.9
 -4 -1 0 6.6 0.9
 -4 -1 0 6.3 0.8
 4 1 0 5.1 0.6
 4 1 0 6 0.5
 4 1 0 6.9 0.7
 4 1 0 6.1 0.7
 4 1 0 5.7 0.8
 4 1 0 6.1 0.5
 4 1 0 7.1 0.6
 4 1 0 6.7 0.7
 4 1 0 6.7 0.5
 4 1 0 5.5 0.7
 4 1 0 5.9 0.5
 4 1 0 6.3 0.6
 4 1 0 6.6 0.7
 4 1 0 4.8 0.8
 4 1 0 5.5 0.7
 4 1 0 5.7 0.4
 4 1 0 6.8 0.6
 4 1 0 6.7 0.5
 4 1 0 6.1 0.8
 4 1 0 6.6 0.8
 4 1 0 7.1 0.7
 4 1 0 5.8 0.8
 4 1 0 5.4 0.6
 -5 -1 0 254.27 10.6
 -5 -1 0 270.37 10.6
 -5 -1 0 268.67 10.7
 -5 -1 0 255.07 10.6
 -5 -1 0 255.57 10.5
 -5 -1 0 250.17 10.7
 -5 -1 0 259.37 10.8
 -5 -1 0 246.88 10.8
 -5 -1 0 250.97 10.5
 -5 -1 0 251.37 10.9
 -5 -1 0 248.98 10.5
 -5 -1 0 262.77 10.5
 -5 -1 0 254.27 10.6
 -5 -1 0 248.58 10.5
 -5 -1 0 248.98 10.5
 -5 -1 0 268.17 10.8
 -5 -1 0 248.58 10.9
 -5 -1 0 261.67 10.4
 -5 -1 0 253.87 10.5
 -5 -1 0 264.77 10.7
 5 1 0 273.37 10.7
 5 1 0 258.77 10.4
 5 1 0 252.57 10.2
 5 1 0 259.57 10.6
 5 1 0 250.37 10.3
 5 1 0 257.17 10.2
 5 1 0 264.67 10.5
 5 1 0 254.67 10.2
 5 1 0 264.07 10.4
 5 1 0 265.27 10.3
 5 1 0 260.37 10.3
 5 1 0 259.77 10.2
 5 1 0 256.57 10.5
 5 1 0 247.78 10.6
 5 1 0 247.08 10.6
 5 1 0 263.97 10.4
 5 1 0 253.37 10.6
 5 1 0 247.08 10.4
 5 1 0 262.57 10.7
 5 1 0 266.77 10.4
 5 1 0 258.27 10.5
 5 1 0 247.88 10.4
 5 1 0 253.77 10.2
 -6 -1 0 19.3 1.7
 -6 -1 0 17.3 1.8
 -6 -1 0 21.7 1.7
 -6 -1 0 18.3 1.8
 -6 -1 0 17 1.9
 -6 -1 0 17.6 2.5
 -6 -1 0 19.5 2
 -6 -1 0 14 1.5
 -6 -1 0 15.5 1.7
 -6 -1 0 20.2 1.7
 -6 -1 0 18.7 1.6
 -6 -1 0 19.3 1.9
 -6 -1 0 17.2 2
 -6 -1 0 14.7 1.3
 -6 -1 0 19.1 1.7
 6 1 0 17.7 0.9
 6 1 0 18.2 1.5
 6 1 0 13.5 1.7
 6 1 0 16.2 1
 6 1 0 16.6 1.7
 6 1 0 18.7 1.7
 6 1 0 18 1.1
 6 1 0 17.3 1.8
 6 1 0 16.9 1.1
 6 1 0 19.3 1.5
 6 1 0 15.4 0.9
 6 1 0 19 1.6
 6 1 0 18.7 1.4
 6 1 0 16 1
 6 1 0 16.5 1.3
 6 1 0 16 1.2
 6 1 0 18.4 1.1
 6 1 0 19.9 1.8
 6 1 0 17.3 1.7
 6 1 0 16.8 1.6
 6 1 0 17.3 1.5
 6 1 0 15.5 1.3
 6 1 0 17.7 1.6
 6 1 0 19.9 1.6
 6 1 0 18.5 1.4
 -7 -1 0 21.2 2
 -7 -1 0 18.8 2.1
 -7 -1 0 22.3 2.2
 -7 -1 0 20.7 2.3
 -7 -1 0 18.5 1.6
 -7 -1 0 21 2.1
 -7 -1 0 21 2.3
 -7 -1 0 19.9 1.9
 -7 -1 0 21 2.1
 7 1 0 19.6 1.5
 7 1 0 21.4 1.8
 7 1 0 23.2 2.1
 7 1 0 19.7 2.2
 7 1 0 19 1.2
 7 1 0 19.9 1.6
 7 1 0 21.4 2.1
 7 1 0 18.8 1.4
 7 1 0 21.7 2
 7 1 0 22.7 1.7
 7 1 0 19.6 1.2
 7 1 0 19.9 1.2
 7 1 0 16.9 1.8
 7 1 0 17.8 2
 7 1 0 18.7 1.6
 7 1 0 21.6 1.3
 -8 -1 0 136.39 6.8
 -8 -1 0 125.99 5.9
 -8 -1 0 134.59 6.2
 -8 -1 0 149.29 6.5
 -8 -1 0 132.89 6.6
 -8 -1 0 125.09 5.8
 -8 -1 0 141.49 6.7
 8 1 0 126.09 6
 8 1 0 131.29 6.1
 8 1 0 127.19 5.5
 8 1 0 136.69 6.4
 8 1 0 131.99 5.8
 8 1 0 131.69 6.6
 8 1 0 132.39 6.4
 8 1 0 132.59 5.7
 8 1 0 136.29 6
 8 1 0 133.29 5.9
 8 1 0 132.49 5.5
 8 1 0 123.19 6.5
 8 1 0 137.99 6.1
 8 1 0 133.69 6.5
 -9 -1 0 16.7 2.8
 -9 -1 0 23.6 3.1
 -9 -1 0 19.9 2.6
 -9 -1 0 17.1 2.3
 -9 -1 0 26.8 3.3
 9 1 0 17.5 2.3
 9 1 0 20.1 1.6
 9 1 0 15.9 3.1
 9 1 0 21.8 2.4
 9 1 0 20.8 2.7
 9 1 0 24.4 2.4
 9 1 0 24.9 2.2
 9 1 0 21.7 2.4
 9 1 0 18.4 2.3
 9 1 0 18.7 1.4
 9 1 0 18.9 2.7
 9 1 0 17.6 2
 9 1 0 23.1 2.2
 9 1 0 19.1 1.6
 -10 -1 0 7.6 2.8
 -10 -1 0 9.4 2.6
 -10 -1 0 10.8 3.7
 -10 -1 0 13.2 3.7
 -10 -1 0 6 3
 10 1 0 11.8 2.2
 10 1 0 9.8 2.4
 10 1 0 8.7 1.5
 10 1 0 9.4 3.1
 10 1 0 10 2.5
 10 1 0 10.9 2.5
 10 1 0 6.2 2.2
 10 1 0 6 1.1
 10 1 0 7.3 2.9
 10 1 0 7.7 2.3
 10 1 0 7.3 2.5
 -11 -1 0 -0.9 3
 -11 -1 0 4.5 4.6
 -11 -1 0 5.8 3.4
 11 1 0 3.7 1.5
 11 1 0 3.9 2.9
 11 1 0 5.4 3.5
 11 1 0 -0.6 3
 11 1 0 1.9 1.1
 11 1 0 2.7 3
 11 1 0 -0.4 3.5
 11 1 0 -2 3.3
 10 -2 0 16.9 3.2
 10 -2 0 20 3.4
 10 -2 0 16.6 1.4
 10 -2 0 13.7 3.1
 10 -2 0 22.3 3.9
 10 -2 0 22.1 3.5
 10 -2 0 16.7 3.4
 10 -2 0 13 3.8
 10 -2 0 21.3 2
 -10 2 0 14.5 3.8
 -10 2 0 19.2 4.1
 -10 2 0 22.6 5.2
 -10 2 0 16.8 5
 -10 2 0 17.2 3.9
 9 -2 0 9.4 2.8
 9 -2 0 8.2 1
 9 -2 0 8 3.1
 9 -2 0 5 2.7
 9 -2 0 6.8 2.2
 9 -2 0 7.7 2.6
 9 -2 0 9 2.4
 9 -2 0 11.1 2.7
 9 -2 0 6.4 2.4
 9 -2 0 8.1 2.2
 9 -2 0 9.1 1.5
 9 -2 0 6.8 2.6
 -9 2 0 5.6 2.6
 -9 2 0 8.7 2.7
 -9 2 0 6.3 2.9
 -9 2 0 9.2 3.5
 -9 2 0 5.1 3.7
 -9 2 0 7.3 2.4
 -9 2 0 6.8 2.6
 8 -2 0 11.7 2.4
 8 -2 0 15.4 2.2
 8 -2 0 13.8 2.3
 8 -2 0 12.1 2.6
 8 -2 0 13.5 1.8
 8 -2 0 13.3 2
 8 -2 0 9.9 1.7
 8 -2 0 13.2 2.5
 8 -2 0 13 1.4
 8 -2 0 19 2
 8 -2 0 13.3 2.1
 8 -2 0 15.9 2.7
 8 -2 0 18.4 2.2
 -8 2 0 11 2.4
 -8 2 0 8.2 2.1
 -8 2 0 12.7 1.8
 -8 2 0 16.7 3.1
 -8 2 0 14.6 2.5
 -8 2 0 14.7 3.2
 -8 2 0 10.6 2.4
 7 -2 0 4.8 1.1
 7 -2 0 7.1 2
 7 -2 0 6.6 1.4
 7 -2 0 3.3 1.5
 7 -2 0 6.4 1.9
 7 -2 0 3.8 0.9
 7 -2 0 6.4 1.8
 7 -2 0 4.1 1.9
 7 -2 0 4.1 1.7
 7 -2 0 5.5 1.7
 7 -2 0 5.1 1.6
 7 -2 0 5.1 1.6
 7 -2 0 5.8 1.9
 7 -2 0 7.8 1.7
 -7 2 0 5.9 1.1
 -7 2 0 5.6 1.8
 -7 2 0 6.3 1.6
 -7 2 0 5.2 1.4
 -7 2 0 4.1 1.8
 -7 2 0 3.6 1.8
 -7 2 0 7.3 2.4
 -7 2 0 5.3 2.2
 6 -2 0 82.89 3.5
 6 -2 0 86.69 4.3
 6 -2 0 85.49 4.3
 6 -2 0 90.19 4.2
 6 -2 0 88.99 4.2
 6 -2 0 84.79 4.1
 6 -2 0 87.29 4.2
 6 -2 0 85.89 3.7
 6 -2 0 93.39 4.2
 6 -2 0 84.99 3.8
 6 -2 0 89.39 4.8
 6 -2 0 91.09 4.6
 6 -2 0 94.59 4.5
 6 -2 0 83.59 3.5
 6 -2 0 80.59 3.9
 6 -2 0 86.59 4.6
 6 -2 0 77.69 4.1
 6 -2 0 86.69 3.9
 -6 2 0 80.59 4.2
 -6 2 0 84.39 3.5
 -6 2 0 84.99 4.5
 -6 2 0 86.59 4
 -6 2 0 84.09 4.6
 -6 2 0 88.69 4.9
 -6 2 0 90.69 3.9
 -6 2 0 85.39 4.6
 -6 2 0 85.79 3.6
 -6 2 0 78.99 6.5
 5 -2 0 47.5 2.2
 5 -2 0 49.5 2.6
 5 -2 0 47.9 2
 5 -2 0 50.79 2
 5 -2 0 51.29 2.7
 5 -2 0 47 2.7
 5 -2 0 52.99 2.4
 5 -2 0 47.7 2.1
 5 -2 0 51.49 2.9
 5 -2 0 43.1 3
 5 -2 0 50.19 2.9
 5 -2 0 48 2.3
 5 -2 0 48.1 3
 5 -2 0 51.49 2.8
 5 -2 0 44 2.7
 5 -2 0 47.2 2.6
 5 -2 0 49.7 2.9
 5 -2 0 49 2.6
 5 -2 0 53.89 2.5
 5 -2 0 48.8 2.8
 5 -2 0 47.4 2.6
 5 -2 0 48.1 2.5
 5 -2 0 54.29 2.9
 5 -2 0 48.1 2
 5 -2 0 47.9 2.6
 5 -2 0 47.2 2.7
 -5 2 0 44 2.7
 -5 2 0 53.99 3.4
 -5 2 0 45.7 3.2
 -5 2 0 46.8 2.8
 -5 2 0 47.9 3.2
 -5 2 0 44.6 2.8
 -5 2 0 45.9 3.1
 -5 2 0 47.8 2.1
 -5 2 0 45.7 3.2
 -5 2 0 53.59 2.9
 -5 2 0 49.3 2.9
 -5 2 0 54.79 3.2
 -5 2 0 41.6 2.5
 -5 2 0 48.7 2.8
 -5 2 0 49.8 3
 -5 2 0 47.3 2.2
 -5 2 0 46.2 3
 -5 2 0 48.1 2.5
 -5 2 0 46.6 2.7
 -5 2 0 47.1 2.9
 -5 2 0 48.7 2.4
 -5 2 0 40.4 2.9
 -5 2 0 46.5 3.3
 -5 2 0 43.5 3
 4 -2 0 373.16 15.1
 4 -2 0 376.66 15.1
 4 -2 0 378.86 15
 4 -2 0 376.66 15
 4 -2 0 367.56 14.9
 4 -2 0 392.16 15
 4 -2 0 352.56 15.2
 4 -2 0 381.76 15
 4 -2 0 357.96 15
 4 -2 0 361.56 15
 4 -2 0 367.66 14.7
 4 -2 0 356.26 14.9
 4 -2 0 383.06 15.2
 4 -2 0 370.46 15
 4 -2 0 373.56 15.3
 4 -2 0 385.16 14.9
 4 -2 0 376.56 15.3
 4 -2 0 346.37 15.1
 4 -2 0 368.56 14.6
 4 -2 0 370.66 14.8
 4 -2 0 399.46 15.1
 4 -2 0 385.76 15.1
 -4 2 0 358.26 15.1
 -4 2 0 371.46 14.6
 -4 2 0 368.66 15.2
 -4 2 0 374.26 14.9
 -4 2 0 374.26 15.2
 -4 2 0 346.77 15
 -4 2 0 375.76 15.2
 -4 2 0 372.86 15.3
 -4 2 0 382.16 14.8
 -4 2 0 383.66 15.1
 -4 2 0 380.46 14.9
 -4 2 0 362.66 15.1
 -4 2 0 364.46 15
 -4 2 0 392.96 15.5
 -4 2 0 367.06 15.1
 -4 2 0 370.66 15.2
 -4 2 0 348.57 15.1
 -4 2 0 368.36 15
 -4 2 0 396.86 15.2
 -4 2 0 385.66 15.2
 -4 2 0 373.26 14.8
 -4 2 0 360.26 15.1
 -4 2 0 359.06 15.1
 -4 2 0 359.66 14.9
 3 -2 0 2418.46 97.79
 3 -2 0 2288.97 93.89
 3 -2 0 2389.66 112.49
 -3 2 0 2313.87 115.79
 -3 2 0 2386.76 96.99
 -3 2 0 2320.27 93.69
 2 -2 0 13.4 1
 2 -2 0 10.8 0.8
 2 -2 0 11.6 0.9
 2 -2 0 10.4 0.4
 2 -2 0 11.9 1
 2 -2 0 11.1 0.9
 2 -2 0 10.7 0.7
 2 -2 0 11.6 0.7
 -2 2 0 11.4 0.8
 -2 2 0 10.6 1
 -2 2 0 9.6 0.8
 -2 2 0 10.4 0.8
 -2 2 0 9.8 0.9
 -2 2 0 11.8 0.8
 -2 2 0 11 0.8
 -2 2 0 10.7 0.6
 -2 2 0 10.2 0.8
 1 -2 0 1101.69 44.1
 1 -2 0 1162.38 44
 1 -2 0 1168.48 46
 1 -2 0 1059.39 45.5
 -1 2 0 1013 54.59
 -1 2 0 1049.7 53.19
 0 -2 0 1108.79 50.49
 0 -2 0 1143.39 44.5
 0 -2 0 1082.49 43.4
 0 2 0 1050.49 43.5
 0 2 0 1066.79 44.7
 0 2 0 1120.69 49.4
 1 2 0 472.25 18.7
 -2 -2 0 454.55 17.9
 -2 -2 0 475.45 18.1
 -2 -2 0 463.75 18.1
 -2 -2 0 450.45 18.1
 -2 -2 0 461.25 18.2
 2 2 0 452.65 18.1
 2 2 0 444.06 18.1
 2 2 0 449.95 18
 2 2 0 447.16 18
 2 2 0 453.95 18
 2 2 0 456.15 18
 -3 -2 0 60.89 2.6
 -3 -2 0 63.39 2.6
 -3 -2 0 60.29 2.6
 -3 -2 0 59.79 2.6
 -3 -2 0 65.19 2.7
 -3 -2 0 59.29 2.7
 -3 -2 0 61.99 2.8
 -3 -2 0 66.99 2.8
 -3 -2 0 61.29 2.8
 -3 -2 0 60.89 2.8
 -3 -2 0 62.39 2.7
 -3 -2 0 62.49 2.7
 -3 -2 0 62.69 2.7
 -3 -2 0 63.29 2.7
 -3 -2 0 60.39 2.5
 -3 -2 0 65.49 2.5
 -3 -2 0 60.79 2.8
 -3 -2 0 60.09 2.7
 -3 -2 0 63.89 3
 -3 -2 0 62.89 2.7
 -3 -2 0 61.49 2.6
 -3 -2 0 57.99 2.7
 -3 -2 0 61.59 2.8
 -3 -2 0 63.99 2.5
 3 2 0 62.99 2.6
 3 2 0 62.09 2.7
 3 2 0 63.09 2.6
 3 2 0 62.59 2.6
 3 2 0 64.19 2.6
 3 2 0 60.79 2.6
 3 2 0 62.09 2.6
 3 2 0 60.29 2.7
 3 2 0 59.29 2.8
 3 2 0 58.99 2.5
 3 2 0 61.89 2.6
 3 2 0 58.99 2.7
 3 2 0 60.79 2.5
 3 2 0 59.89 2.7
 3 2 0 63.79 2.6
 3 2 0 60.19 2.6
 3 2 0 62.09 2.6
 3 2 0 66.59 2.6
 3 2 0 61.09 2.8
 3 2 0 61.29 2.7
 3 2 0 62.69 2.6
 3 2 0 61.69 2.6
 3 2 0 64.19 2.7
 3 2 0 64.79 2.6
 -4 -2 0 1 0.8
 4 2 0 3.7 0.7
 4 2 0 4 0.7
 -5 -2 0 72.19 3.3
 -5 -2 0 75.49 3.4
 -5 -2 0 71.89 3.3
 -5 -2 0 71.89 3.6
 -5 -2 0 67.39 3.4
 -5 -2 0 71.49 3.4
 -5 -2 0 63.89 3.3
 -5 -2 0 72.39 3.5
 -5 -2 0 71.09 3.1
 -5 -2 0 71.19 3.6
 -5 -2 0 73.59 3.3
 -5 -2 0 73.29 3.9
 -5 -2 0 70.59 3.6
 -5 -2 0 71.79 3.4
 -5 -2 0 74.19 3.4
 -5 -2 0 69.19 3.3
 -5 -2 0 68.79 4
 -5 -2 0 72.19 3.3
 -5 -2 0 73.29 3.5
 -5 -2 0 70.29 3.5
 5 2 0 73.29 3.3
 5 2 0 73.59 3
 5 2 0 70.29 2.9
 5 2 0 69.69 3.1
 5 2 0 73.69 3.4
 5 2 0 71.29 3.1
 5 2 0 70.79 3.1
 5 2 0 72.09 3.2
 5 2 0 71.49 3
 5 2 0 67.79 3.2
 5 2 0 75.69 3.2
 5 2 0 69.99 3.2
 5 2 0 74.69 3
 5 2 0 73.69 3.1
 5 2 0 74.59 3.1
 5 2 0 81.69 3.7
 5 2 0 72.49 3.1
 5 2 0 70.99 3.5
 5 2 0 69.39 3.3
 5 2 0 72.99 3.3
 5 2 0 72.89 3.1
 5 2 0 74.29 3.2
 5 2 0 68.39 3.4
 5 2 0 71.99 3
 -6 -2 0 52.69 3
 -6 -2 0 59.39 2.7
 -6 -2 0 49.5 3.1
 -6 -2 0 48.4 3
 -6 -2 0 55.29 3.4
 -6 -2 0 52.59 3.1
 -6 -2 0 56.79 3
 -6 -2 0 55.99 3.9
 -6 -2 0 55.79 3.1
 -6 -2 0 51.19 2.4
 -6 -2 0 52.79 3
 -6 -2 0 47.5 2.9
 -6 -2 0 48.5 2.7
 -6 -2 0 51.79 2.9
 -6 -2 0 54.59 2.4
 6 2 0 48.8 2.4
 6 2 0 56.49 2.3
 6 2 0 54.39 2.4
 6 2 0 52.29 2.3
 6 2 0 54.19 3.3
 6 2 0 46.7 2.6
 6 2 0 50.69 2.7
 6 2 0 52.99 2.3
 6 2 0 50.19 2.5
 6 2 0 53.89 2.9
 6 2 0 49.4 2.5
 6 2 0 52.59 2.3
 6 2 0 46.4 2.3
 6 2 0 48.6 2.6
 6 2 0 56.19 2.9
 6 2 0 50.19 2.3
 6 2 0 51.49 2.7
 6 2 0 54.29 2.7
 6 2 0 53.29 2.5
 6 2 0 50.89 3
 6 2 0 55.29 2.6
 6 2 0 49 2.4
 6 2 0 51.89 2.6
 -7 -2 0 80.49 3.7
 -7 -2 0 92.09 4.6
 -7 -2 0 86.49 3.7
 -7 -2 0 92.79 4.3
 -7 -2 0 84.99 4.5
 -7 -2 0 77.89 4.3
 -7 -2 0 90.39 4.6
 -7 -2 0 80.19 4.5
 -7 -2 0 86.89 4.4
 7 2 0 85.09 4.1
 7 2 0 86.69 4.1
 7 2 0 82.89 3.6
 7 2 0 82.39 4.7
 7 2 0 81.39 4.4
 7 2 0 83.19 3.5
 7 2 0 86.89 3.8
 7 2 0 92.79 4
 7 2 0 93.09 3.7
 7 2 0 86.29 4.2
 7 2 0 83.09 3.6
 7 2 0 81.39 3.6
 7 2 0 77.79 4
 7 2 0 88.89 3.9
 7 2 0 87.49 4.3
 7 2 0 84.39 3.7
 7 2 0 84.59 3.9
 -8 -2 0 35.9 2.3
 -8 -2 0 40.8 2.9
 -8 -2 0 47.8 3
 -8 -2 0 35.5 2.3
 -8 -2 0 43.1 3.5
 -8 -2 0 39.5 3.2
 -8 -2 0 44.5 3.2
 8 2 0 37.6 3
 8 2 0 42.4 2.7
 8 2 0 44.2 2.3
 8 2 0 42.8 2.7
 8 2 0 42.3 2.6
 8 2 0 43.5 2.1
 8 2 0 47.5 2.8
 8 2 0 40.3 2.8
 8 2 0 48.5 3.6
 8 2 0 40.6 2.2
 8 2 0 50.49 3.4
 8 2 0 47.6 3.2
 8 2 0 48.3 3
 -9 -2 0 -1.4 2
 -9 -2 0 0.5 1.7
 -9 -2 0 -1 1.7
 -9 -2 0 1.5 1.9
 -9 -2 0 -0.2 2.3
 -9 -2 0 -1.8 2.1
 9 2 0 -1.4 2.6
 9 2 0 0.8 2
 9 2 0 0 0.9
 9 2 0 -0.4 0.9
 9 2 0 0.7 2.1
 9 2 0 -1.2 1.6
 9 2 0 -3.1 2
 9 2 0 1.7 1.7
 9 2 0 -1.8 1.6
 9 2 0 -1.4 0.7
 9 2 0 2.3 1.6
 9 2 0 1.3 1.9
 9 2 0 -0.4 1.4
 -10 -2 0 0.3 2.8
 -10 -2 0 -0.1 2
 -10 -2 0 1.2 2.9
 -10 -2 0 -0.7 3.1
 -10 -2 0 0.2 2.6
 10 2 0 0.9 2
 10 2 0 3.5 2.2
 10 2 0 -0.1 2.1
 10 2 0 2.6 2.6
 10 2 0 2.1 2.2
 10 2 0 0.4 0.9
 10 2 0 -1.4 2.1
 10 2 0 -1.5 1.8
 10 2 0 1.1 1.3
 10 2 0 1.5 1.1
 10 2 0 -2 2.5
 -11 -2 0 3.5 3.9
 -11 -2 0 1.3 3.8
 -11 -2 0 -1.4 3
 -11 -2 0 -2.4 3.8
 -11 -2 0 -1.2 2.6
 11 2 0 0.6 1.4
 11 2 0 2.4 2.7
 11 2 0 -2.2 1.1
 11 2 0 1.7 2.9
 11 2 0 -1.4 3.3
 11 2 0 -3.9 2.6
 10 -3 0 2.9 3.9
 10 -3 0 5.9 3.2
 10 -3 0 -0.9 3.6
 10 -3 0 2.6 3.5
 10 -3 0 -1.9 1
 10 -3 0 -3 3.2
 10 -3 0 2.1 3.4
 10 -3 0 0.9 1.6
 10 -3 0 2.2 3.7
 -10 3 0 0.3 5.5
 -10 3 0 3.3 3.9
 -10 3 0 -0.6 3.9
 -10 3 0 0.4 3.5
 -10 3 0 0.2 4.8
 -10 3 0 4.4 5.6
 9 -3 0 37.8 3.8
 9 -3 0 31.1 4
 9 -3 0 39.1 3.7
 9 -3 0 37.2 3.5
 9 -3 0 39.5 4.1
 9 -3 0 40.3 4.3
 9 -3 0 41.3 4.2
 9 -3 0 41.1 2.8
 9 -3 0 39 2.2
 9 -3 0 38.4 3.7
 9 -3 0 39.3 3.2
 9 -3 0 49.3 3.7
 9 -3 0 40.2 3.7
 -9 3 0 50.39 5.3
 -9 3 0 33.9 4
 -9 3 0 34.1 3.8
 -9 3 0 28.3 3.6
 -9 3 0 33.2 5.3
 -9 3 0 35.4 4.1
 -9 3 0 37.3 4.2
 8 -3 0 183.98 9.7
 8 -3 0 201.78 9.1
 8 -3 0 203.78 8.5
 8 -3 0 198.28 9.3
 8 -3 0 199.48 9.5
 8 -3 0 202.88 9.5
 8 -3 0 220.68 9.2
 8 -3 0 200.88 9.1
 8 -3 0 199.18 9.2
 8 -3 0 213.48 9.1
 8 -3 0 200.38 9
 8 -3 0 190.48 9.5
 -8 3 0 189.28 10.4
 -8 3 0 195.08 9.5
 -8 3 0 225.88 10.2
 -8 3 0 202.88 9.6
 -8 3 0 187.98 9.3
 -8 3 0 195.58 9.6
 7 -3 0 222.58 9.8
 7 -3 0 219.98 9.7
 7 -3 0 224.18 9.7
 7 -3 0 223.88 10.2
 7 -3 0 229.38 9.8
 7 -3 0 215.48 9.9
 7 -3 0 218.38 10
 7 -3 0 230.48 10.1
 7 -3 0 224.18 9.9
 7 -3 0 221.18 10.5
 7 -3 0 226.88 9.3
 7 -3 0 219.38 9.8
 7 -3 0 212.78 9.9
 -7 3 0 229.28 9.6
 -7 3 0 226.88 10.9
 -7 3 0 222.88 10.1
 -7 3 0 240.58 10.1
 -7 3 0 222.78 10.3
 -7 3 0 224.48 10
 6 -3 0 182.88 7.8
 6 -3 0 191.68 8.2
 6 -3 0 180.98 8.3
 6 -3 0 190.78 8.3
 6 -3 0 192.08 8.3
 6 -3 0 185.28 8.5
 6 -3 0 197.08 8.7
 6 -3 0 178.58 8
 6 -3 0 198.48 8.2
 6 -3 0 188.88 7.7
 6 -3 0 183.68 8.4
 6 -3 0 169.58 8.2
 6 -3 0 210.38 9.1
 6 -3 0 191.78 8.3
 6 -3 0 196.28 8.2
 6 -3 0 198.88 8.3
 -6 3 0 195.58 8.5
 -6 3 0 181.08 7.7
 -6 3 0 182.18 8.2
 -6 3 0 198.68 9.1
 -6 3 0 176.98 7.6
 -6 3 0 185.18 8.4
 -6 3 0 178.68 8.9
 -6 3 0 168.08 8.3
 -6 3 0 190.28 7.9
 -6 3 0 191.38 8
 -6 3 0 169.58 8
 5 -3 0 81.89 4.1
 5 -3 0 92.49 4.3
 5 -3 0 83.09 3.7
 5 -3 0 98.39 4.5
 5 -3 0 86.39 4.5
 5 -3 0 92.89 4.3
 5 -3 0 93.59 4
 5 -3 0 84.69 4.4
 5 -3 0 88.79 4.3
 5 -3 0 86.09 4
 5 -3 0 89.69 4.7
 5 -3 0 90.69 4.2
 5 -3 0 93.19 4.3
 5 -3 0 87.19 4.2
 5 -3 0 85.79 4.3
 5 -3 0 98.39 4.3
 5 -3 0 84.49 4.5
 -5 3 0 88.69 4
 -5 3 0 81.59 4.9
 -5 3 0 93.29 4.7
 -5 3 0 84.09 4.4
 -5 3 0 84.69 4.1
 -5 3 0 98.19 4.5
 -5 3 0 87.69 4.4
 -5 3 0 89.79 4.3
 -5 3 0 92.49 4.1
 -5 3 0 89.19 4.6
 -5 3 0 83.59 4.7
 -5 3 0 93.19 3.8
 -5 3 0 92.29 4.1
 -5 3 0 92.79 4.6
 -5 3 0 86.49 4.6
 -5 3 0 85.89 3.5
 -5 3 0 95.29 5
 -5 3 0 84.39 4.5
 4 -3 0 99.29 4.6
 4 -3 0 102.19 4.6
 4 -3 0 101.59 4.5
 4 -3 0 108.19 4.7
 4 -3 0 104.29 4.5
 4 -3 0 106.49 4.4
 4 -3 0 107.79 4.7
 4 -3 0 98.49 4.6
 4 -3 0 100.89 4.5
 4 -3 0 105.29 4.7
 4 -3 0 93.29 4.9
 4 -3 0 93.99 4.5
 4 -3 0 103.39 4.5
 4 -3 0 97.09 4.5
 4 -3 0 102.49 4.5
 4 -3 0 103.69 4.8
 4 -3 0 101.69 4.3
 4 -3 0 103.19 4.4
 4 -3 0 95.09 4.6
 -4 3 0 95.19 4.6
 -4 3 0 97.29 4.4
 -4 3 0 95.29 4.5
 -4 3 0 105.09 4.4
 -4 3 0 102.49 4.6
 -4 3 0 95.09 4.7
 -4 3 0 92.99 4.6
 -4 3 0 103.29 4.6
 -4 3 0 105.39 4.4
 -4 3 0 106.89 4.3
 -4 3 0 104.19 4.7
 -4 3 0 96.69 4.7
 -4 3 0 105.29 4.5
 -4 3 0 104.29 5.1
 -4 3 0 98.89 4.6
 -4 3 0 102.29 4.1
 -4 3 0 97.49 4.6
 -4 3 0 104.49 4.9
 -4 3 0 96.99 4.9
 -4 3 0 103.69 4.6
 -4 3 0 96.89 4.7
 -4 3 0 97.99 4.7
 -4 3 0 104.29 4.6
 -4 3 0 95.19 4.8
 3 -3 0 2.2 0.7
 3 -3 0 3.1 0.7
 3 -3 0 2.2 0.8
 3 -3 0 3.1 0.8
 3 -3 0 2.6 0.8
 3 -3 0 2.1 0.6
 3 -3 0 3.6 0.9
 3 -3 0 2.6 0.8
 3 -3 0 3.7 0.8
 3 -3 0 2.2 1
 3 -3 0 1.6 0.7
 3 -3 0 2.1 0.9
 3 -3 0 2.2 0.7
 3 -3 0 2.1 0.8
 3 -3 0 2.4 0.6
 3 -3 0 3.8 1
 3 -3 0 1.7 0.8
 3 -3 0 2.5 0.8
 3 -3 0 2.3 0.8
 3 -3 0 2.7 1
 3 -3 0 2.4 0.4
 -3 3 0 2.5 0.6
 -3 3 0 2.4 0.8
 -3 3 0 2.1 0.7
 -3 3 0 2 0.6
 -3 3 0 2.7 0.8
 -3 3 0 2.7 0.8
 -3 3 0 3.3 0.8
 -3 3 0 3.2 0.7
 -3 3 0 2.5 0.9
 -3 3 0 1.6 0.5
 -3 3 0 2 0.9
 -3 3 0 1.3 0.6
 -3 3 0 2.6 0.4
 -3 3 0 1.8 0.6
 -3 3 0 2.1 0.8
 -3 3 0 2.7 0.9
 -3 3 0 2 0.7
 -3 3 0 2.8 0.9
 -3 3 0 1.1 1
 -3 3 0 3 0.8
 -3 3 0 2.4 0.9
 -3 3 0 2.9 0.9
 -3 3 0 2 0.9
 -3 3 0 3 0.8
 -3 3 0 4.1 0.9
 2 -3 0 50.49 2.5
 2 -3 0 52.79 2.5
 2 -3 0 51.49 2.1
 2 -3 0 50.19 2.5
 2 -3 0 50.89 2.4
 2 -3 0 49.99 2.4
 2 -3 0 51.99 2.5
 2 -3 0 51.39 2.3
 2 -3 0 50.89 2.4
 2 -3 0 53.09 2.3
 2 -3 0 50.39 2.3
 2 -3 0 50.39 2.2
 2 -3 0 53.59 2.5
 2 -3 0 50.99 2.7
 2 -3 0 53.89 2.3
 2 -3 0 53.49 2.4
 2 -3 0 49.1 2.4
 2 -3 0 52.49 2.4
 2 -3 0 49.2 2.6
 2 -3 0 45.4 2.4
 -2 3 0 49.2 2.1
 -2 3 0 53.09 2.4
 -2 3 0 48.4 2.3
 -2 3 0 49.99 2.3
 -2 3 0 49.7 2.3
 -2 3 0 49.3 2.4
 -2 3 0 52.09 2.4
 -2 3 0 48.4 2.5
 -2 3 0 47.7 2.4
 -2 3 0 50.99 2.4
 -2 3 0 50.99 2.5
 -2 3 0 53.69 2.3
 -2 3 0 49.4 2.4
 -2 3 0 50.89 2.2
 -2 3 0 49.4 2.7
 -2 3 0 49.7 2.3
 -2 3 0 52.49 2.4
 -2 3 0 54.49 2.4
 -2 3 0 50.99 2.4
 -2 3 0 49.99 2.7
 -2 3 0 51.49 2.5
 -2 3 0 47.8 2.4
 -2 3 0 51.99 2.4
 -2 3 0 48 2.3
 -2 3 0 53.89 2.3
 1 -3 0 143.79 5.9
 1 -3 0 142.09 5.9
 1 -3 0 136.29 5.9
 1 -3 0 149.39 6.1
 1 -3 0 138.99 5.8
 1 -3 0 144.09 5.9
 1 -3 0 141.99 6
 1 -3 0 144.29 5.9
 1 -3 0 149.59 5.8
 1 -3 0 144.29 6
 1 -3 0 141.29 5.8
 1 -3 0 156.28 5.9
 1 -3 0 138.99 5.9
 1 -3 0 137.59 6
 1 -3 0 152.58 5.9
 1 -3 0 143.89 5.9
 1 -3 0 135.89 5.9
 1 -3 0 147.79 5.9
 1 -3 0 140.89 5.7
 -1 3 0 140.19 5.8
 -1 3 0 138.99 5.9
 -1 3 0 142.59 6.1
 -1 3 0 135.79 5.9
 -1 3 0 141.79 5.9
 -1 3 0 143.29 5.8
 -1 3 0 140.89 5.9
 -1 3 0 144.09 5.9
 -1 3 0 146.29 5.8
 -1 3 0 135.79 5.9
 -1 3 0 146.29 5.8
 -1 3 0 144.99 6
 -1 3 0 141.89 5.7
 -1 3 0 144.09 5.9
 -1 3 0 143.99 5.9
 -1 3 0 144.99 5.9
 -1 3 0 137.89 5.8
 -1 3 0 151.18 6.1
 -1 3 0 138.09 5.8
 -1 3 0 143.09 5.8
 -1 3 0 141.59 5.8
 -1 3 0 144.39 5.9
 -1 3 0 136.69 5.8
 0 -3 0 1.3 0.2
 0 -3 0 1.5 0.5
 0 -3 0 1.2 0.2
 0 -3 0 1.1 0.3
 0 -3 0 0.6 0.4
 0 -3 0 1.1 0.4
 0 -3 0 -0.1 0.4
 0 -3 0 0.5 0.4
 0 -3 0 1.2 0.4
 0 -3 0 0.8 0.4
 0 -3 0 1.3 0.3
 0 -3 0 0.6 0.3
 0 -3 0 0.4 0.2
 0 -3 0 1.2 0.3
 0 -3 0 0.5 0.3
 0 -3 0 0.9 0.4
 0 -3 0 1.8 0.4
 0 -3 0 0.5 0.3
 0 -3 0 0.9 0.3
 0 -3 0 1.5 0.3
 0 3 0 1.3 0.4
 0 3 0 1.4 0.3
 0 3 0 0.7 0.3
 0 3 0 0.5 0.3
 0 3 0 -0.2 0.3
 0 3 0 1.4 0.2
 0 3 0 -0.4 0.5
 0 3 0 0.7 0.2
 0 3 0 2.1 0.5
 0 3 0 1 0.3
 0 3 0 1.2 0.4
 0 3 0 1.5 0.4
 0 3 0 1.8 0.5
 0 3 0 0.2 0.4
 0 3 0 1.2 0.4
 0 3 0 0.4 0.2
 0 3 0 1.7 0.2
 0 3 0 1.5 0.7
 0 3 0 1 0.2
 0 3 0 1.6 0.4
 0 3 0 0.6 0.3
 0 3 0 0.9 0.3
 0 3 0 1.5 0.4
 0 3 0 1.3 0.5
 -1 -3 0 50.99 2
 -1 -3 0 54.49 2.2
 -1 -3 0 51.49 2.2
 -1 -3 0 49.1 2.1
 -1 -3 0 48.8 2.1
 -1 -3 0 50.79 2.3
 -1 -3 0 52.59 2.2
 -1 -3 0 51.19 2.1
 -1 -3 0 50.99 2.2
 -1 -3 0 50.99 2.2
 -1 -3 0 47.8 2.1
 -1 -3 0 50.69 2.2
 -1 -3 0 47.5 2
 -1 -3 0 48.5 2.2
 -1 -3 0 50.79 2
 -1 -3 0 51.79 2.1
 -1 -3 0 49.9 2.2
 -1 -3 0 51.29 2
 -1 -3 0 50.59 2.1
 -1 -3 0 46.4 2.2
 -1 -3 0 46 2.2
 1 3 0 49.4 2.1
 1 3 0 49.99 2
 1 3 0 50.29 2.3
 1 3 0 54.99 2.4
 1 3 0 50.99 2.2
 1 3 0 52.19 2.1
 1 3 0 50.19 2.1
 1 3 0 50.49 2.1
 1 3 0 52.29 2.2
 1 3 0 48.4 2.2
 1 3 0 45.5 2.3
 1 3 0 46.2 2.2
 1 3 0 47.6 2
 1 3 0 50.89 2.1
 1 3 0 50.19 2.2
 1 3 0 48 2.1
 1 3 0 47.7 2.1
 1 3 0 45.7 2.4
 1 3 0 52.09 2.3
 1 3 0 49.6 2
 1 3 0 51.19 2.2
 1 3 0 50.69 2.2
 1 3 0 50.19 2.2
 -2 -3 0 175.98 7
 -2 -3 0 174.48 7.1
 -2 -3 0 168.98 7
 -2 -3 0 167.98 6.9
 -2 -3 0 175.78 6.8
 -2 -3 0 169.38 7
 -2 -3 0 171.68 7.1
 -2 -3 0 164.78 6.9
 -2 -3 0 178.98 7
 -2 -3 0 173.68 7
 -2 -3 0 167.58 6.9
 -2 -3 0 183.58 7
 -2 -3 0 166.98 6.9
 -2 -3 0 163.88 6.9
 -2 -3 0 172.88 7
 -2 -3 0 175.28 7
 -2 -3 0 177.68 6.9
 -2 -3 0 175.78 7
 -2 -3 0 171.28 7
 -2 -3 0 184.68 6.9
 -2 -3 0 183.88 6.9
 2 3 0 164.58 6.9
 2 3 0 172.18 7.2
 2 3 0 170.48 6.9
 2 3 0 172.78 6.9
 2 3 0 169.68 6.8
 2 3 0 168.38 7
 2 3 0 177.08 7
 2 3 0 171.28 6.9
 2 3 0 174.68 7
 2 3 0 177.38 6.9
 2 3 0 168.58 7
 2 3 0 178.48 7
 2 3 0 172.18 7
 2 3 0 173.18 6.9
 2 3 0 175.78 7
 2 3 0 170.28 6.8
 2 3 0 172.18 7
 2 3 0 161.98 7.1
 2 3 0 170.98 7
 2 3 0 172.88 6.9
 2 3 0 164.58 7
 2 3 0 174.28 6.8
 2 3 0 164.68 7
 2 3 0 176.38 6.9
 -3 -3 0 2.3 0.5
 -3 -3 0 2.6 0.5
 -3 -3 0 2.7 0.6
 -3 -3 0 3.1 0.6
 -3 -3 0 3.3 0.7
 -3 -3 0 3.2 0.3
 -3 -3 0 2.8 0.5
 -3 -3 0 4.1 0.5
 -3 -3 0 3.5 0.2
 -3 -3 0 3.6 0.5
 -3 -3 0 3.3 0.4
 -3 -3 0 3.4 0.5
 -3 -3 0 2.8 0.5
 -3 -3 0 3.4 0.4
 -3 -3 0 3.9 0.4
 -3 -3 0 3.4 0.6
 -3 -3 0 4.1 0.6
 -3 -3 0 3 0.5
 -3 -3 0 4.2 0.3
 -3 -3 0 5.4 0.7
 -3 -3 0 2.9 0.6
 -3 -3 0 4.5 0.8
 3 3 0 2.8 0.4
 3 3 0 2.5 0.4
 3 3 0 4.1 0.5
 3 3 0 2.1 0.4
 3 3 0 5.1 0.4
 3 3 0 2.3 0.6
 3 3 0 3 0.5
 3 3 0 3.4 0.4
 3 3 0 4.3 0.6
 3 3 0 4.2 0.5
 3 3 0 2.7 0.5
 3 3 0 3 0.4
 3 3 0 3.6 0.5
 3 3 0 2.1 0.9
 3 3 0 3.8 0.5
 3 3 0 3.7 0.6
 3 3 0 2 0.5
 3 3 0 2.7 0.5
 3 3 0 3 0.5
 3 3 0 2.9 0.3
 3 3 0 3.8 0.5
 3 3 0 3.1 0.4
 3 3 0 3.4 0.3
 3 3 0 3.8 0.4
 -4 -3 0 99.89 4.4
 -4 -3 0 101.49 4.3
 -4 -3 0 103.69 4.5
 -4 -3 0 103.59 4.3
 -4 -3 0 99.89 4.2
 -4 -3 0 105.09 4.2
 -4 -3 0 97.69 4.4
 -4 -3 0 101.79 4.4
 -4 -3 0 105.79 4.3
 -4 -3 0 101.39 4.5
 -4 -3 0 106.79 4
 -4 -3 0 95.89 4.1
 -4 -3 0 99.29 4.2
 -4 -3 0 100.19 4.5
 -4 -3 0 100.19 4.3
 -4 -3 0 98.69 4.3
 -4 -3 0 101.19 4.5
 -4 -3 0 100.99 4
 -4 -3 0 94.99 4.7
 -4 -3 0 101.79 4
 -4 -3 0 107.79 4.6
 -4 -3 0 97.59 4.3
 -4 -3 0 98.69 4.3
 -4 -3 0 102.39 4.2
 -4 -3 0 103.69 4.3
 -4 -3 0 97.29 4.4
 -4 -3 0 101.79 4
 -4 -3 0 96.89 4.2
 4 3 0 92.09 4.4
 4 3 0 98.99 4.2
 4 3 0 114.49 4.3
 4 3 0 94.19 4.3
 4 3 0 97.19 4.4
 4 3 0 99.79 4.2
 4 3 0 97.79 4.2
 4 3 0 100.39 4.2
 4 3 0 99.59 4.3
 4 3 0 99.09 4.2
 4 3 0 102.29 4.2
 4 3 0 103.29 4.2
 4 3 0 99.39 4.1
 4 3 0 101.49 4.2
 4 3 0 105.19 4.3
 4 3 0 100.39 4.1
 4 3 0 105.69 4.7
 4 3 0 100.89 4.2
 4 3 0 101.29 4.1
 4 3 0 99.19 4.1
 4 3 0 103.79 4.3
 4 3 0 109.09 4.3
 4 3 0 97.79 4.4
 4 3 0 98.79 4.2
 4 3 0 103.49 4.3
 4 3 0 103.89 4.2
 -5 -3 0 63.49 2.9
 -5 -3 0 66.99 2.6
 -5 -3 0 59.39 3.1
 -5 -3 0 63.89 3.1
 -5 -3 0 62.69 3.2
 -5 -3 0 65.39 3.2
 -5 -3 0 65.69 3.1
 -5 -3 0 67.79 2.6
 -5 -3 0 60.69 3.1
 -5 -3 0 60.79 3.4
 -5 -3 0 60.99 2.7
 -5 -3 0 68.59 2.9
 -5 -3 0 61.39 3.1
 -5 -3 0 66.29 3.1
 -5 -3 0 62.79 3.5
 -5 -3 0 67.89 2.9
 -5 -3 0 63.39 3.2
 -5 -3 0 65.49 3.1
 -5 -3 0 64.59 2.9
 -5 -3 0 59.79 3.1
 -5 -3 0 59.59 3.2
 -5 -3 0 58.19 3
 -5 -3 0 64.09 2.9
 5 3 0 66.89 2.9
 5 3 0 66.79 2.8
 5 3 0 66.59 3.2
 5 3 0 65.29 2.8
 5 3 0 63.59 2.9
 5 3 0 64.79 3.7
 5 3 0 69.49 3
 5 3 0 62.09 2.8
 5 3 0 66.99 2.8
 5 3 0 67.09 2.7
 5 3 0 55.39 3
 5 3 0 63.49 2.8
 5 3 0 62.79 2.8
 5 3 0 67.39 2.8
 5 3 0 67.79 2.9
 5 3 0 62.89 3
 5 3 0 66.59 2.9
 5 3 0 64.59 2.7
 5 3 0 63.79 2.9
 5 3 0 63.79 2.8
 5 3 0 57.69 3.2
 5 3 0 64.79 2.7
 5 3 0 64.19 2.8
 5 3 0 63.29 2.8
 5 3 0 63.99 3.4
 -6 -3 0 56.09 2.9
 -6 -3 0 56.99 3.4
 -6 -3 0 74.99 3.6
 -6 -3 0 75.39 3.1
 -6 -3 0 61.89 2.7
 -6 -3 0 67.59 3.1
 -6 -3 0 67.89 3.4
 -6 -3 0 66.79 3.5
 -6 -3 0 68.19 3.1
 -6 -3 0 60.09 3.8
 -6 -3 0 50.49 3.3
 -6 -3 0 57.29 3.4
 -6 -3 0 59.99 3.4
 -6 -3 0 72.59 3.7
 -6 -3 0 59.49 2.6
 -6 -3 0 61.99 3.5
 -6 -3 0 73.49 3.3
 -6 -3 0 63.69 3.3
 6 3 0 64.49 2.6
 6 3 0 67.19 2.9
 6 3 0 67.49 3.8
 6 3 0 64.19 2.7
 6 3 0 62.29 3
 6 3 0 63.39 3
 6 3 0 67.59 2.8
 6 3 0 63.09 3.1
 6 3 0 66.29 2.6
 6 3 0 56.59 2.7
 6 3 0 67.29 3.1
 6 3 0 60.89 2.9
 6 3 0 61.99 2.8
 6 3 0 67.09 2.9
 6 3 0 66.99 3.2
 6 3 0 58.29 2.6
 6 3 0 62.29 2.8
 6 3 0 57.39 2.9
 6 3 0 67.19 2.9
 6 3 0 59.89 2.9
 6 3 0 71.39 2.9
 6 3 0 59.19 2.9
 -7 -3 0 80.29 3.4
 -7 -3 0 81.69 3.4
 -7 -3 0 76.49 4.3
 -7 -3 0 81.29 3.9
 -7 -3 0 80.19 4.3
 -7 -3 0 74.09 4.1
 -7 -3 0 83.79 4.3
 -7 -3 0 77.79 4
 -7 -3 0 85.49 4.2
 -7 -3 0 80.69 3.7
 -7 -3 0 79.49 4.3
 7 3 0 86.19 4.2
 7 3 0 82.39 3.6
 7 3 0 78.29 3.8
 7 3 0 81.49 3.5
 7 3 0 80.99 3.9
 7 3 0 84.09 3.6
 7 3 0 83.99 3.5
 7 3 0 81.79 3.6
 7 3 0 82.79 3.6
 7 3 0 82.79 3.9
 7 3 0 80.59 3.5
 7 3 0 84.19 3.8
 7 3 0 76.39 4.5
 7 3 0 74.79 3.8
 7 3 0 89.09 3.8
 -8 -3 0 0 1.6
 -8 -3 0 -0.3 1.1
 -8 -3 0 -0.1 1.4
 -8 -3 0 -0.6 1.5
 -8 -3 0 -0.9 1.6
 -8 -3 0 -1.1 1.5
 -8 -3 0 -0.6 1.3
 -8 -3 0 -0.6 1.1
 8 3 0 -0.5 0.8
 8 3 0 0.5 1.1
 8 3 0 -1.2 1
 8 3 0 -0.6 0.6
 8 3 0 -1.3 0.7
 8 3 0 1.1 1.3
 8 3 0 -0.1 1.5
 8 3 0 -0.3 1.2
 8 3 0 -0.2 0.6
 8 3 0 1.4 1.1
 8 3 0 -0.5 0.6
 8 3 0 -2.3 2.2
 8 3 0 0.2 1.1
 8 3 0 -0.7 1.2
 -9 -3 0 7.2 2.3
 -9 -3 0 4.5 2
 -9 -3 0 8.8 2.1
 -9 -3 0 5.4 2.6
 -9 -3 0 8.2 2.6
 -9 -3 0 6.7 2.1
 -9 -3 0 5.9 1.7
 9 3 0 3.5 1.5
 9 3 0 6.2 1.2
 9 3 0 5.7 1.6
 9 3 0 8.9 1.2
 9 3 0 5.3 2.2
 9 3 0 5.6 3.3
 9 3 0 4.3 1.6
 9 3 0 7.8 1.8
 9 3 0 7.5 1.8
 9 3 0 5.8 1.8
 9 3 0 5.2 0.9
 -10 -3 0 80.69 5.2
 -10 -3 0 64.79 5.4
 -10 -3 0 70.79 5.4
 -10 -3 0 61.69 4.3
 -10 -3 0 60.59 4.7
 -10 -3 0 67.89 4.6
 10 3 0 74.39 4.2
 10 3 0 69.69 4.1
 10 3 0 72.59 4.2
 10 3 0 73.39 4.4
 10 3 0 68.69 3.4
 10 3 0 61.99 4.3
 10 3 0 64.89 4.4
 10 3 0 67.59 4.3
 10 3 0 69.89 3.7
 10 3 0 49.3 6.1
 -11 -3 0 -1 2.3
 -11 -3 0 -2.3 3.8
 -11 -3 0 1.5 3.6
 -11 -3 0 0.9 3.3
 11 3 0 0.8 2.6
 11 3 0 -0.9 2.4
 11 3 0 -1.9 2.5
 11 3 0 0.3 1.5
 11 3 0 0.4 2.4
 11 3 0 0.3 3.1
 11 3 0 -0.3 1.1
 10 -4 0 5.1 1.8
 10 -4 0 6 3.9
 10 -4 0 5 4.3
 10 -4 0 7.8 4.1
 10 -4 0 6.7 4.5
 10 -4 0 9.8 4
 10 -4 0 7.1 4.2
 10 -4 0 7.7 4.3
 10 -4 0 4 3.7
 -10 4 0 14 7
 -10 4 0 12.8 7
 -10 4 0 4.6 4.6
 -10 4 0 5.2 4.2
 -10 4 0 11.7 4.4
 -10 4 0 8.8 4.4
 9 -4 0 3.5 3.4
 9 -4 0 1.7 3
 9 -4 0 0.8 3.5
 9 -4 0 1.2 1.5
 9 -4 0 -0.2 0.9
 9 -4 0 4.3 3.6
 9 -4 0 2.7 3.1
 9 -4 0 0.2 3.4
 9 -4 0 -0.5 3.2
 9 -4 0 1.8 2.9
 9 -4 0 -1.9 2.8
 9 -4 0 -2 2.6
 -9 4 0 -0.6 3.4
 -9 4 0 2.1 3.7
 -9 4 0 1.8 4.9
 -9 4 0 3.4 3.3
 -9 4 0 -0.4 3.3
 -9 4 0 -2.3 3.1
 8 -4 0 1.7 2.8
 8 -4 0 -3.6 2.2
 8 -4 0 -2.3 2.3
 8 -4 0 0 2.3
 8 -4 0 0 2.3
 8 -4 0 1 2.5
 8 -4 0 -1.9 2.6
 8 -4 0 3 2.6
 8 -4 0 -1.5 2.7
 8 -4 0 -1.2 2.5
 -8 4 0 -0.7 2.6
 -8 4 0 -3.3 3.4
 -8 4 0 0.2 2.5
 -8 4 0 2.5 3.6
 -8 4 0 -2.1 2.4
 -8 4 0 -0.3 2.5
 -8 4 0 0.4 2.6
 7 -4 0 81.69 5
 7 -4 0 93.39 5.1
 7 -4 0 95.29 5.4
 7 -4 0 91.79 5.6
 7 -4 0 90.99 5.1
 7 -4 0 92.49 4.3
 7 -4 0 100.49 5
 7 -4 0 92.59 5.4
 7 -4 0 99.59 5.2
 7 -4 0 93.79 5.2
 7 -4 0 94.19 5.5
 7 -4 0 88.39 5.4
 7 -4 0 92.39 5.8
 7 -4 0 93.49 4.5
 -7 4 0 98.49 6.5
 -7 4 0 102.99 5.6
 -7 4 0 96.39 5.1
 -7 4 0 91.89 5.4
 -7 4 0 108.89 6.2
 -7 4 0 83.19 4.8
 -7 4 0 96.29 5
 6 -4 0 440.66 18.6
 6 -4 0 430.96 18.7
 6 -4 0 441.16 19
 6 -4 0 432.86 18.2
 6 -4 0 454.95 18.6
 6 -4 0 446.36 18.8
 6 -4 0 458.05 18.5
 6 -4 0 444.46 18.9
 6 -4 0 453.65 18.7
 6 -4 0 468.35 18.6
 6 -4 0 454.15 19
 6 -4 0 475.65 18.6
 6 -4 0 450.25 18.8
 -6 4 0 458.95 18.8
 -6 4 0 440.96 19
 -6 4 0 447.86 18.8
 -6 4 0 465.85 19.5
 -6 4 0 443.36 18.4
 -6 4 0 465.25 18.9
 -6 4 0 455.75 18.4
 5 -4 0 32 2.4
 5 -4 0 25.8 2.2
 5 -4 0 29.6 2.4
 5 -4 0 27.1 2.2
 5 -4 0 28.3 2
 5 -4 0 30.9 2.6
 5 -4 0 30.6 2.5
 5 -4 0 29.6 1.8
 5 -4 0 30.1 2.5
 5 -4 0 28.4 2.7
 5 -4 0 31.5 2.4
 5 -4 0 25.5 2.2
 5 -4 0 27 2.3
 5 -4 0 26.7 2.4
 5 -4 0 29.2 2.2
 5 -4 0 28.9 1.8
 -5 4 0 22.8 2.8
 -5 4 0 27.1 1.7
 -5 4 0 23.4 1.9
 -5 4 0 28.3 2.3
 -5 4 0 20.9 2.1
 -5 4 0 28.6 2.9
 -5 4 0 30.5 2.2
 -5 4 0 28.3 2.6
 -5 4 0 26.2 2.5
 -5 4 0 30.4 2
 -5 4 0 33.7 2.3
 -5 4 0 26.6 2.2
 -5 4 0 29.7 2.9
 4 -4 0 353.66 16.4
 4 -4 0 418.76 16.4
 4 -4 0 409.36 16.6
 4 -4 0 398.06 16.1
 4 -4 0 396.66 16.2
 4 -4 0 411.96 16.5
 4 -4 0 386.46 16.6
 4 -4 0 370.06 16.4
 4 -4 0 439.06 16.5
 4 -4 0 398.76 16.5
 4 -4 0 419.66 16.5
 4 -4 0 420.06 16.5
 4 -4 0 384.36 16.1
 4 -4 0 405.96 16.3
 4 -4 0 423.96 16.6
 4 -4 0 424.56 16.5
 4 -4 0 363.36 16.2
 4 -4 0 416.96 16.8
 4 -4 0 417.26 16.2
 4 -4 0 424.96 16.5
 -4 4 0 390.06 16.3
 -4 4 0 417.36 16.4
 -4 4 0 413.56 16.1
 -4 4 0 420.96 16.3
 -4 4 0 411.66 16.3
 -4 4 0 425.96 16.7
 -4 4 0 413.26 16.2
 -4 4 0 412.56 16.9
 -4 4 0 392.16 16.4
 -4 4 0 367.76 16.3
 -4 4 0 396.96 16.6
 -4 4 0 406.46 16
 -4 4 0 395.36 16.5
 -4 4 0 413.26 16.5
 -4 4 0 381.16 16.4
 -4 4 0 385.76 16.4
 -4 4 0 386.06 16.3
 -4 4 0 375.46 16.2
 -4 4 0 383.06 16.4
 -4 4 0 415.76 16.3
 -4 4 0 396.36 16.3
 -4 4 0 410.36 17
 3 -4 0 21.8 1.7
 3 -4 0 24.5 1.9
 3 -4 0 22.8 1.8
 3 -4 0 18.8 1.5
 3 -4 0 21.1 1.5
 3 -4 0 20.4 1
 3 -4 0 21.1 1.3
 3 -4 0 21.8 1.8
 3 -4 0 22.7 1.6
 3 -4 0 21.1 1.6
 3 -4 0 21.5 1.5
 3 -4 0 21 1.9
 3 -4 0 25.7 1.9
 3 -4 0 19.1 1.4
 3 -4 0 22.2 1.6
 3 -4 0 18 1.6
 3 -4 0 20.6 1.9
 3 -4 0 23.9 1.8
 3 -4 0 19.7 1.7
 -3 4 0 18.1 1.4
 -3 4 0 22.3 1.6
 -3 4 0 21.6 1.3
 -3 4 0 20.1 1.5
 -3 4 0 18.3 1
 -3 4 0 20.5 1.7
 -3 4 0 19 1.8
 -3 4 0 21.2 1.6
 -3 4 0 18.6 1.5
 -3 4 0 21.4 1.3
 -3 4 0 19.1 1.7
 -3 4 0 18.6 1.5
 -3 4 0 18.8 1.5
 -3 4 0 18.4 1.6
 -3 4 0 20 1.4
 -3 4 0 20 2.1
 -3 4 0 20.9 1.7
 -3 4 0 21.7 1.7
 -3 4 0 19.9 1.5
 -3 4 0 21.1 1.6
 -3 4 0 19.5 1.3
 -3 4 0 20.3 1.5
 -3 4 0 19.5 1.5
 -3 4 0 20.3 1.5
 2 -4 0 405.96 16.3
 2 -4 0 424.36 16.4
 2 -4 0 411.76 16.3
 2 -4 0 395.06 16.6
 2 -4 0 395.96 16.5
 2 -4 0 419.56 16.4
 2 -4 0 430.76 16.4
 2 -4 0 402.36 16.2
 2 -4 0 400.66 16.5
 2 -4 0 408.96 16.4
 2 -4 0 391.66 16.3
 2 -4 0 404.86 16.3
 2 -4 0 421.16 16.4
 2 -4 0 397.66 16.5
 2 -4 0 398.66 16.2
 2 -4 0 405.86 16.4
 2 -4 0 390.46 16.3
 2 -4 0 428.66 16.3
 -2 4 0 413.46 16.7
 -2 4 0 398.06 16.2
 -2 4 0 420.46 16.4
 -2 4 0 396.76 16.3
 -2 4 0 415.66 16.4
 -2 4 0 396.56 16.2
 -2 4 0 413.66 16.2
 -2 4 0 379.66 16.7
 -2 4 0 410.26 16.2
 -2 4 0 393.56 16.4
 -2 4 0 403.66 16.2
 -2 4 0 383.06 16.3
 -2 4 0 414.66 16.4
 -2 4 0 405.36 16.4
 -2 4 0 418.36 16.5
 -2 4 0 402.26 16.3
 -2 4 0 401.36 16.3
 -2 4 0 411.26 16.3
 -2 4 0 414.46 16.3
 -2 4 0 396.86 16.2
 -2 4 0 416.16 16.4
 -2 4 0 407.16 16.3
 -2 4 0 400.76 16.2
 -2 4 0 403.56 16.3
 1 -4 0 497.95 19.9
 1 -4 0 515.85 20
 1 -4 0 482.95 20
 1 -4 0 509.95 19.9
 1 -4 0 481.95 19.9
 1 -4 0 483.95 20
 1 -4 0 480.65 19.9
 1 -4 0 502.45 20.1
 1 -4 0 512.05 19.8
 1 -4 0 502.95 20
 1 -4 0 487.85 19.8
 1 -4 0 510.45 20
 1 -4 0 492.35 19.9
 1 -4 0 499.25 20
 1 -4 0 523.95 19.9
 1 -4 0 506.35 19.9
 1 -4 0 501.25 19.9
 1 -4 0 499.25 19.8
 -1 4 0 509.15 19.9
 -1 4 0 501.85 20.2
 -1 4 0 496.45 19.9
 -1 4 0 505.15 20
 -1 4 0 502.15 20
 -1 4 0 502.75 19.9
 -1 4 0 476.75 20
 -1 4 0 494.65 19.8
 -1 4 0 501.45 19.9
 -1 4 0 492.55 20
 -1 4 0 501.45 19.8
 -1 4 0 499.95 19.9
 -1 4 0 524.65 20.2
 -1 4 0 496.95 19.8
 -1 4 0 485.45 19.8
 -1 4 0 507.95 19.9
 -1 4 0 513.35 20
 -1 4 0 491.85 19.8
 -1 4 0 486.95 19.9
 -1 4 0 486.85 19.7
 -1 4 0 510.75 20
 -1 4 0 458.35 19.8
 -1 4 0 509.35 19.9
 0 -4 0 18.7 1.2
 0 -4 0 18.6 1.1
 0 -4 0 19.2 1.1
 0 -4 0 17.9 1.2
 0 -4 0 18.1 1.2
 0 -4 0 17.7 1.1
 0 -4 0 17.8 1.1
 0 -4 0 16.9 1.3
 0 -4 0 17 1
 0 -4 0 19.5 1
 0 -4 0 19 1.3
 0 -4 0 15.7 0.9
 0 -4 0 16.5 1
 0 -4 0 18.8 1
 0 -4 0 17.7 1
 0 -4 0 17 0.8
 0 -4 0 17.3 1.1
 0 -4 0 18.6 1.4
 0 -4 0 18.7 0.9
 0 -4 0 18.6 1.2
 0 4 0 17.1 1.1
 0 4 0 17.6 1.1
 0 4 0 18.6 1.1
 0 4 0 17 0.9
 0 4 0 17.2 1.1
 0 4 0 17 1.2
 0 4 0 16.2 1.2
 0 4 0 18.3 0.8
 0 4 0 16.5 1.2
 0 4 0 17.3 1
 0 4 0 15.5 1.4
 0 4 0 18.7 1.1
 0 4 0 16.1 0.9
 0 4 0 21.1 1.4
 0 4 0 19 0.9
 0 4 0 19.4 1.2
 0 4 0 17.4 1.5
 0 4 0 20 1.2
 0 4 0 20.1 1.2
 0 4 0 17 0.9
 0 4 0 16.1 1.2
 0 4 0 18.8 0.9
 0 4 0 17.6 1
 0 4 0 17 1
 -1 -4 0 832.42 33
 -1 -4 0 820.72 33.1
 1 4 0 842.12 33.2
 1 4 0 827.42 33.3
 1 4 0 852.21 33.1
 -2 -4 0 2065.59 79.99
 -2 -4 0 2020.9 81.79
 -2 -4 0 2014.1 89.79
 2 4 0 2004.4 81.79
 2 4 0 1974.8 79.99
 -3 -4 0 72.69 3.2
 -3 -4 0 73.19 3.4
 -3 -4 0 80.19 3.2
 -3 -4 0 75.19 3.3
 -3 -4 0 75.09 3.1
 -3 -4 0 80.09 3.4
 -3 -4 0 72.19 3.1
 -3 -4 0 76.39 3
 -3 -4 0 72.29 3.2
 -3 -4 0 70.09 3.2
 -3 -4 0 78.59 3.1
 -3 -4 0 74.39 3.2
 -3 -4 0 76.49 3.3
 -3 -4 0 71.49 3.2
 -3 -4 0 70.89 3.1
 -3 -4 0 69.69 3.2
 -3 -4 0 75.09 3.2
 -3 -4 0 75.09 3.4
 -3 -4 0 72.49 3.1
 -3 -4 0 70.39 3.2
 3 4 0 74.09 3
 3 4 0 75.99 3.1
 3 4 0 70.09 3
 3 4 0 74.69 3.1
 3 4 0 75.29 3.2
 3 4 0 69.39 3.3
 3 4 0 75.09 3
 3 4 0 77.99 3.2
 3 4 0 74.49 3.2
 3 4 0 70.29 3.2
 3 4 0 72.49 3.2
 3 4 0 71.49 3.1
 3 4 0 72.49 3.5
 3 4 0 71.69 3.2
 3 4 0 72.69 3.2
 3 4 0 68.99 3.5
 3 4 0 72.29 3.3
 3 4 0 73.59 3.2
 3 4 0 76.89 3.3
 3 4 0 71.39 3.2
 3 4 0 74.59 3.2
 3 4 0 70.49 3.2
 3 4 0 75.19 3.2
 -4 -4 0 14.8 1.4
 -4 -4 0 15.7 0.8
 -4 -4 0 16.2 1.5
 -4 -4 0 13.8 1.1
 -4 -4 0 17 1.3
 -4 -4 0 15.8 1.1
 -4 -4 0 17.4 1.6
 -4 -4 0 17.6 1.3
 -4 -4 0 16.8 0.9
 -4 -4 0 16.4 0.7
 -4 -4 0 15.6 1
 -4 -4 0 17.8 1.5
 -4 -4 0 15.6 1.3
 -4 -4 0 17.1 1.2
 -4 -4 0 14.8 1.2
 -4 -4 0 17.4 1.3
 -4 -4 0 16.6 1
 -4 -4 0 16.5 1.1
 -4 -4 0 18 1.3
 -4 -4 0 15.4 1.3
 -4 -4 0 15.2 1.2
 -4 -4 0 14.8 0.8
 -4 -4 0 15.8 1.4
 -4 -4 0 15.4 0.7
 -4 -4 0 15.6 1.1
 -4 -4 0 17.3 1.2
 4 4 0 16.2 1.2
 4 4 0 14.2 0.9
 4 4 0 16.5 1.1
 4 4 0 14.6 1.1
 4 4 0 14 1.1
 4 4 0 17.6 1.1
 4 4 0 16.8 1
 4 4 0 15.5 1
 4 4 0 15.7 1.2
 4 4 0 15.4 1.3
 4 4 0 15.9 1.2
 4 4 0 15.6 0.9
 4 4 0 15.2 1
 4 4 0 15.4 1.1
 4 4 0 19.6 1
 4 4 0 15.8 1.1
 4 4 0 16.5 1.1
 4 4 0 16.3 1.1
 4 4 0 16.2 1
 4 4 0 17.1 1.1
 4 4 0 14.6 1
 4 4 0 16.3 1.3
 4 4 0 14.7 0.9
 -5 -4 0 123.09 5.6
 -5 -4 0 126.49 5.5
 -5 -4 0 121.29 5.4
 -5 -4 0 120.49 5.2
 -5 -4 0 134.89 5.6
 -5 -4 0 131.39 5.4
 -5 -4 0 126.89 5.6
 -5 -4 0 128.69 6.1
 -5 -4 0 136.69 5.8
 -5 -4 0 117.59 5.5
 -5 -4 0 127.49 5.3
 -5 -4 0 131.69 5.6
 -5 -4 0 123.39 5.7
 -5 -4 0 116.79 5.8
 -5 -4 0 120.79 5.5
 -5 -4 0 127.19 5.2
 -5 -4 0 122.29 5.7
 -5 -4 0 129.59 5.1
 -5 -4 0 123.99 5.5
 -5 -4 0 124.19 5.4
 -5 -4 0 124.69 5.4
 -5 -4 0 126.89 5.9
 -5 -4 0 119.39 5.6
 5 4 0 128.99 5.3
 5 4 0 117.99 5.7
 5 4 0 129.89 5.3
 5 4 0 130.49 5.4
 5 4 0 132.39 5.3
 5 4 0 129.79 5.3
 5 4 0 132.29 5.3
 5 4 0 131.39 5.2
 5 4 0 123.79 5.3
 5 4 0 132.89 5.4
 5 4 0 129.39 5.4
 5 4 0 124.09 5.3
 5 4 0 130.79 5.3
 5 4 0 121.69 5.5
 5 4 0 127.49 5.4
 5 4 0 138.39 6.1
 5 4 0 125.69 5.3
 5 4 0 129.89 5.2
 5 4 0 128.09 5.1
 5 4 0 130.09 5.4
 -6 -4 0 8.5 1.5
 -6 -4 0 9.4 1.2
 -6 -4 0 9.3 1.5
 -6 -4 0 5 1.4
 -6 -4 0 8 1.1
 -6 -4 0 7.7 1.2
 -6 -4 0 8 1.3
 -6 -4 0 9 1.4
 -6 -4 0 8 1.7
 -6 -4 0 7.4 1.2
 -6 -4 0 6.7 0.9
 -6 -4 0 8.4 0.8
 -6 -4 0 7.2 0.9
 -6 -4 0 8.2 1.2
 6 4 0 5.8 1.2
 6 4 0 6.6 0.9
 6 4 0 6.4 0.5
 6 4 0 7.4 0.8
 6 4 0 6 1.3
 6 4 0 7.2 0.6
 6 4 0 8.1 1
 6 4 0 6.7 1
 6 4 0 7 0.8
 6 4 0 8.2 1
 6 4 0 5.4 0.7
 6 4 0 7.8 0.8
 6 4 0 6.3 1.8
 6 4 0 6.8 1.4
 6 4 0 6.9 1.1
 6 4 0 8.2 0.8
 6 4 0 8.2 1.1
 6 4 0 8.2 1
 6 4 0 8.3 1
 6 4 0 6.7 0.7
 6 4 0 8.7 0.8
 -7 -4 0 141.69 6.7
 -7 -4 0 137.99 5.8
 -7 -4 0 140.69 6.1
 -7 -4 0 148.99 6.9
 -7 -4 0 147.19 6.4
 -7 -4 0 144.19 6.2
 -7 -4 0 137.89 5.7
 -7 -4 0 156.98 6.7
 -7 -4 0 143.99 6.9
 -7 -4 0 157.98 6.5
 7 4 0 144.89 6.3
 7 4 0 142.99 6.2
 7 4 0 143.89 6.1
 7 4 0 144.19 6
 7 4 0 142.49 6
 7 4 0 152.48 6.2
 7 4 0 141.79 6
 7 4 0 144.49 6.5
 7 4 0 147.09 6.2
 7 4 0 135.99 6.2
 7 4 0 148.09 7.1
 7 4 0 144.69 6.3
 7 4 0 143.39 6.1
 7 4 0 144.89 6
 7 4 0 135.59 6.3
 -8 -4 0 0.7 1.3
 -8 -4 0 1.6 1.9
 -8 -4 0 0.8 1.3
 -8 -4 0 -0.6 1.4
 -8 -4 0 -0.8 1.1
 -8 -4 0 0.7 1.4
 -8 -4 0 0.2 1.1
 8 4 0 0.5 1.1
 8 4 0 -0.4 1.3
 8 4 0 0 1.2
 8 4 0 -0.7 0.8
 8 4 0 0.3 1.5
 8 4 0 1.1 1
 8 4 0 -1.5 0.6
 8 4 0 -0.4 0.7
 8 4 0 1 0.8
 8 4 0 1.3 1.1
 8 4 0 -1.2 1.3
 8 4 0 -1.5 2.4
 8 4 0 1.5 0.8
 8 4 0 -0.8 1.2
 8 4 0 1 1.2
 -9 -4 0 8.1 2.3
 -9 -4 0 10.6 1.7
 -9 -4 0 14.3 2.9
 -9 -4 0 11.1 2
 -9 -4 0 8.4 2.2
 9 4 0 9.6 1.6
 9 4 0 10.2 1.9
 9 4 0 11 1.3
 9 4 0 10.2 1.8
 9 4 0 9.8 1.7
 9 4 0 13.5 2.3
 9 4 0 6.2 1.8
 9 4 0 12.1 1.9
 9 4 0 6.5 3.3
 9 4 0 9.3 1.3
 9 4 0 8.4 1.1
 -10 -4 0 3.4 2.7
 -10 -4 0 -0.1 2.4
 -10 -4 0 1 2.9
 -10 -4 0 0.3 1.7
 10 4 0 0.1 2
 10 4 0 -1.3 2
 10 4 0 -0.4 2.1
 10 4 0 2.2 1.2
 10 4 0 2.5 2.2
 10 4 0 1.8 2
 10 4 0 1.6 1.3
 10 4 0 3.6 2
 10 4 0 1 1
 10 4 0 2.4 2.5
 10 4 0 1.4 4.1
 -11 -4 0 2 3.3
 -11 -4 0 -0.6 2.2
 -11 -4 0 1.6 3.2
 -11 -4 0 0.2 3.9
 11 4 0 -2.5 2.5
 11 4 0 -2.2 1.6
 11 4 0 -0.5 1.1
 11 4 0 0.7 2.7
 11 4 0 -3 2.9
 11 4 0 -0.8 1.4
 11 4 0 3.6 3.1
 11 4 0 1.6 2.6
 11 4 0 -2.6 2.5
 9 -5 0 18.9 4.3
 9 -5 0 21.6 4.5
 9 -5 0 25.6 4.5
 9 -5 0 23 4.3
 9 -5 0 20.7 3.5
 9 -5 0 25.5 3.9
 9 -5 0 30.7 4
 9 -5 0 24.5 4.7
 9 -5 0 21.4 2.2
 9 -5 0 28.1 4
 -9 5 0 23.6 4.4
 -9 5 0 41.3 7.1
 -9 5 0 18 4.7
 -9 5 0 21.4 4.7
 -9 5 0 23.7 4.1
 -9 5 0 24.4 4.6
 -9 5 0 24 6.3
 8 -5 0 22.2 3.1
 8 -5 0 20 3.6
 8 -5 0 17.7 3.1
 8 -5 0 28 3.5
 8 -5 0 27.4 3.2
 8 -5 0 18.7 3.7
 8 -5 0 26.7 3.7
 8 -5 0 21.2 1.9
 8 -5 0 23.6 3.4
 8 -5 0 23.4 3.5
 8 -5 0 21.4 3.3
 -8 5 0 28.5 4.9
 -8 5 0 18.9 3.6
 -8 5 0 17.8 3.6
 -8 5 0 15.3 3.5
 -8 5 0 23.1 3.7
 -8 5 0 22.6 3.8
 -8 5 0 17.1 5
 -8 5 0 13.9 3.5
 7 -5 0 1 2.4
 7 -5 0 0.7 2.4
 7 -5 0 -2.5 2.1
 7 -5 0 4.9 2.4
 7 -5 0 2.6 2.2
 7 -5 0 1.5 2.3
 7 -5 0 0.5 2.7
 7 -5 0 1.8 2.8
 7 -5 0 1.8 2.4
 7 -5 0 1.1 2.2
 7 -5 0 2.9 2.5
 7 -5 0 0.7 1.1
 7 -5 0 2 2.2
 -7 5 0 4.1 3
 -7 5 0 2.2 2
 -7 5 0 -0.4 2.5
 -7 5 0 -0.6 3.4
 -7 5 0 4.7 2.3
 -7 5 0 0.9 2.4
 -7 5 0 2.1 2.4
 6 -5 0 7.9 1.4
 6 -5 0 6.9 2.2
 6 -5 0 8 1.7
 6 -5 0 3.7 2.2
 6 -5 0 7.1 1.9
 6 -5 0 4.1 2
 6 -5 0 5.6 2
 6 -5 0 3.7 2.1
 6 -5 0 7.9 2.3
 6 -5 0 3.3 1.8
 6 -5 0 5.8 1.9
 6 -5 0 4.1 2
 -6 5 0 2.3 2
 -6 5 0 6.9 1.7
 -6 5 0 1.2 2.5
 -6 5 0 3.3 2.7
 -6 5 0 7.7 2.2
 -6 5 0 6.3 1.9
 -6 5 0 4.6 1.3
 -6 5 0 2.3 2
 5 -5 0 -4.2 1.4
 5 -5 0 -0.1 1.6
 5 -5 0 0.4 1.1
 5 -5 0 -1.3 1.5
 5 -5 0 -0.5 1.1
 5 -5 0 -0.2 1.6
 5 -5 0 0.9 1.6
 5 -5 0 1.2 1.4
 5 -5 0 -3 1.5
 5 -5 0 -0.9 1.9
 5 -5 0 1.1 1.5
 5 -5 0 0.3 1.6
 5 -5 0 0.8 1.5
 -5 5 0 0.1 0.8
 -5 5 0 2.2 2.3
 -5 5 0 1.8 1.3
 -5 5 0 -0.4 1.4
 -5 5 0 0.3 1.6
 -5 5 0 -0.5 1.1
 -5 5 0 0.3 1.6
 -5 5 0 0.4 1.8
 -5 5 0 1.2 1.6
 -5 5 0 -2.2 2
 -5 5 0 -1.1 1.2
 -5 5 0 1.4 1.5
 4 -5 0 73.19 4.2
 4 -5 0 73.09 3.7
 4 -5 0 80.79 4.5
 4 -5 0 70.09 3.5
 4 -5 0 66.29 3.8
 4 -5 0 72.29 4.1
 4 -5 0 73.99 3.6
 4 -5 0 79.39 4.2
 4 -5 0 80.39 4.1
 4 -5 0 74.69 4.1
 4 -5 0 85.49 3.9
 4 -5 0 80.89 4.5
 4 -5 0 78.19 4.3
 -4 5 0 70.19 4.6
 -4 5 0 72.79 3.8
 -4 5 0 76.59 3.6
 -4 5 0 71.09 3.9
 -4 5 0 81.79 4.3
 -4 5 0 78.59 3.9
 -4 5 0 67.29 3.8
 -4 5 0 75.99 3.8
 -4 5 0 77.59 4
 -4 5 0 78.89 3.8
 -4 5 0 81.89 4.1
 -4 5 0 66.79 4.4
 -4 5 0 65.29 3.7
 -4 5 0 75.29 3.8
 -4 5 0 77.69 3.4
 3 -5 0 6.7 1.3
 3 -5 0 7 1.3
 3 -5 0 5.7 1.3
 3 -5 0 7.4 1.4
 3 -5 0 5.4 1.3
 3 -5 0 7.8 1.5
 3 -5 0 6.5 1.6
 3 -5 0 10.1 1.4
 3 -5 0 7.7 1
 3 -5 0 6.8 1.7
 3 -5 0 7 1.3
 3 -5 0 5.7 1.2
 3 -5 0 7.3 1.1
 3 -5 0 8 1.5
 3 -5 0 10.3 1.4
 3 -5 0 8.3 1
 3 -5 0 9.6 1.5
 3 -5 0 7.7 1.7
 3 -5 0 5.2 1.4
 3 -5 0 7.7 1.3
 -3 5 0 6 1.2
 -3 5 0 6.3 1.3
 -3 5 0 7.5 1.2
 -3 5 0 6.3 1.1
 -3 5 0 8.1 1.2
 -3 5 0 5.3 1.5
 -3 5 0 6.7 1.1
 -3 5 0 7.3 1.6
 -3 5 0 5.8 1.5
 -3 5 0 7.8 1
 -3 5 0 9.5 1.4
 -3 5 0 7.3 1.3
 -3 5 0 5.9 1.2
 -3 5 0 5.3 1.3
 -3 5 0 7.8 1.4
 -3 5 0 6.7 1.1
 -3 5 0 6.7 1.5
 -3 5 0 5.1 1
 -3 5 0 7.2 1.5
 -3 5 0 7.4 1
 -3 5 0 9.1 1.2
 -3 5 0 7.7 2
 2 -5 0 28 1.3
 2 -5 0 30.6 2.1
 2 -5 0 34.5 1.9
 2 -5 0 31.8 1.8
 2 -5 0 30.6 1.3
 2 -5 0 28.7 2.3
 2 -5 0 33.7 2
 2 -5 0 27.7 1.8
 2 -5 0 33.3 1.9
 2 -5 0 29.6 1.9
 2 -5 0 28.9 1.9
 2 -5 0 28 2.4
 2 -5 0 30.3 2.1
 2 -5 0 30.7 2
 2 -5 0 27.3 2
 2 -5 0 28.7 2.2
 2 -5 0 31.2 1.9
 2 -5 0 30.7 1.9
 2 -5 0 30.6 2.1
 2 -5 0 32.2 2
 -2 5 0 32 1.8
 -2 5 0 32 2.1
 -2 5 0 28.4 2
 -2 5 0 28.6 2.2
 -2 5 0 28.2 1.8
 -2 5 0 27.3 1.7
 -2 5 0 29.2 2
 -2 5 0 29.7 1.6
 -2 5 0 30.4 2.2
 -2 5 0 29.9 1.7
 -2 5 0 28.2 2
 -2 5 0 30.8 2.7
 -2 5 0 29.9 1.7
 -2 5 0 29.8 1.8
 -2 5 0 28.7 2.5
 -2 5 0 25.8 2.6
 -2 5 0 27.6 1.7
 -2 5 0 30.5 2
 -2 5 0 30 2
 -2 5 0 29.2 1.8
 -2 5 0 30.4 1.8
 -2 5 0 27.6 2.1
 1 -5 0 152.58 6.3
 1 -5 0 139.79 6.1
 1 -5 0 144.89 5.8
 1 -5 0 145.39 6.2
 1 -5 0 141.79 6.1
 1 -5 0 142.09 5.9
 1 -5 0 133.29 6.2
 1 -5 0 140.79 6.5
 1 -5 0 154.28 6.2
 1 -5 0 143.69 6.4
 1 -5 0 162.38 6.3
 1 -5 0 147.19 6.3
 1 -5 0 134.79 6.4
 1 -5 0 152.58 6.4
 1 -5 0 158.38 6.3
 1 -5 0 152.38 6.3
 1 -5 0 146.59 6.3
 1 -5 0 141.69 6.2
 1 -5 0 156.78 6.2
 1 -5 0 153.28 6.2
 1 -5 0 147.19 6.1
 -1 5 0 143.79 6.2
 -1 5 0 144.59 6
 -1 5 0 148.69 6.6
 -1 5 0 143.09 6.4
 -1 5 0 150.78 6.2
 -1 5 0 151.48 6.3
 -1 5 0 145.09 6.3
 -1 5 0 148.99 6.4
 -1 5 0 145.89 6.1
 -1 5 0 150.28 6.2
 -1 5 0 152.58 5.9
 -1 5 0 143.89 6.1
 -1 5 0 142.39 6.3
 -1 5 0 147.59 6.7
 -1 5 0 144.89 6.2
 -1 5 0 157.08 6.4
 -1 5 0 145.39 6.2
 -1 5 0 140.09 6.1
 -1 5 0 148.29 6.3
 -1 5 0 158.78 6.2
 -1 5 0 154.28 6.2
 -1 5 0 151.38 6.3
 -1 5 0 143.79 6.1
 -1 5 0 148.59 6
 -1 5 0 149.09 6
 0 -5 0 93.49 3.9
 0 -5 0 89.19 3.8
 0 -5 0 94.99 3.9
 0 -5 0 82.99 4.1
 0 -5 0 89.49 3.7
 0 -5 0 82.39 3.6
 0 -5 0 87.69 3.8
 0 -5 0 93.39 3.8
 0 -5 0 87.39 3.9
 0 -5 0 89.29 3.7
 0 -5 0 85.29 3.9
 0 -5 0 84.49 3.8
 0 -5 0 87.19 3.9
 0 -5 0 84.79 3.8
 0 -5 0 92.39 4.1
 0 -5 0 92.79 4
 0 -5 0 89.19 3.7
 0 -5 0 84.09 3.8
 0 -5 0 94.39 3.9
 0 -5 0 90.99 3.8
 0 5 0 90.89 4.1
 0 5 0 87.09 4
 0 5 0 85.69 3.7
 0 5 0 92.69 3.9
 0 5 0 87.69 3.6
 0 5 0 88.19 4
 0 5 0 82.69 3.8
 0 5 0 90.79 4
 0 5 0 88.59 3.6
 0 5 0 75.69 3.8
 0 5 0 85.39 3.8
 0 5 0 89.29 3.6
 0 5 0 81.89 4
 0 5 0 90.69 3.9
 0 5 0 92.19 3.9
 0 5 0 91.39 3.9
 0 5 0 86.19 4.2
 0 5 0 84.69 4
 0 5 0 89.29 3.6
 0 5 0 90.39 4
 0 5 0 90.89 3.8
 0 5 0 82.99 3.8
 0 5 0 89.29 3.7
 0 5 0 91.89 4.2
 -1 -5 0 241.98 10.3
 -1 -5 0 262.87 10.4
 -1 -5 0 246.98 10.5
 -1 -5 0 247.38 10.2
 -1 -5 0 252.57 10.5
 -1 -5 0 254.27 10.3
 -1 -5 0 264.17 10.2
 -1 -5 0 263.67 10.5
 -1 -5 0 248.68 10.5
 -1 -5 0 255.67 10.3
 -1 -5 0 261.87 10.2
 -1 -5 0 262.67 10.4
 -1 -5 0 260.27 10.3
 -1 -5 0 245.08 10.4
 -1 -5 0 250.67 10.3
 -1 -5 0 245.08 10.1
 -1 -5 0 243.08 10.3
 -1 -5 0 261.87 10.1
 -1 -5 0 251.67 10.3
 -1 -5 0 252.97 10.3
 -1 -5 0 254.77 10.1
 1 5 0 248.08 10.4
 1 5 0 259.57 10.1
 1 5 0 260.17 10.2
 1 5 0 247.58 10.3
 1 5 0 259.77 10.3
 1 5 0 260.57 10.6
 1 5 0 251.97 10.4
 1 5 0 255.47 10.1
 1 5 0 264.87 10.4
 1 5 0 255.87 10.7
 1 5 0 253.17 10.4
 1 5 0 255.57 10.4
 1 5 0 263.67 10.4
 1 5 0 243.78 10.4
 1 5 0 256.97 10.3
 1 5 0 257.37 10.3
 1 5 0 258.17 10.6
 1 5 0 253.17 10.3
 1 5 0 254.57 10.2
 1 5 0 251.47 10.5
 -2 -5 0 164.68 6.5
 -2 -5 0 168.38 6.5
 -2 -5 0 169.58 6.8
 -2 -5 0 154.98 6.6
 -2 -5 0 155.58 6.9
 -2 -5 0 163.88 6.7
 -2 -5 0 158.58 6.7
 -2 -5 0 170.18 6.9
 -2 -5 0 166.38 6.7
 -2 -5 0 158.68 6.8
 -2 -5 0 158.58 6.8
 -2 -5 0 166.48 6.7
 -2 -5 0 155.28 6.7
 -2 -5 0 162.38 6.7
 -2 -5 0 161.98 6.7
 -2 -5 0 163.98 6.7
 -2 -5 0 164.58 6.8
 -2 -5 0 160.78 6.7
 -2 -5 0 164.18 6.8
 -2 -5 0 167.08 6.6
 -2 -5 0 157.88 6.6
 -2 -5 0 162.18 6.7
 2 5 0 159.38 6.7
 2 5 0 162.38 6.4
 2 5 0 172.18 6.7
 2 5 0 163.88 6.7
 2 5 0 167.88 6.6
 2 5 0 152.48 6.6
 2 5 0 157.68 6.9
 2 5 0 165.08 6.8
 2 5 0 159.28 6.4
 2 5 0 168.38 6.9
 2 5 0 164.58 7
 2 5 0 170.18 6.7
 2 5 0 158.78 6.7
 2 5 0 164.68 6.9
 2 5 0 165.08 6.8
 2 5 0 171.68 7.1
 2 5 0 166.48 6.8
 2 5 0 157.68 6.4
 2 5 0 160.28 6.5
 2 5 0 166.18 6.8
 2 5 0 160.38 6.5
 2 5 0 153.78 6.8
 2 5 0 156.28 6.6
 2 5 0 163.48 6.5
 2 5 0 160.78 6.7
 -3 -5 0 81.89 3.3
 -3 -5 0 79.89 3.3
 -3 -5 0 78.79 3.6
 -3 -5 0 72.49 3.4
 -3 -5 0 74.59 3.5
 -3 -5 0 79.29 3.5
 -3 -5 0 80.09 3.6
 -3 -5 0 78.19 3.4
 -3 -5 0 76.39 3.2
 -3 -5 0 75.39 3.4
 -3 -5 0 77.59 3.6
 -3 -5 0 73.19 3.5
 -3 -5 0 73.59 3.3
 -3 -5 0 76.69 3.4
 -3 -5 0 76.69 3.7
 -3 -5 0 76.09 3.3
 -3 -5 0 76.69 3.5
 -3 -5 0 83.69 3.5
 -3 -5 0 77.59 3.5
 -3 -5 0 72.69 3.4
 -3 -5 0 80.49 3.2
 -3 -5 0 78.49 3.5
 3 5 0 81.09 3.4
 3 5 0 75.69 3.1
 3 5 0 74.69 3.2
 3 5 0 84.99 3.4
 3 5 0 79.09 3.5
 3 5 0 75.49 3.5
 3 5 0 80.29 3.3
 3 5 0 77.29 3.5
 3 5 0 81.89 3.6
 3 5 0 78.69 3.4
 3 5 0 73.29 3.4
 3 5 0 75.59 3.6
 3 5 0 75.39 3.4
 3 5 0 76.39 3.3
 3 5 0 78.19 3.5
 3 5 0 82.59 3.6
 3 5 0 78.49 3.4
 3 5 0 81.19 3.5
 3 5 0 73.89 3.4
 3 5 0 73.79 3.8
 3 5 0 76.89 3.1
 3 5 0 77.99 3.4
 -4 -5 0 754.02 30.8
 -4 -5 0 752.52 30.6
 -4 -5 0 806.22 30.9
 -4 -5 0 773.82 30.5
 -4 -5 0 739.93 30.6
 -4 -5 0 814.32 30.6
 -4 -5 0 797.32 30.6
 -4 -5 0 746.03 30.8
 -4 -5 0 762.52 30.7
 -4 -5 0 746.13 30.7
 -4 -5 0 786.12 30.4
 -4 -5 0 771.92 30.9
 -4 -5 0 760.62 30.8
 -4 -5 0 763.62 30.7
 4 5 0 778.22 30.6
 4 5 0 725.63 30.6
 4 5 0 745.73 30.7
 4 5 0 792.42 30.8
 4 5 0 795.02 30.7
 4 5 0 797.82 30.6
 4 5 0 769.92 30.6
 4 5 0 795.02 31.2
 4 5 0 754.32 30.6
 4 5 0 780.72 30.5
 4 5 0 750.12 30.4
 4 5 0 784.52 30.7
 4 5 0 791.02 30.6
 -5 -5 0 4.9 2
 -5 -5 0 1.4 0.6
 -5 -5 0 1.1 1.1
 -5 -5 0 1.8 0.8
 -5 -5 0 0.7 1.1
 -5 -5 0 2.8 0.9
 -5 -5 0 3.2 1.2
 -5 -5 0 1.1 1.3
 -5 -5 0 1.6 1.6
 -5 -5 0 2.4 0.9
 -5 -5 0 1.7 1.3
 -5 -5 0 2.4 0.6
 -5 -5 0 1.5 0.9
 -5 -5 0 1.7 1.1
 -5 -5 0 1.9 1.6
 -5 -5 0 2 0.8
 -5 -5 0 1.5 0.9
 -5 -5 0 2.1 1.1
 -5 -5 0 3.1 0.8
 5 5 0 1.1 0.6
 5 5 0 1.7 0.6
 5 5 0 1.9 0.5
 5 5 0 0.8 0.8
 5 5 0 1.2 0.5
 5 5 0 1.7 0.5
 5 5 0 0.5 0.6
 5 5 0 0.7 0.8
 5 5 0 0.4 0.7
 5 5 0 2.6 0.7
 5 5 0 1.1 0.8
 5 5 0 2 0.8
 5 5 0 3.5 1.4
 5 5 0 2.6 0.8
 5 5 0 0.7 1.2
 5 5 0 2.5 1
 5 5 0 2.3 0.7
 5 5 0 1.7 1.2
 5 5 0 1.8 0.7
 5 5 0 2.6 0.7
 -6 -5 0 24.3 1.8
 -6 -5 0 21.3 1.9
 -6 -5 0 25.1 2
 -6 -5 0 25.5 2
 -6 -5 0 24.6 1.8
 -6 -5 0 24.5 1.6
 -6 -5 0 20.5 1.9
 -6 -5 0 23.9 1.7
 -6 -5 0 21.8 1.1
 -6 -5 0 19.7 1.8
 -6 -5 0 22 1.2
 6 5 0 24.3 1.8
 6 5 0 25.2 2.4
 6 5 0 24.3 1.8
 6 5 0 23.2 1.4
 6 5 0 22.8 1.5
 6 5 0 22.1 1.6
 6 5 0 20.8 1.6
 6 5 0 21.1 2
 6 5 0 24.8 1.5
 6 5 0 26 1.5
 6 5 0 24.4 2.7
 6 5 0 23.4 1.7
 6 5 0 25.4 1.6
 6 5 0 24.3 1.6
 6 5 0 25.2 1.5
 6 5 0 21.5 1.5
 6 5 0 22.1 1.4
 6 5 0 22.6 1.7
 6 5 0 24.6 1.3
 6 5 0 22 1.9
 -7 -5 0 375.46 15.2
 -7 -5 0 382.96 14.8
 -7 -5 0 373.26 15
 -7 -5 0 360.46 15.3
 -7 -5 0 381.46 15.5
 7 5 0 349.37 15.7
 7 5 0 343.17 14.6
 7 5 0 352.76 14.6
 7 5 0 365.86 14.7
 7 5 0 365.56 14.9
 7 5 0 349.37 14.7
 7 5 0 360.46 14.8
 7 5 0 374.16 14.8
 7 5 0 354.16 14.7
 7 5 0 360.16 14.9
 7 5 0 372.06 14.8
 7 5 0 365.56 14.6
 7 5 0 368.56 14.8
 7 5 0 381.46 14.9
 7 5 0 357.16 14.9
 7 5 0 374.06 14.9
 -8 -5 0 35.8 2.7
 -8 -5 0 26.1 1.9
 -8 -5 0 36.8 2.1
 -8 -5 0 25.9 2.2
 -8 -5 0 39.5 2.8
 8 5 0 23.6 1.9
 8 5 0 22.1 2
 8 5 0 23 1.7
 8 5 0 24.8 2
 8 5 0 25.5 3.5
 8 5 0 25.2 2.1
 8 5 0 22.8 1.9
 8 5 0 32.4 1.9
 8 5 0 21.7 1.8
 8 5 0 25.8 2.1
 8 5 0 25.4 1.7
 8 5 0 28.8 2.2
 8 5 0 25.8 2
 -9 -5 0 32.3 2.9
 -9 -5 0 28.9 3
 -9 -5 0 38.6 3.7
 -9 -5 0 29 2.1
 -9 -5 0 31.2 2.9
 9 5 0 27.7 2.5
 9 5 0 31.2 2.4
 9 5 0 31.3 2.5
 9 5 0 30.5 2.1
 9 5 0 25.5 2.3
 9 5 0 23 4.2
 9 5 0 28.5 2.4
 9 5 0 26.2 2
 9 5 0 31.4 2.1
 9 5 0 30.3 2.2
 9 5 0 26.5 2.4
 -10 -5 0 1.9 1.7
 -10 -5 0 -0.9 3.4
 -10 -5 0 0.5 2.6
 -10 -5 0 1.5 2.6
 10 5 0 2.8 4.6
 10 5 0 0.9 1.9
 10 5 0 -0.3 2.2
 10 5 0 -0.3 2.1
 10 5 0 0.3 1.2
 10 5 0 1.1 1
 10 5 0 -0.7 2.2
 10 5 0 -2.2 1.9
 10 5 0 1 2
 10 5 0 2.7 1.3
 -11 -5 0 15.4 4.1
 -11 -5 0 18.3 3.8
 -11 -5 0 12.1 3.5
 -11 -5 0 11.4 2.3
 11 5 0 13.5 2.8
 11 5 0 11.4 2.6
 11 5 0 12 3.1
 11 5 0 16.2 1.8
 11 5 0 13.2 1.6
 11 5 0 12.4 1.9
 11 5 0 13.6 3.4
 11 5 0 9.6 2.6
 9 -6 0 9.4 5
 9 -6 0 9.8 3.8
 9 -6 0 20 4.4
 9 -6 0 9 4.2
 9 -6 0 15 4.8
 9 -6 0 18.1 4.8
 9 -6 0 12 2
 9 -6 0 15.4 5.1
 9 -6 0 10 4.6
 9 -6 0 13.8 4.4
 -9 6 0 15 5.7
 -9 6 0 25 7.6
 -9 6 0 12.3 5.2
 -9 6 0 9 7.7
 -9 6 0 8.9 4.5
 -9 6 0 9.5 4.8
 -9 6 0 16.8 4.9
 8 -6 0 10.4 4
 8 -6 0 7.7 3.6
 8 -6 0 6.4 3.3
 8 -6 0 8.7 3.7
 8 -6 0 6.3 3.4
 8 -6 0 11.7 3.5
 8 -6 0 6.6 3.6
 8 -6 0 7.3 3.1
 8 -6 0 6.9 5.6
 8 -6 0 5.1 1.6
 -8 6 0 6.8 3.5
 -8 6 0 5.7 3.4
 -8 6 0 8.8 4
 -8 6 0 10.3 4.3
 -8 6 0 10.5 5.2
 -8 6 0 6.9 3.6
 7 -6 0 20.2 3.6
 7 -6 0 19 2.9
 7 -6 0 16.1 3.1
 7 -6 0 24 3.4
 7 -6 0 17.9 3
 7 -6 0 25.3 3.6
 7 -6 0 15.6 2.8
 7 -6 0 20 3.9
 7 -6 0 17.3 3.7
 7 -6 0 19.1 3
 7 -6 0 17.3 1.7
 7 -6 0 15.1 2.9
 -7 6 0 24.4 4.2
 -7 6 0 25.3 2.9
 -7 6 0 21.4 3.5
 -7 6 0 20.6 3.4
 -7 6 0 22.6 4.8
 -7 6 0 19.8 3.6
 -7 6 0 19.6 3.4
 -7 6 0 22.1 3.4
 6 -6 0 9.9 2.3
 6 -6 0 4.9 2.3
 6 -6 0 7.5 1.6
 6 -6 0 15.9 2.7
 6 -6 0 9.9 2.4
 6 -6 0 10.3 2.3
 6 -6 0 11.7 2.9
 6 -6 0 9.5 2.5
 6 -6 0 5.8 2.3
 6 -6 0 9.9 2.2
 6 -6 0 8.2 2.6
 6 -6 0 7 2.5
 -6 6 0 11.2 2.7
 -6 6 0 12.4 2.4
 -6 6 0 7.1 2.5
 -6 6 0 9.1 1.9
 -6 6 0 7.9 2.6
 -6 6 0 10.6 3.2
 -6 6 0 8.4 3.5
 -6 6 0 12.7 2.8
 5 -6 0 1.4 1.9
 5 -6 0 0.7 1.3
 5 -6 0 2.1 1.9
 5 -6 0 -1.4 1.8
 5 -6 0 1.6 1.5
 5 -6 0 -1 2
 5 -6 0 0 2.1
 5 -6 0 1.3 1.9
 5 -6 0 0.6 2.4
 5 -6 0 1.4 1.2
 5 -6 0 -0.8 1.7
 5 -6 0 -1.8 1.5
 -5 6 0 -0.9 2.2
 -5 6 0 1 1.7
 -5 6 0 1.6 2.5
 -5 6 0 -0.7 1.7
 -5 6 0 1.3 1.6
 -5 6 0 -0.3 1.7
 -5 6 0 -0.5 1.2
 -5 6 0 -1.7 1.9
 -5 6 0 0.2 2
 -5 6 0 -0.5 1.7
 -5 6 0 0.8 2.6
 -5 6 0 -1.2 1.6
 -5 6 0 0.5 1.1
 4 -6 0 12.5 2
 4 -6 0 9.2 2.1
 4 -6 0 11.7 1.5
 4 -6 0 11.2 2.1
 4 -6 0 11.2 1.6
 4 -6 0 17.3 2.1
 4 -6 0 11.8 1.7
 4 -6 0 10.1 1.7
 4 -6 0 9.3 1.9
 4 -6 0 11.7 2.3
 4 -6 0 12 1.7
 -4 6 0 14.2 2.6
 -4 6 0 8.8 1.7
 -4 6 0 10.2 1.4
 -4 6 0 9 1.6
 -4 6 0 10.4 1.9
 -4 6 0 6.1 2.6
 -4 6 0 7.5 1.7
 -4 6 0 10.6 1.4
 -4 6 0 10.6 1.8
 -4 6 0 9.1 1.8
 -4 6 0 11.5 2.7
 -4 6 0 10.8 2.1
 3 -6 0 49.2 3.2
 3 -6 0 46.5 2.7
 3 -6 0 50.79 3.3
 3 -6 0 49.2 2.9
 3 -6 0 42.2 3.3
 3 -6 0 41.9 2.7
 3 -6 0 49.99 3.2
 3 -6 0 50.39 3.1
 3 -6 0 48.3 3.2
 3 -6 0 46.6 3
 3 -6 0 43.3 2.8
 3 -6 0 40.3 2.8
 3 -6 0 42.9 3.4
 -3 6 0 54.09 3.2
 -3 6 0 49.8 3
 -3 6 0 50.59 2.7
 -3 6 0 52.39 3.8
 -3 6 0 46.3 2.6
 -3 6 0 46.5 3.2
 -3 6 0 50.79 3
 -3 6 0 53.89 2.7
 -3 6 0 47.4 3
 -3 6 0 53.99 2.8
 -3 6 0 44.7 2.8
 -3 6 0 45.8 3.5
 -3 6 0 49.6 2.8
 -3 6 0 48.9 2.9
 -3 6 0 45.4 2.6
 -3 6 0 38.7 2.9
 2 -6 0 94.49 4.2
 2 -6 0 96.99 4.3
 2 -6 0 88.99 4.2
 2 -6 0 92.39 4.3
 2 -6 0 75.59 4.4
 2 -6 0 94.09 4.5
 2 -6 0 85.99 4.4
 2 -6 0 90.39 4.7
 2 -6 0 95.19 4.3
 2 -6 0 91.49 4.2
 2 -6 0 92.19 4.1
 2 -6 0 81.69 4.6
 2 -6 0 82.59 4.1
 2 -6 0 90.89 4.2
 2 -6 0 80.59 4
 2 -6 0 82.29 4
 2 -6 0 79.69 4.1
 2 -6 0 90.59 4.2
 -2 6 0 93.59 4.1
 -2 6 0 89.09 4.2
 -2 6 0 80.19 4.1
 -2 6 0 85.09 3.9
 -2 6 0 91.69 4
 -2 6 0 85.99 4.3
 -2 6 0 90.99 4.2
 -2 6 0 89.69 5
 -2 6 0 83.09 4
 -2 6 0 75.19 4
 -2 6 0 85.39 3.8
 -2 6 0 80.59 4.5
 -2 6 0 83.39 3.9
 -2 6 0 87.69 4.4
 -2 6 0 90.19 4.1
 -2 6 0 94.19 4.9
 -2 6 0 86.59 4.5
 -2 6 0 91.19 4.4
 -2 6 0 85.29 3.8
 -2 6 0 92.99 3.6
 -2 6 0 95.59 4.3
 -2 6 0 91.09 4.2
 1 -6 0 322.17 12.7
 1 -6 0 307.57 13
 1 -6 0 312.17 13.2
 1 -6 0 309.17 13.1
 1 -6 0 324.27 13.3
 1 -6 0 304.67 13.1
 1 -6 0 329.47 13.3
 1 -6 0 335.57 13.2
 1 -6 0 354.76 13.4
 1 -6 0 331.37 13.1
 1 -6 0 345.37 13.6
 1 -6 0 351.16 13.2
 1 -6 0 337.77 13.3
 1 -6 0 318.57 13.1
 1 -6 0 312.67 13.1
 1 -6 0 326.77 13.3
 1 -6 0 295.77 13.3
 1 -6 0 294.97 13.3
 1 -6 0 342.87 13.4
 -1 6 0 297.17 13.1
 -1 6 0 304.87 13
 -1 6 0 336.07 13.4
 -1 6 0 315.17 13
 -1 6 0 282.57 13.5
 -1 6 0 338.57 13.3
 -1 6 0 331.27 13.3
 -1 6 0 312.27 13
 -1 6 0 315.37 13.2
 -1 6 0 326.37 13.3
 -1 6 0 300.07 13.2
 -1 6 0 334.27 13.2
 -1 6 0 332.87 13.1
 -1 6 0 333.17 12.8
 -1 6 0 313.97 12.9
 -1 6 0 341.77 13.7
 -1 6 0 333.07 13.4
 -1 6 0 329.47 13.3
 -1 6 0 323.77 12.9
 -1 6 0 316.77 12.9
 -1 6 0 326.47 13.8
 -1 6 0 317.87 13.2
 -1 6 0 338.37 13.2
 -1 6 0 342.47 13.2
 0 -6 0 2.6 0.7
 0 -6 0 1.6 0.8
 0 -6 0 1.7 1
 0 -6 0 1.5 0.7
 0 -6 0 0.5 0.9
 0 -6 0 -0.1 0.8
 0 -6 0 2.8 0.8
 0 -6 0 3.9 0.7
 0 -6 0 1.2 0.8
 0 -6 0 2.2 0.9
 0 -6 0 1.4 1
 0 -6 0 1 0.9
 0 -6 0 1.3 0.8
 0 -6 0 1.5 0.9
 0 -6 0 2.2 0.6
 0 -6 0 1.8 0.2
 0 6 0 1 0.4
 0 6 0 1.7 0.8
 0 6 0 1.4 0.8
 0 6 0 1 1.5
 0 6 0 1.7 1.1
 0 6 0 1 0.5
 0 6 0 0.7 0.6
 0 6 0 2.3 0.7
 0 6 0 0.5 1.1
 0 6 0 1.5 0.9
 0 6 0 1.6 1
 0 6 0 0.8 0.9
 0 6 0 2.5 1.2
 0 6 0 1.9 0.8
 0 6 0 1 1
 0 6 0 0.5 0.5
 0 6 0 1 0.9
 0 6 0 0.1 1.1
 0 6 0 2.4 0.6
 0 6 0 0.6 0.9
 0 6 0 0.9 1
 0 6 0 1.2 0.5
 0 6 0 -0.4 1
 0 6 0 1.1 0.9
 -1 -6 0 25.3 1.7
 -1 -6 0 24.2 1.8
 -1 -6 0 25 1.5
 -1 -6 0 24.6 1.5
 -1 -6 0 29 2
 -1 -6 0 20.7 1.8
 -1 -6 0 25.4 1.6
 -1 -6 0 26.8 1.5
 -1 -6 0 25.3 2
 -1 -6 0 27 1.4
 -1 -6 0 24.6 1.7
 1 6 0 26.6 2.3
 1 6 0 28.1 2.4
 1 6 0 22.7 1.4
 1 6 0 23.7 1.2
 1 6 0 29 2
 1 6 0 22.6 1.4
 1 6 0 25 1.8
 1 6 0 22.5 1.7
 1 6 0 25 1.7
 1 6 0 28.8 1.5
 1 6 0 24.5 1.2
 1 6 0 23.9 2.7
 1 6 0 25 1.4
 1 6 0 29.9 2.3
 1 6 0 22.7 1.4
 1 6 0 23.2 1.6
 1 6 0 26.9 1.7
 1 6 0 24.4 1.6
 1 6 0 26.1 1.7
 1 6 0 23.1 1.3
 1 6 0 27 1.8
 1 6 0 23.3 1.7
 -2 -6 0 131.49 6
 -2 -6 0 146.39 5.9
 -2 -6 0 143.69 6.1
 -2 -6 0 142.29 6.5
 -2 -6 0 135.99 6
 -2 -6 0 136.49 6.1
 -2 -6 0 144.09 6.1
 -2 -6 0 145.19 5.9
 -2 -6 0 134.19 5.9
 -2 -6 0 141.89 6
 -2 -6 0 138.49 5.8
 -2 -6 0 138.99 6.1
 -2 -6 0 144.89 5.8
 -2 -6 0 145.89 6.2
 -2 -6 0 141.59 5.9
 -2 -6 0 140.39 6.1
 -2 -6 0 144.19 5.9
 -2 -6 0 136.99 5.6
 -2 -6 0 137.09 6.1
 -2 -6 0 145.39 5.9
 -2 -6 0 141.09 6
 2 6 0 140.59 5.8
 2 6 0 144.39 6
 2 6 0 146.99 5.8
 2 6 0 137.99 6
 2 6 0 137.89 6.2
 2 6 0 144.69 6
 2 6 0 148.09 6.1
 2 6 0 139.39 5.6
 2 6 0 143.29 5.7
 2 6 0 147.19 6.1
 2 6 0 134.79 6.1
 2 6 0 141.29 6
 2 6 0 136.09 6
 2 6 0 145.69 6.1
 2 6 0 138.19 5.7
 2 6 0 140.09 5.6
 2 6 0 144.49 5.7
 2 6 0 131.99 5.9
 2 6 0 153.38 6.2
 2 6 0 130.09 6.3
 2 6 0 141.69 5.6
 2 6 0 142.19 6
 2 6 0 133.59 6.4
 -3 -6 0 315.97 12
 -3 -6 0 291.67 12
 -3 -6 0 283.37 11.7
 -3 -6 0 310.07 12.2
 -3 -6 0 302.57 11.9
 -3 -6 0 287.27 12.2
 -3 -6 0 290.97 12
 -3 -6 0 308.47 11.8
 -3 -6 0 294.37 12
 -3 -6 0 290.87 12
 -3 -6 0 288.47 12
 -3 -6 0 297.17 11.8
 -3 -6 0 291.47 12
 -3 -6 0 312.87 12.1
 -3 -6 0 309.27 11.8
 -3 -6 0 293.77 12
 -3 -6 0 308.57 11.8
 -3 -6 0 274.47 12
 -3 -6 0 283.37 12
 -3 -6 0 306.07 12
 -3 -6 0 305.37 12.2
 -3 -6 0 310.97 12.1
 -3 -6 0 265.27 12.4
 3 6 0 283.57 12.5
 3 6 0 302.47 11.9
 3 6 0 309.57 12.1
 3 6 0 287.17 11.7
 3 6 0 283.67 12
 3 6 0 285.57 12
 3 6 0 295.87 11.8
 3 6 0 293.37 12
 3 6 0 295.67 12.1
 3 6 0 298.97 12
 3 6 0 288.77 11.7
 3 6 0 282.27 11.9
 3 6 0 305.27 12.1
 3 6 0 304.57 12.1
 3 6 0 304.17 12
 3 6 0 293.27 11.8
 3 6 0 292.37 11.9
 3 6 0 277.77 12.3
 3 6 0 305.07 12.2
 3 6 0 305.37 12.1
 3 6 0 292.57 11.7
 3 6 0 307.57 12
 3 6 0 275.27 12.2
 -4 -6 0 148.79 6.9
 -4 -6 0 158.08 6.9
 -4 -6 0 154.78 6.8
 -4 -6 0 161.08 6.7
 -4 -6 0 161.48 7.1
 -4 -6 0 164.78 6.7
 -4 -6 0 158.38 7.1
 -4 -6 0 162.38 6.6
 -4 -6 0 165.18 6.6
 -4 -6 0 165.48 6.9
 -4 -6 0 148.89 6.8
 -4 -6 0 175.48 7.1
 -4 -6 0 166.58 7.1
 -4 -6 0 164.48 7
 -4 -6 0 150.48 7.1
 -4 -6 0 178.28 6.8
 -4 -6 0 169.38 7
 -4 -6 0 165.98 6.8
 -4 -6 0 160.38 6.9
 -4 -6 0 157.28 6.8
 4 6 0 161.18 6.9
 4 6 0 162.18 7
 4 6 0 168.48 7.4
 4 6 0 157.48 6.8
 4 6 0 176.18 6.9
 4 6 0 157.08 6.8
 4 6 0 145.69 6.9
 4 6 0 169.58 6.8
 4 6 0 168.68 6.8
 4 6 0 162.98 6.9
 4 6 0 157.38 7
 4 6 0 160.08 6.6
 4 6 0 162.88 6.5
 4 6 0 156.78 6.5
 4 6 0 149.39 7.1
 4 6 0 172.58 6.8
 4 6 0 172.28 6.8
 4 6 0 166.18 6.9
 4 6 0 163.78 6.9
 4 6 0 167.48 6.7
 4 6 0 166.68 6.8
 -5 -6 0 28.9 2.7
 -5 -6 0 35.6 2
 -5 -6 0 29.5 2.2
 -5 -6 0 32.1 1.8
 -5 -6 0 30.2 1.6
 -5 -6 0 29 2.1
 -5 -6 0 34.7 2
 -5 -6 0 30.8 2.2
 -5 -6 0 32.9 1.4
 -5 -6 0 31.8 2.3
 -5 -6 0 32.8 1.8
 -5 -6 0 34.4 1.8
 -5 -6 0 34.4 1.9
 -5 -6 0 34.4 2.3
 5 6 0 31.3 1.7
 5 6 0 31.9 2
 5 6 0 33.4 2.1
 5 6 0 27.2 2.6
 5 6 0 33.3 1.9
 5 6 0 34 1.6
 5 6 0 32.3 2.1
 5 6 0 30.1 1.9
 5 6 0 31.3 2.2
 5 6 0 38.9 2.1
 5 6 0 35.1 2
 5 6 0 39 2.6
 5 6 0 35.2 1.9
 5 6 0 28.8 2
 5 6 0 31.8 2.2
 5 6 0 30.7 1.9
 5 6 0 30.5 2.1
 5 6 0 24.9 2.1
 -6 -6 0 128.09 6.3
 -6 -6 0 143.09 6.1
 -6 -6 0 134.99 6.5
 -6 -6 0 139.79 6
 -6 -6 0 135.89 5.7
 -6 -6 0 128.49 6.2
 -6 -6 0 142.49 6.2
 -6 -6 0 150.58 5.9
 -6 -6 0 143.29 6.5
 6 6 0 140.39 6
 6 6 0 136.39 6
 6 6 0 137.89 7.1
 6 6 0 141.19 6
 6 6 0 134.59 5.9
 6 6 0 139.69 6.3
 6 6 0 140.49 6.2
 6 6 0 133.29 5.8
 6 6 0 149.49 5.8
 6 6 0 145.79 6.1
 6 6 0 141.09 5.9
 6 6 0 146.89 6
 6 6 0 126.89 6.5
 6 6 0 142.09 6.1
 6 6 0 132.09 5.8
 -7 -6 0 7.4 1.1
 -7 -6 0 6.3 1.8
 -7 -6 0 6.3 1.3
 -7 -6 0 6.6 1.4
 -7 -6 0 7.1 1
 -7 -6 0 7.3 1.6
 7 6 0 3.5 1.3
 7 6 0 7.4 1.4
 7 6 0 3.9 2.6
 7 6 0 5.9 1.3
 7 6 0 6 1.2
 7 6 0 5.7 1.2
 7 6 0 5.7 1
 7 6 0 5.3 1.2
 7 6 0 4.1 1.2
 7 6 0 7.2 1.2
 7 6 0 6.4 0.8
 7 6 0 5.2 1
 7 6 0 5.2 1.3
 -8 -6 0 6 1.5
 -8 -6 0 6.5 1.6
 -8 -6 0 10.8 1.4
 -8 -6 0 9.4 2.3
 -8 -6 0 6.8 1.9
 8 6 0 5.8 1.5
 8 6 0 5.3 3.6
 8 6 0 5.5 0.9
 8 6 0 6.4 1.6
 8 6 0 8.5 1.9
 8 6 0 7.8 1.6
 8 6 0 7 1.2
 8 6 0 7.5 1.4
 8 6 0 5.2 1.5
 8 6 0 6 1.4
 8 6 0 5.8 1
 -9 -6 0 38.4 2.7
 -9 -6 0 37.5 3.1
 -9 -6 0 33.4 3.3
 -9 -6 0 34.7 2.9
 -9 -6 0 30.3 3.5
 9 6 0 35 2.8
 9 6 0 31.2 4.7
 9 6 0 37.9 2.2
 9 6 0 32.7 2.6
 9 6 0 36.9 2.7
 9 6 0 36.6 2.5
 9 6 0 35.7 2.7
 9 6 0 36.6 2.4
 9 6 0 39.4 2.7
 -10 -6 0 2 1.7
 -10 -6 0 2.8 3
 -10 -6 0 4 2.9
 -10 -6 0 2.3 2.3
 10 6 0 4.1 2.1
 10 6 0 3.9 2.1
 10 6 0 3.8 5.2
 10 6 0 3.5 1.1
 10 6 0 2.8 1.5
 10 6 0 2.8 1.2
 10 6 0 2.2 2
 10 6 0 1 2.2
 -11 -6 0 -0.2 2.1
 -11 -6 0 3 3.4
 -11 -6 0 1.8 4.1
 -11 -6 0 0.7 3.6
 11 6 0 0 1.4
 11 6 0 0.6 2.8
 11 6 0 -0.9 1.7
 11 6 0 -1.7 2.7
 11 6 0 2.9 2.8
 11 6 0 -0.8 1.2
 8 -7 0 9.8 1.9
 8 -7 0 8.1 3.6
 8 -7 0 15.4 3.8
 8 -7 0 7.1 4.3
 8 -7 0 14.1 4.2
 8 -7 0 13.2 4.6
 8 -7 0 12.1 4
 8 -7 0 8.5 4.2
 8 -7 0 11.5 4.9
 8 -7 0 11.2 4.5
 8 -7 0 8.9 4.6
 8 -7 0 7.1 4.7
 -8 7 0 14.7 7.2
 -8 7 0 21.8 7
 -8 7 0 16.6 5.3
 -8 7 0 10.5 4.9
 -8 7 0 13.8 4.3
 -8 7 0 5.2 4.4
 -8 7 0 22.6 4.3
 -8 7 0 12.4 5.2
 7 -7 0 5 3.5
 7 -7 0 6.3 4
 7 -7 0 5.9 3.6
 7 -7 0 11.9 3.6
 7 -7 0 8.5 3.9
 7 -7 0 8.8 3.7
 7 -7 0 9.9 3.5
 7 -7 0 7.6 3.2
 7 -7 0 12.1 3.9
 -7 7 0 13.9 5.5
 -7 7 0 12.8 3.8
 -7 7 0 8.3 5.5
 -7 7 0 2.8 3.5
 -7 7 0 8.8 3.8
 -7 7 0 11.5 3.9
 -7 7 0 8.7 3.6
 -7 7 0 7.9 3.3
 6 -7 0 19.1 2.8
 6 -7 0 19.3 3.5
 6 -7 0 21.5 3.1
 6 -7 0 18.4 3.7
 6 -7 0 17.3 3.2
 6 -7 0 19.1 2.8
 6 -7 0 14.2 3.1
 6 -7 0 13.7 3.1
 6 -7 0 17.3 3.2
 6 -7 0 19 3.3
 6 -7 0 22.3 3
 -6 7 0 19 3.1
 -6 7 0 16.5 3.2
 -6 7 0 19.7 4.1
 -6 7 0 16.8 3.1
 -6 7 0 17.6 2.5
 -6 7 0 20.4 3.2
 -6 7 0 13.3 2.8
 -6 7 0 15.2 3.5
 -6 7 0 19.6 4.6
 5 -7 0 41.3 3.5
 5 -7 0 40.7 3.8
 5 -7 0 42.8 3.6
 5 -7 0 35.3 3.5
 5 -7 0 37.9 3.8
 5 -7 0 39.8 3.3
 5 -7 0 33.9 4.7
 5 -7 0 38.6 3.4
 5 -7 0 47.5 3.3
 5 -7 0 37.9 3.1
 5 -7 0 40.7 3.6
 5 -7 0 39.3 3.7
 -5 7 0 47.5 3.5
 -5 7 0 39.5 3.3
 -5 7 0 42.8 3
 -5 7 0 41.8 3.5
 -5 7 0 39.6 3.9
 -5 7 0 35.2 4.6
 -5 7 0 40.5 3.5
 -5 7 0 37.5 3.3
 -5 7 0 34.8 3.4
 -5 7 0 40.3 3.6
 -5 7 0 41.1 4.1
 4 -7 0 2.1 1.8
 4 -7 0 -1.1 2.5
 4 -7 0 -2.1 2
 4 -7 0 1.9 1.8
 4 -7 0 -0.7 1.8
 4 -7 0 1.6 2
 4 -7 0 1.6 1.6
 4 -7 0 -0.6 1.9
 4 -7 0 2.8 1.7
 4 -7 0 0.7 1.2
 4 -7 0 2.3 1.4
 4 -7 0 0.7 1.4
 -4 7 0 0.5 1.7
 -4 7 0 -0.9 1.7
 -4 7 0 0.9 2.7
 -4 7 0 -1 1.6
 -4 7 0 -0.1 1.8
 -4 7 0 0.8 1.5
 -4 7 0 -1.9 1.4
 -4 7 0 -1.2 1.6
 -4 7 0 -1.8 2.8
 -4 7 0 -1.3 1.9
 -4 7 0 -1.1 1.3
 -4 7 0 0.4 2.3
 3 -7 0 20.3 1.9
 3 -7 0 25.8 2.6
 3 -7 0 22.8 2.4
 3 -7 0 18.1 2.2
 3 -7 0 23.8 2.9
 3 -7 0 22.6 2.5
 3 -7 0 18.3 2.5
 3 -7 0 24.5 2.5
 3 -7 0 20.6 2.5
 3 -7 0 24.9 1.9
 3 -7 0 24.3 2.4
 -3 7 0 19.3 2.6
 -3 7 0 20.7 2.4
 -3 7 0 18.5 2.2
 -3 7 0 22.7 2.3
 -3 7 0 22.9 2.3
 -3 7 0 27.2 2.3
 -3 7 0 26.5 2.2
 -3 7 0 23.5 3.3
 -3 7 0 22.4 2.3
 -3 7 0 22.2 2.3
 -3 7 0 20.5 1.9
 2 -7 0 -0.1 1.8
 2 -7 0 0.2 1.3
 2 -7 0 -0.6 1.5
 2 -7 0 -1 1.2
 2 -7 0 1.9 1.2
 2 -7 0 0.9 1.4
 2 -7 0 -0.6 1.4
 2 -7 0 0.7 1.4
 2 -7 0 0.7 1
 2 -7 0 2.4 1.2
 2 -7 0 0.3 1.4
 -2 7 0 1.2 1.4
 -2 7 0 1.5 1.6
 -2 7 0 0.1 1.6
 -2 7 0 -1.3 1
 -2 7 0 0.3 1.3
 -2 7 0 0.8 1.1
 -2 7 0 2.1 1.3
 -2 7 0 0.3 1.6
 -2 7 0 1.9 1.4
 -2 7 0 0.7 1
 -2 7 0 0.2 1.4
 -2 7 0 1.4 1.3
 -2 7 0 1.4 1.7
 -2 7 0 0.7 1.1
 -2 7 0 1.5 2.1
 -2 7 0 0.6 0.9
 1 -7 0 12.4 1.4
 1 -7 0 12.4 1.6
 1 -7 0 10.8 1.7
 1 -7 0 15.6 1.5
 1 -7 0 18.2 1.8
 1 -7 0 14.8 1.4
 1 -7 0 13.3 1.5
 1 -7 0 10.7 1.8
 1 -7 0 11.6 1.7
 1 -7 0 15.1 1.7
 1 -7 0 13.5 1.6
 -1 7 0 10 1.7
 -1 7 0 14.7 2.3
 -1 7 0 15.3 1.5
 -1 7 0 12.1 1.8
 -1 7 0 13.3 1.6
 -1 7 0 13.2 1.6
 -1 7 0 14.4 2.5
 -1 7 0 14.7 1.5
 -1 7 0 15.6 1.7
 -1 7 0 13.7 1.7
 -1 7 0 12.2 1.4
 -1 7 0 14.5 1.3
 -1 7 0 12.7 1.3
 -1 7 0 13.5 1.1
 -1 7 0 14.3 1.7
 -1 7 0 14.1 1
 -1 7 0 12.2 1
 -1 7 0 12.1 1.7
 -1 7 0 9.8 1.8
 0 -7 0 44.7 2.7
 0 -7 0 52.09 2.1
 0 -7 0 56.49 3
 0 -7 0 56.89 2.7
 0 -7 0 58.49 3
 0 -7 0 48.7 2.9
 0 -7 0 42.1 3
 0 -7 0 53.79 2.6
 0 -7 0 45.1 3.2
 0 -7 0 52.89 3
 0 -7 0 52.89 2.6
 0 -7 0 56.79 2.7
 0 -7 0 54.29 2.8
 0 7 0 51.49 3
 0 7 0 55.69 2.4
 0 7 0 54.29 2.7
 0 7 0 49.6 2.8
 0 7 0 47.7 2.5
 0 7 0 52.19 3
 0 7 0 47.1 3.5
 0 7 0 54.19 2.9
 0 7 0 46.4 2.4
 0 7 0 50.09 3.5
 0 7 0 54.19 3
 0 7 0 51.29 2.2
 0 7 0 50.39 3
 0 7 0 48.5 3.2
 0 7 0 47.5 3.1
 0 7 0 49.3 3.6
 0 7 0 49.5 2.4
 0 7 0 52.19 3.3
 0 7 0 59.49 2.9
 0 7 0 53.79 2.7
 0 7 0 48.3 2.3
 0 7 0 44.9 2.8
 -1 -7 0 171.68 7.9
 -1 -7 0 183.48 7.8
 -1 -7 0 189.28 7.7
 -1 -7 0 193.48 7.6
 -1 -7 0 185.38 7.7
 -1 -7 0 189.48 7.7
 -1 -7 0 184.98 7.8
 -1 -7 0 169.18 7.9
 -1 -7 0 186.98 7.6
 -1 -7 0 167.48 7.5
 -1 -7 0 181.08 7.4
 1 7 0 178.98 8.1
 1 7 0 183.88 7.8
 1 7 0 186.38 8
 1 7 0 180.68 7.8
 1 7 0 188.48 7.8
 1 7 0 180.68 7.8
 1 7 0 186.68 7.9
 1 7 0 186.18 7.4
 1 7 0 170.88 7.4
 1 7 0 180.38 7.5
 1 7 0 173.18 7.6
 1 7 0 161.28 7.8
 1 7 0 177.38 7.4
 1 7 0 180.58 8.1
 1 7 0 179.08 7.3
 1 7 0 192.48 8.4
 1 7 0 176.08 7.7
 1 7 0 180.18 7.7
 1 7 0 184.68 7.6
 1 7 0 181.98 7.4
 -2 -7 0 0.9 1.6
 -2 -7 0 1.1 0.8
 -2 -7 0 2 0.7
 -2 -7 0 1.2 1.5
 -2 -7 0 0.6 0.6
 -2 -7 0 2.8 1.1
 -2 -7 0 2.1 1.2
 -2 -7 0 0.4 1.3
 -2 -7 0 1 0.9
 -2 -7 0 1.6 0.9
 -2 -7 0 0.1 1
 -2 -7 0 1.5 0.7
 2 7 0 3.1 0.4
 2 7 0 -0.4 1.5
 2 7 0 0.6 1
 2 7 0 -0.1 0.9
 2 7 0 0.9 1.1
 2 7 0 -0.4 1.4
 2 7 0 2.9 1.7
 2 7 0 1.1 0.6
 2 7 0 2.7 0.4
 2 7 0 1.8 0.9
 2 7 0 2.6 1
 2 7 0 1.5 1.3
 2 7 0 0.7 0.9
 2 7 0 1.1 1.1
 2 7 0 1.7 0.5
 2 7 0 -0.7 1.1
 2 7 0 2.4 0.9
 2 7 0 0.3 1.1
 2 7 0 0.5 1
 2 7 0 2 0.5
 2 7 0 0.8 0.9
 2 7 0 1.5 0.8
 2 7 0 1.7 0.6
 -3 -7 0 45.7 2.5
 -3 -7 0 47.5 2.8
 -3 -7 0 45.1 2.6
 -3 -7 0 47.7 2.6
 -3 -7 0 50.09 2.7
 -3 -7 0 49.4 2.2
 -3 -7 0 52.99 2.5
 -3 -7 0 45.7 2.7
 -3 -7 0 49.1 1.9
 -3 -7 0 48 2.1
 -3 -7 0 45.1 2.4
 -3 -7 0 43.8 2.8
 3 7 0 47.8 2.7
 3 7 0 45.8 2.5
 3 7 0 46.1 2.2
 3 7 0 45.3 2.1
 3 7 0 45.7 2.7
 3 7 0 40 2.6
 3 7 0 49.5 2.2
 3 7 0 46.1 2.2
 3 7 0 46 2.7
 3 7 0 42.4 2.6
 3 7 0 45.6 2.6
 3 7 0 44.2 2.6
 3 7 0 50.19 2.3
 3 7 0 49.8 2.8
 3 7 0 43.1 2.6
 3 7 0 47.8 2.5
 3 7 0 44.1 2
 3 7 0 42.6 2.6
 3 7 0 48.2 2.1
 3 7 0 45.4 3.4
 -4 -7 0 413.26 16.8
 -4 -7 0 404.56 17.1
 -4 -7 0 414.86 16.8
 -4 -7 0 429.36 16.9
 -4 -7 0 430.16 17.3
 -4 -7 0 391.86 17.2
 -4 -7 0 417.36 16.9
 -4 -7 0 428.56 16.9
 -4 -7 0 446.36 17.3
 -4 -7 0 437.76 17.1
 -4 -7 0 443.46 17.1
 -4 -7 0 403.76 17
 4 7 0 405.96 16.7
 4 7 0 432.86 17.3
 4 7 0 446.46 17.4
 4 7 0 437.56 17.9
 4 7 0 426.26 17
 4 7 0 401.66 17.1
 4 7 0 434.26 17.1
 4 7 0 410.86 17.3
 4 7 0 421.16 17
 4 7 0 425.16 17.4
 4 7 0 420.86 16.9
 4 7 0 422.56 16.9
 4 7 0 414.16 17.2
 4 7 0 429.36 17.5
 4 7 0 425.96 17.2
 4 7 0 436.46 17.2
 4 7 0 440.16 17
 4 7 0 423.86 17.1
 -5 -7 0 105.99 4.5
 -5 -7 0 105.79 4.9
 -5 -7 0 111.29 4.6
 -5 -7 0 98.99 4.7
 -5 -7 0 99.89 4.7
 -5 -7 0 90.89 4.7
 -5 -7 0 95.79 4.2
 -5 -7 0 95.89 4.9
 -5 -7 0 106.49 4.4
 -5 -7 0 97.59 4.7
 -5 -7 0 102.59 4.9
 5 7 0 99.49 4.5
 5 7 0 100.99 4.3
 5 7 0 101.69 4.5
 5 7 0 105.09 4.6
 5 7 0 102.49 4.7
 5 7 0 104.09 5
 5 7 0 99.89 5.8
 5 7 0 90.99 4.9
 5 7 0 102.69 4.7
 5 7 0 104.19 4.7
 5 7 0 101.39 4.6
 5 7 0 106.89 4.7
 5 7 0 94.39 4.7
 5 7 0 102.19 4.5
 5 7 0 100.89 4.4
 5 7 0 102.29 5.1
 -6 -7 0 237.88 9.8
 -6 -7 0 240.88 9.7
 -6 -7 0 232.88 9.8
 -6 -7 0 241.28 10.2
 -6 -7 0 238.38 9.6
 -6 -7 0 235.08 10
 -6 -7 0 242.38 9.8
 6 7 0 248.48 9.9
 6 7 0 243.68 9.9
 6 7 0 235.28 9.8
 6 7 0 222.48 9.9
 6 7 0 215.88 9.8
 6 7 0 242.38 9.8
 6 7 0 232.28 9.8
 6 7 0 224.28 9.6
 6 7 0 238.58 11
 6 7 0 236.98 9.9
 6 7 0 239.28 9.9
 6 7 0 229.98 10
 6 7 0 234.88 9.6
 -7 -7 0 9.6 1.3
 -7 -7 0 6.3 1.2
 -7 -7 0 8.7 1.6
 -7 -7 0 7.5 1.3
 -7 -7 0 9.1 1.5
 -7 -7 0 8.1 1.6
 -7 -7 0 8.8 1.3
 7 7 0 7.9 1.5
 7 7 0 8.3 0.9
 7 7 0 7.9 1.3
 7 7 0 7 1.5
 7 7 0 8.3 3.2
 7 7 0 7.5 1.5
 7 7 0 7.8 1.5
 7 7 0 6.2 1.8
 7 7 0 7 1.4
 7 7 0 7.1 1.5
 7 7 0 6.5 1.7
 7 7 0 9 1.3
 -8 -7 0 54.49 4.1
 -8 -7 0 52.19 3.4
 -8 -7 0 52.19 3
 -8 -7 0 51.09 3.4
 8 7 0 51.89 3
 8 7 0 51.89 3.3
 8 7 0 57.19 3.6
 8 7 0 44.5 3.3
 8 7 0 51.49 2.6
 8 7 0 54.19 3.4
 8 7 0 58.19 3.3
 8 7 0 50.79 3.4
 8 7 0 46.6 3
 8 7 0 50.39 5.3
 8 7 0 55.29 3.2
 -9 -7 0 50.39 4.1
 -9 -7 0 39.6 3.4
 -9 -7 0 36.1 2.6
 -9 -7 0 38.4 3.2
 9 7 0 40.9 2.8
 9 7 0 42.6 3.6
 9 7 0 41.4 2.4
 9 7 0 45.6 5.8
 9 7 0 40.9 3
 9 7 0 39.2 2.8
 9 7 0 45.9 3.1
 9 7 0 39.1 3
 9 7 0 39.3 3.1
 -10 -7 0 2.9 2.5
 -10 -7 0 0 3
 -10 -7 0 -0.9 2.7
 -10 -7 0 4 3.1
 10 7 0 1.8 1.5
 10 7 0 0.5 2.3
 10 7 0 3.2 2.5
 10 7 0 3 2.4
 10 7 0 -0.1 5.5
 10 7 0 0.1 1.1
 -11 -7 0 -2.2 2.1
 -11 -7 0 1.4 3.9
 -11 -7 0 1.2 3.7
 -11 -7 0 3.2 3.5
 11 7 0 2.7 3.4
 11 7 0 2.8 8.2
 11 7 0 -0.3 3.2
 11 7 0 3.2 3.2
 11 7 0 3.6 1.3
 11 7 0 2.5 3.1
 11 7 0 -0.5 1.8
 7 -8 0 4.1 4.7
 7 -8 0 1.6 4.6
 7 -8 0 3.2 4.3
 7 -8 0 1.1 4
 7 -8 0 0.8 3.9
 7 -8 0 1.7 3.6
 7 -8 0 1.4 3.6
 7 -8 0 3.8 3.7
 7 -8 0 3.7 3.8
 7 -8 0 -0.3 3.4
 -7 8 0 1.6 4.3
 -7 8 0 1.6 7.5
 -7 8 0 8.6 6.1
 -7 8 0 0.8 4.4
 -7 8 0 0.3 4
 -7 8 0 3.5 3.9
 -7 8 0 4.8 4.8
 -7 8 0 1.3 4.4
 6 -8 0 17 4.1
 6 -8 0 12.3 3.1
 6 -8 0 12.8 4.2
 6 -8 0 14.7 3.6
 6 -8 0 13.5 3.3
 6 -8 0 15.6 4.5
 6 -8 0 12.9 4
 6 -8 0 14.1 3.7
 6 -8 0 11.6 3.2
 -6 8 0 16.1 4.2
 -6 8 0 9.7 4.3
 -6 8 0 15.8 5.9
 -6 8 0 16.2 5.7
 -6 8 0 10.9 3.7
 -6 8 0 13.7 3.4
 -6 8 0 9.6 3.5
 -6 8 0 20.5 3.9
 5 -8 0 100.09 6.8
 5 -8 0 98.29 6.4
 5 -8 0 99.99 6.7
 5 -8 0 111.29 6.3
 5 -8 0 115.39 6.8
 5 -8 0 107.89 6.3
 5 -8 0 90.69 5.4
 5 -8 0 98.99 6
 5 -8 0 94.19 7
 5 -8 0 94.99 6.2
 -5 8 0 116.79 6.5
 -5 8 0 116.19 7
 -5 8 0 117.69 6.4
 -5 8 0 107.49 6.3
 -5 8 0 110.49 6.1
 -5 8 0 116.39 8.7
 -5 8 0 107.69 6.7
 -5 8 0 115.29 7.6
 -5 8 0 109.59 6.2
 -5 8 0 115.29 6.7
 -5 8 0 118.19 7
 4 -8 0 75.69 5.1
 4 -8 0 80.29 5.1
 4 -8 0 79.09 4.7
 4 -8 0 94.59 6.5
 4 -8 0 80.29 5
 4 -8 0 73.99 5.4
 4 -8 0 79.69 5
 4 -8 0 77.29 5.1
 4 -8 0 85.79 4.7
 4 -8 0 73.99 4.7
 4 -8 0 79.39 5.3
 4 -8 0 77.79 5.4
 -4 8 0 83.79 6.9
 -4 8 0 89.59 4.8
 -4 8 0 81.39 3.9
 -4 8 0 92.49 5.6
 -4 8 0 92.39 5
 -4 8 0 93.59 6.1
 -4 8 0 73.89 5.1
 -4 8 0 79.29 4.6
 -4 8 0 80.99 5.2
 -4 8 0 81.29 5.1
 -4 8 0 89.99 5.7
 -4 8 0 88.79 5.3
 3 -8 0 7.2 2
 3 -8 0 5 1.9
 3 -8 0 5.5 2.1
 3 -8 0 5.7 2.2
 3 -8 0 4.2 2
 3 -8 0 6.5 1.6
 3 -8 0 7.5 2.8
 3 -8 0 8.6 1.9
 3 -8 0 7.9 2.3
 3 -8 0 9.2 2.1
 -3 8 0 6.4 2
 -3 8 0 7.3 1.9
 -3 8 0 5.1 2.5
 -3 8 0 7.7 2.1
 -3 8 0 6.5 2
 -3 8 0 9.9 1.8
 -3 8 0 7.2 2.2
 -3 8 0 7 2.6
 -3 8 0 8.5 1.9
 -3 8 0 4.7 2.9
 -3 8 0 5.4 2.2
 2 -8 0 0.4 1.7
 2 -8 0 0.4 1.5
 2 -8 0 1.3 1.8
 2 -8 0 3.8 1.6
 2 -8 0 1 1.5
 2 -8 0 2.3 1.4
 2 -8 0 0.1 1.7
 2 -8 0 -0.3 1.6
 2 -8 0 -0.6 2.1
 2 -8 0 0.1 1.2
 -2 8 0 10.4 2.7
 -2 8 0 0.4 2.6
 -2 8 0 -0.2 2
 -2 8 0 0.7 1.7
 -2 8 0 1.8 1.7
 -2 8 0 1 1.7
 -2 8 0 0.6 2
 -2 8 0 -1.6 1.8
 -2 8 0 -1.2 1.5
 -2 8 0 -0.3 1.4
 1 -8 0 30.1 2.2
 1 -8 0 27.6 2.5
 1 -8 0 25.9 2.8
 1 -8 0 26.5 2.2
 1 -8 0 25.7 2
 1 -8 0 23.8 2.2
 1 -8 0 27.6 2.2
 1 -8 0 29.9 2.5
 1 -8 0 27.4 2.5
 1 -8 0 25.7 2.2
 1 -8 0 21.5 2.7
 -1 8 0 25.6 2.5
 -1 8 0 28.5 2.1
 -1 8 0 30.1 2.7
 -1 8 0 19.1 1.9
 -1 8 0 29.4 2.2
 -1 8 0 31.3 3.3
 -1 8 0 26.5 2.5
 -1 8 0 27 1.5
 -1 8 0 29 3.3
 -1 8 0 25.7 2.3
 -1 8 0 24.1 2.2
 -1 8 0 29.8 2.5
 -1 8 0 20.3 2.2
 0 -8 0 551.64 22.4
 0 -8 0 556.44 22.1
 0 -8 0 492.85 22.1
 0 -8 0 546.45 21.8
 0 -8 0 553.24 21.9
 0 -8 0 575.04 22.2
 0 -8 0 565.44 22.1
 0 -8 0 525.45 22.4
 0 -8 0 574.14 21.9
 0 -8 0 524.25 21.8
 0 8 0 550.04 22.3
 0 8 0 558.94 22.1
 0 8 0 544.65 21.8
 0 8 0 535.25 22.5
 0 8 0 531.75 21.5
 0 8 0 541.75 21.8
 0 8 0 541.15 22.7
 0 8 0 551.84 22.2
 0 8 0 546.35 22.2
 0 8 0 497.15 21.7
 0 8 0 545.75 21.9
 0 8 0 559.84 22.2
 0 8 0 549.25 22
 0 8 0 557.64 22
 0 8 0 494.15 21.6
 0 8 0 534.45 22.2
 0 8 0 545.75 22.1
 -1 -8 0 47.9 2.4
 -1 -8 0 49.9 3
 -1 -8 0 47.2 2.6
 -1 -8 0 46.9 2.8
 -1 -8 0 43.6 3.1
 -1 -8 0 35.1 3
 -1 -8 0 48.2 2.7
 -1 -8 0 50.09 2.9
 -1 -8 0 37.1 2.7
 1 8 0 45.8 2.4
 1 8 0 39.2 2.9
 1 8 0 51.69 3.5
 1 8 0 45.8 3.6
 1 8 0 41.4 2.8
 1 8 0 41.6 3.7
 1 8 0 47.9 2.8
 1 8 0 43 2.5
 1 8 0 53.29 2.8
 1 8 0 50.29 3.1
 1 8 0 41.8 2.4
 1 8 0 49.3 3.3
 1 8 0 51.99 3
 1 8 0 49.7 2.3
 1 8 0 43.2 3
 1 8 0 44.7 2.7
 1 8 0 47.6 2.2
 1 8 0 42.2 2.9
 1 8 0 47.5 3
 1 8 0 49.9 3.1
 -2 -8 0 6 1.4
 -2 -8 0 6.7 0.9
 -2 -8 0 5.3 1.5
 -2 -8 0 5.6 1
 -2 -8 0 7.5 1.7
 -2 -8 0 6.3 0.8
 -2 -8 0 2.1 0.9
 -2 -8 0 6.8 1.1
 -2 -8 0 6.5 1.2
 2 8 0 1.1 1.3
 2 8 0 6.2 1.6
 2 8 0 6 0.7
 2 8 0 6.1 0.6
 2 8 0 5.1 1.3
 2 8 0 6.4 1.3
 2 8 0 4 1.6
 2 8 0 6.3 1.2
 2 8 0 4.2 1.1
 2 8 0 6.1 1.5
 2 8 0 7.6 1.6
 2 8 0 1.4 1.5
 2 8 0 8.4 1.6
 2 8 0 5.3 0.5
 2 8 0 6 1.4
 2 8 0 4.9 2
 2 8 0 3.4 1.4
 2 8 0 6.2 0.6
 2 8 0 5.8 0.9
 2 8 0 5.9 1.2
 2 8 0 5.3 1.9
 2 8 0 5.3 0.8
 -3 -8 0 60.39 3.3
 -3 -8 0 59.89 3.4
 -3 -8 0 58.29 2.8
 -3 -8 0 58.99 3.2
 -3 -8 0 62.79 3.4
 -3 -8 0 56.19 3.4
 -3 -8 0 53.79 3.1
 -3 -8 0 53.29 3.4
 -3 -8 0 61.39 2.8
 -3 -8 0 60.39 3.1
 3 8 0 60.89 3.3
 3 8 0 55.59 3.2
 3 8 0 58.69 3.4
 3 8 0 64.09 4.4
 3 8 0 54.99 3.4
 3 8 0 66.79 3.5
 3 8 0 57.29 3.4
 3 8 0 66.49 3.7
 3 8 0 58.29 2.7
 3 8 0 66.39 2.9
 3 8 0 58.59 2.8
 3 8 0 58.69 2.6
 3 8 0 64.69 3.9
 3 8 0 61.59 3
 3 8 0 61.29 2.9
 3 8 0 59.49 2.9
 3 8 0 60.69 3.2
 3 8 0 61.29 3.3
 3 8 0 66.09 3.2
 3 8 0 64.69 4
 3 8 0 50.89 3.5
 -4 -8 0 18.4 1.2
 -4 -8 0 20.9 1.9
 -4 -8 0 18.4 1.4
 -4 -8 0 22.2 1.7
 -4 -8 0 25.5 2.2
 -4 -8 0 23.5 1.7
 -4 -8 0 22.1 2
 4 8 0 21.4 3.1
 4 8 0 20.1 1.6
 4 8 0 20.8 1.9
 4 8 0 19.6 1.9
 4 8 0 24.4 2
 4 8 0 21.6 1.5
 4 8 0 22.8 1.3
 4 8 0 19.4 1.1
 4 8 0 20.2 1.7
 4 8 0 21.1 1.8
 4 8 0 24.3 1.8
 4 8 0 19 1.7
 4 8 0 20.8 1.6
 4 8 0 20.3 1.7
 4 8 0 18.9 2.1
 4 8 0 17.8 1.8
 -5 -8 0 94.99 4.2
 -5 -8 0 94.39 4.7
 -5 -8 0 90.49 4.5
 -5 -8 0 84.29 3.7
 -5 -8 0 90.39 4
 -5 -8 0 88.59 3.9
 -5 -8 0 102.09 4.2
 -5 -8 0 85.09 3.9
 -5 -8 0 90.99 4.6
 -5 -8 0 85.99 3.8
 5 8 0 88.29 4.4
 5 8 0 93.69 4.6
 5 8 0 88.39 4.6
 5 8 0 91.69 4.3
 5 8 0 88.69 4.3
 5 8 0 97.59 3.9
 5 8 0 88.19 4.2
 5 8 0 87.49 4.1
 5 8 0 87.69 4.1
 5 8 0 84.49 5.3
 5 8 0 89.09 4.5
 5 8 0 95.39 4.9
 5 8 0 81.69 4.4
 -6 -8 0 20.8 2
 -6 -8 0 19.6 1.6
 -6 -8 0 19.1 2.1
 -6 -8 0 18.4 1.6
 -6 -8 0 15 1.3
 -6 -8 0 19.2 1.6
 -6 -8 0 14.9 1.3
 -6 -8 0 20.2 2.2
 6 8 0 23.6 1.4
 6 8 0 25 2
 6 8 0 24.5 2.2
 6 8 0 20.4 1.9
 6 8 0 16.9 1.6
 6 8 0 21.8 2
 6 8 0 14.9 3.4
 6 8 0 16.9 1.9
 6 8 0 22.6 2
 6 8 0 20.3 1.7
 6 8 0 20.5 2
 6 8 0 18.8 2.3
 6 8 0 19.3 2.3
 -7 -8 0 0.6 1
 -7 -8 0 1.3 1.3
 -7 -8 0 1 1.1
 -7 -8 0 1.3 1.3
 -7 -8 0 0.4 1.8
 -7 -8 0 -1.5 1.8
 7 8 0 1.4 1.2
 7 8 0 -1 1.5
 7 8 0 1.3 1.4
 7 8 0 0.7 1.9
 7 8 0 0.5 0.8
 7 8 0 1 3.5
 7 8 0 -0.7 1.5
 7 8 0 -1.1 1.7
 7 8 0 0.9 1.7
 7 8 0 -1 1.1
 -8 -8 0 8.1 2.3
 -8 -8 0 5.4 1.7
 -8 -8 0 3.5 1.6
 -8 -8 0 4.5 1.8
 -8 -8 0 3.1 1.6
 8 8 0 3.1 2.4
 8 8 0 2.8 1.4
 8 8 0 6 1.9
 8 8 0 1.5 1.8
 8 8 0 4.3 1
 8 8 0 1.8 1.3
 8 8 0 4.5 1.8
 8 8 0 2.9 2.4
 8 8 0 -0.6 4.3
 8 8 0 4.3 1.8
 -9 -8 0 10.6 2
 -9 -8 0 13.6 2.3
 9 8 0 10.4 2.4
 9 8 0 11.7 2.8
 9 8 0 17.9 5.6
 9 8 0 11.5 2.5
 9 8 0 11 1.3
 9 8 0 14.1 2.7
 9 8 0 14 1.8
 -10 -8 0 -0.8 2.8
 -10 -8 0 4.2 2.8
 -10 -8 0 -0.6 2.1
 -10 -8 0 0.7 3.4
 10 8 0 0.9 1.7
 10 8 0 -1.2 6.8
 10 8 0 -0.4 3.1
 10 8 0 1.1 2.1
 10 8 0 1.7 2.9
 10 8 0 1.8 1.2
 10 8 0 2.2 2.8
 6 -9 0 6.3 4.9
 6 -9 0 6.8 3.8
 6 -9 0 6.7 4.1
 6 -9 0 5.8 3.7
 6 -9 0 9.7 3.7
 6 -9 0 3.7 4
 6 -9 0 9.8 4.2
 6 -9 0 4.2 4.7
 6 -9 0 11.6 3.4
 6 -9 0 5 3.5
 6 -9 0 11.3 8.8
 -6 9 0 11.6 5.9
 -6 9 0 7.6 4.6
 -6 9 0 7.4 4.4
 -6 9 0 6.8 4.6
 -6 9 0 9.8 8.1
 -6 9 0 6.6 3.8
 -6 9 0 7.4 4.2
 -6 9 0 8.2 4
 5 -9 0 6.1 4.1
 5 -9 0 1.5 2.9
 5 -9 0 2.4 3.2
 5 -9 0 0.5 3.7
 5 -9 0 1.2 3.4
 5 -9 0 4 3.4
 -5 9 0 -0.5 5
 -5 9 0 2.4 3.4
 -5 9 0 0.3 2.9
 -5 9 0 5.2 3.8
 -5 9 0 4.8 3.7
 -5 9 0 8.1 3.2
 -5 9 0 1.3 3.4
 -5 9 0 7.1 4.3
 -5 9 0 0.5 3.5
 -5 9 0 4.8 4.5
 -5 9 0 2.3 3.2
 4 -9 0 3.1 2.7
 4 -9 0 5.7 3.3
 4 -9 0 1.7 2.3
 4 -9 0 0.5 2.9
 4 -9 0 2.1 2.2
 4 -9 0 3.4 2.6
 4 -9 0 2.4 2.7
 4 -9 0 1.2 3.1
 4 -9 0 1.2 3
 4 -9 0 3.1 2.8
 4 -9 0 1.3 2.3
 -4 9 0 0.5 2.7
 -4 9 0 4.6 3.7
 -4 9 0 0.1 4.3
 -4 9 0 4 2.9
 -4 9 0 2.7 3
 -4 9 0 6.2 3.2
 -4 9 0 3 2.9
 -4 9 0 2.9 2.5
 -4 9 0 1.4 1.4
 -4 9 0 -1.6 2.4
 -4 9 0 5.1 3.2
 -4 9 0 1.1 2.6
 3 -9 0 9.5 2.6
 3 -9 0 10.3 3.5
 3 -9 0 15.6 3.1
 3 -9 0 18.4 2.3
 3 -9 0 14.4 3
 3 -9 0 12.2 2.3
 3 -9 0 11.2 2.5
 3 -9 0 12.3 2.7
 3 -9 0 15.7 2.6
 3 -9 0 12.6 2.3
 3 -9 0 11.1 2.4
 -3 9 0 14.6 2.8
 -3 9 0 8.1 2.6
 -3 9 0 15.1 1.6
 -3 9 0 11.3 3.1
 -3 9 0 15.7 2.8
 -3 9 0 14.5 2.6
 -3 9 0 11.2 3.7
 -3 9 0 10.2 2.8
 -3 9 0 13.2 2.7
 -3 9 0 10.5 2.3
 -3 9 0 13.5 2.6
 2 -9 0 115.99 5.8
 2 -9 0 118.29 6.5
 2 -9 0 116.29 6.6
 2 -9 0 119.79 6.4
 2 -9 0 122.09 6.1
 2 -9 0 120.09 6.1
 2 -9 0 115.99 6.3
 2 -9 0 126.09 7.3
 2 -9 0 113.09 6.2
 2 -9 0 119.59 6.4
 2 -9 0 113.99 6.1
 -2 9 0 119.29 6.9
 -2 9 0 121.89 6
 -2 9 0 126.09 6.7
 -2 9 0 120.69 6
 -2 9 0 121.09 6.3
 -2 9 0 129.89 6.4
 -2 9 0 127.79 6
 -2 9 0 129.59 6.4
 -2 9 0 121.49 6.7
 -2 9 0 123.69 7
 1 -9 0 -1 1.3
 1 -9 0 -3.3 1.5
 1 -9 0 0.8 1.8
 1 -9 0 -2.4 2.1
 1 -9 0 -0.5 1.7
 1 -9 0 0.5 1.2
 1 -9 0 -2.5 1.8
 1 -9 0 0.7 1.4
 1 -9 0 -1 1.4
 1 -9 0 1.3 1.7
 1 -9 0 1.4 1.5
 -1 9 0 0.2 0.7
 -1 9 0 -0.8 2.8
 -1 9 0 1.2 1.4
 -1 9 0 -0.7 1.6
 -1 9 0 -0.3 1.9
 -1 9 0 -1.2 1.7
 -1 9 0 -1.5 2.2
 -1 9 0 0.6 2.3
 -1 9 0 -1.3 1.8
 -1 9 0 -0.2 1.6
 -1 9 0 -2.3 1.8
 -1 9 0 -1 1.7
 0 -9 0 0.7 2
 0 -9 0 1.3 1.3
 0 -9 0 2 1.3
 0 -9 0 -1.6 1.4
 0 -9 0 0.2 1.6
 0 -9 0 -0.2 1.7
 0 -9 0 -1.1 1.6
 0 -9 0 2.3 1.2
 0 -9 0 -0.9 1.4
 0 9 0 0 2
 0 9 0 -1.1 1.7
 0 9 0 0.4 0.8
 0 9 0 2 2.3
 0 9 0 -0.3 1.3
 0 9 0 1.6 1.8
 0 9 0 0.7 1.9
 0 9 0 1.7 1.5
 0 9 0 -1.3 1.7
 0 9 0 3.2 2.5
 0 9 0 1.5 1.9
 0 9 0 5.2 1.5
 0 9 0 0.2 1.7
 0 9 0 1.9 1.7
 -1 -9 0 117.59 5.7
 -1 -9 0 124.69 6.5
 -1 -9 0 130.59 6.2
 -1 -9 0 136.99 6
 -1 -9 0 131.99 6.3
 -1 -9 0 129.49 6.1
 -1 -9 0 132.99 6.2
 -1 -9 0 132.39 5.9
 -1 -9 0 138.89 5.9
 1 9 0 131.29 6.3
 1 9 0 124.09 5.5
 1 9 0 123.79 6.9
 1 9 0 138.09 6.4
 1 9 0 134.09 6.2
 1 9 0 119.49 6.5
 1 9 0 137.59 6.1
 1 9 0 136.49 6.4
 1 9 0 121.89 6.4
 1 9 0 136.59 6.5
 1 9 0 125.69 6.8
 1 9 0 124.29 5.7
 1 9 0 134.29 6.2
 1 9 0 142.39 6.4
 -2 -9 0 219.48 9.4
 -2 -9 0 212.68 9.2
 -2 -9 0 206.98 9.3
 -2 -9 0 215.38 9
 -2 -9 0 217.08 9.1
 -2 -9 0 209.68 9.6
 -2 -9 0 203.68 9.2
 2 9 0 205.88 9.5
 2 9 0 207.38 9.4
 2 9 0 202.18 9.4
 2 9 0 210.38 9.4
 2 9 0 212.58 9.6
 2 9 0 224.78 9.3
 2 9 0 218.18 9.2
 2 9 0 221.48 8.9
 2 9 0 215.78 9.4
 2 9 0 225.18 9.1
 2 9 0 217.78 9.1
 2 9 0 215.68 9.6
 2 9 0 217.38 9.4
 2 9 0 211.68 10.1
 2 9 0 212.08 8.7
 2 9 0 224.58 9.3
 -3 -9 0 235.38 10.1
 -3 -9 0 225.78 9.8
 -3 -9 0 216.78 9.4
 -3 -9 0 220.78 9.3
 -3 -9 0 235.48 9.7
 -3 -9 0 239.98 10
 -3 -9 0 232.28 9.7
 3 9 0 234.18 9.9
 3 9 0 223.18 9.4
 3 9 0 220.88 9.7
 3 9 0 231.28 9.2
 3 9 0 228.98 9.8
 3 9 0 235.48 10
 3 9 0 218.48 9.2
 3 9 0 214.78 10.7
 3 9 0 232.48 9.8
 3 9 0 241.38 10
 3 9 0 223.68 9.4
 3 9 0 228.28 10.2
 3 9 0 224.18 9.7
 3 9 0 219.28 9.4
 3 9 0 247.68 10.1
 3 9 0 219.88 9.4
 -4 -9 0 22.3 2.3
 -4 -9 0 21.6 2.1
 -4 -9 0 18.3 1.5
 -4 -9 0 20.4 1.8
 -4 -9 0 20 2.3
 -4 -9 0 20.6 1.6
 -4 -9 0 20.7 1.9
 4 9 0 23 1.7
 4 9 0 18.2 2
 4 9 0 21.2 2
 4 9 0 19.1 2.4
 4 9 0 23 2.3
 4 9 0 17.2 2.3
 4 9 0 21.8 3.5
 4 9 0 20.6 1.9
 4 9 0 18.8 1.7
 4 9 0 22 1.4
 4 9 0 20.2 2.3
 4 9 0 18.7 1.7
 4 9 0 19.6 2.1
 4 9 0 23.1 2.3
 4 9 0 24.6 2.2
 -5 -9 0 39.8 3.1
 -5 -9 0 37.3 2.5
 -5 -9 0 32.5 2.7
 -5 -9 0 30.6 2
 -5 -9 0 37.8 2.9
 -5 -9 0 35.1 2.5
 5 9 0 37 2.6
 5 9 0 32.3 2.4
 5 9 0 34.8 2.5
 5 9 0 35 1.9
 5 9 0 43.9 3.1
 5 9 0 39.1 2.7
 5 9 0 28.3 4.3
 5 9 0 32.8 2.8
 5 9 0 33.4 2.6
 5 9 0 35.4 3.1
 5 9 0 39.4 2.8
 5 9 0 34.3 2.9
 5 9 0 43.6 2.9
 -6 -9 0 73.59 3.9
 -6 -9 0 71.69 3.7
 -6 -9 0 81.09 4.5
 -6 -9 0 76.79 4
 -6 -9 0 79.19 4.6
 -6 -9 0 73.79 4.4
 6 9 0 73.29 3.9
 6 9 0 79.49 3.5
 6 9 0 72.99 6.2
 6 9 0 76.29 4.4
 6 9 0 78.39 4.6
 6 9 0 73.39 4.7
 6 9 0 71.09 4.4
 6 9 0 74.99 4.5
 6 9 0 75.29 4.3
 6 9 0 78.19 3.9
 6 9 0 72.89 4.2
 6 9 0 77.59 4.4
 -7 -9 0 8.9 1.7
 -7 -9 0 8.2 2.2
 -7 -9 0 8.6 1.9
 -7 -9 0 11 2.3
 -7 -9 0 9.4 1.7
 -7 -9 0 6.9 1.5
 7 9 0 10.8 2.1
 7 9 0 9.2 2.5
 7 9 0 7 2.1
 7 9 0 11.1 1.5
 7 9 0 8.5 2.1
 7 9 0 4.8 4.2
 7 9 0 10.9 2.5
 7 9 0 5.8 1.7
 7 9 0 9.3 1.7
 7 9 0 12.9 2.4
 -8 -9 0 107.79 5.8
 -8 -9 0 101.19 5.7
 -8 -9 0 101.99 5.9
 -8 -9 0 94.89 5
 -8 -9 0 102.19 5.8
 -8 -9 0 90.09 5.3
 8 9 0 83.49 5.5
 8 9 0 97.39 6.3
 8 9 0 101.09 5.3
 8 9 0 91.59 5.7
 8 9 0 98.69 4.9
 8 9 0 108.19 5.6
 8 9 0 98.89 4.4
 8 9 0 98.89 4.9
 8 9 0 77.89 7.7
 -9 -9 0 14.1 3.2
 -9 -9 0 16.7 3.3
 -9 -9 0 15 2.9
 9 9 0 11.6 2
 9 9 0 13.6 1.4
 9 9 0 13.9 3.3
 9 9 0 12.6 1.9
 -10 -9 0 -2.1 2.5
 -10 -9 0 -2 3.6
 -10 -9 0 -0.3 3.4
 -10 -9 0 0.9 3.5
 10 9 0 -3.1 3.1
 10 9 0 -2.4 3.3
 10 9 0 0.6 1.8
 10 9 0 -0.9 1.2
 10 9 0 0.4 1.8
 5 -10 0 1.2 4.1
 5 -10 0 -0.1 3.2
 5 -10 0 -1.8 3.7
 5 -10 0 2.4 4.3
 5 -10 0 -1.1 4.8
 5 -10 0 0.9 3.5
 5 -10 0 -2.4 5.2
 5 -10 0 1.5 3.6
 5 -10 0 -2 3.9
 -5 10 0 -0.4 4
 -5 10 0 3.1 6
 -5 10 0 -2.1 4.1
 -5 10 0 -0.7 4.5
 -5 10 0 4.5 5.3
 -5 10 0 -7.6 4.9
 -5 10 0 -1.3 3.9
 -5 10 0 -1.6 3.8
 -5 10 0 -1.1 4.3
 4 -10 0 1.4 3.5
 4 -10 0 2.4 3.3
 4 -10 0 -1.3 3
 4 -10 0 -1.8 4.2
 4 -10 0 -0.9 2.1
 4 -10 0 -1.5 3.2
 4 -10 0 1.1 3.2
 4 -10 0 1.2 4.1
 4 -10 0 -0.2 3.5
 -4 10 0 -1.9 3.8
 -4 10 0 1.6 3.7
 -4 10 0 1.9 3.1
 -4 10 0 1.3 3.4
 -4 10 0 1.4 3.6
 -4 10 0 7.7 3.7
 -4 10 0 2.5 4.3
 -4 10 0 2.5 4.2
 -4 10 0 1.7 3.6
 -4 10 0 -0.7 4.5
 -4 10 0 -0.4 3.3
 3 -10 0 50.39 4.3
 3 -10 0 32.9 3.8
 3 -10 0 43.6 4.4
 3 -10 0 51.59 5.6
 3 -10 0 44.2 4.4
 3 -10 0 41.3 3.9
 3 -10 0 38 4
 3 -10 0 40.3 3.9
 3 -10 0 36.5 3.7
 3 -10 0 37.6 3.9
 3 -10 0 42.7 4.5
 -3 10 0 40.3 3.9
 -3 10 0 45.9 4.3
 -3 10 0 37.8 4
 -3 10 0 46.1 4.4
 -3 10 0 45.1 3.8
 -3 10 0 46.4 3.1
 -3 10 0 45.8 4.4
 -3 10 0 40 3.8
 -3 10 0 46.1 4.5
 -3 10 0 42.7 4.5
 -3 10 0 45.9 4.9
 2 -10 0 32.3 3.8
 2 -10 0 27.9 3.7
 2 -10 0 31.4 4.4
 2 -10 0 26.5 3.1
 2 -10 0 28.3 2.9
 2 -10 0 20.9 3.5
 2 -10 0 27.9 3.2
 2 -10 0 26 3
 2 -10 0 29 3.4
 2 -10 0 27.5 3.2
 -2 10 0 29.4 4.1
 -2 10 0 36.8 4.4
 -2 10 0 27.9 3.2
 -2 10 0 29.1 3.8
 -2 10 0 32.3 3.6
 -2 10 0 27.6 3.7
 -2 10 0 29.5 3.5
 -2 10 0 34.5 3.7
 -2 10 0 30.6 3.2
 -2 10 0 26.8 3.4
 -2 10 0 29.9 3.1
 -2 10 0 34.9 2.7
 1 -10 0 28 3.1
 1 -10 0 30.4 3.2
 1 -10 0 27.6 3.8
 1 -10 0 30.8 2.9
 1 -10 0 37.6 3.1
 1 -10 0 36.8 3.6
 1 -10 0 38.5 3.1
 1 -10 0 32.5 3.3
 1 -10 0 27.1 2.6
 1 -10 0 31 3.1
 -1 10 0 35.8 3.9
 -1 10 0 37.7 4.1
 -1 10 0 30.9 3.3
 -1 10 0 37.1 3.1
 -1 10 0 36.6 3.6
 -1 10 0 32.9 3.6
 -1 10 0 34.8 3.5
 -1 10 0 31 2.9
 -1 10 0 26.6 3.1
 -1 10 0 33.4 3.1
 -1 10 0 30.3 3.3
 0 -10 0 57.99 4.1
 0 -10 0 54.79 3.6
 0 -10 0 54.49 4.1
 0 -10 0 57.89 3.5
 0 -10 0 49.8 4.1
 0 -10 0 50.39 4
 0 -10 0 53.39 4
 0 -10 0 59.99 5
 0 -10 0 66.29 4.4
 0 10 0 57.99 4.1
 0 10 0 65.89 4.6
 0 10 0 52.59 4.3
 0 10 0 57.39 3.7
 0 10 0 61.99 4.2
 0 10 0 57.09 4.4
 0 10 0 57.19 4.2
 0 10 0 54.09 2.9
 0 10 0 60.49 3.7
 0 10 0 63.69 4.1
 0 10 0 54.99 3.7
 0 10 0 61.29 4
 -1 -10 0 -0.1 1.8
 -1 -10 0 0.1 1.4
 -1 -10 0 3.4 1.7
 -1 -10 0 3.6 1.9
 -1 -10 0 4.6 1.5
 -1 -10 0 0 1.3
 -1 -10 0 3 1.6
 -1 -10 0 1.9 2.3
 1 10 0 0.7 1.9
 1 10 0 0.3 2.2
 1 10 0 2.3 2
 1 10 0 -0.2 2.1
 1 10 0 1.1 2.1
 1 10 0 1.5 2.1
 1 10 0 -1.2 2.1
 1 10 0 0.7 2.1
 1 10 0 0.2 3.2
 1 10 0 1.2 1.4
 1 10 0 2.4 1.1
 1 10 0 2.2 1.9
 1 10 0 2.3 2.4
 -2 -10 0 74.89 4.4
 -2 -10 0 70.69 4.1
 -2 -10 0 74.89 4.5
 -2 -10 0 71.19 4.4
 -2 -10 0 78.39 5
 -2 -10 0 69.19 4.3
 -2 -10 0 80.89 4.4
 2 10 0 79.99 4.8
 2 10 0 76.39 4.8
 2 10 0 72.29 4.3
 2 10 0 80.69 4.2
 2 10 0 67.49 4.5
 2 10 0 76.89 4.5
 2 10 0 78.19 4.8
 2 10 0 75.79 4.3
 2 10 0 73.19 4.1
 2 10 0 78.69 4.8
 2 10 0 72.59 3.7
 2 10 0 79.89 4.1
 2 10 0 68.39 5
 2 10 0 81.89 5.8
 2 10 0 70.79 4.5
 -3 -10 0 3 1.9
 -3 -10 0 0.7 1.3
 -3 -10 0 3.6 1.8
 -3 -10 0 -0.9 1.6
 -3 -10 0 2.9 1.6
 -3 -10 0 0.3 1.1
 -3 -10 0 2.2 1.9
 3 10 0 0.1 2
 3 10 0 2.1 3.4
 3 10 0 2.1 2.4
 3 10 0 2.7 1.7
 3 10 0 2.3 2.1
 3 10 0 1 2
 3 10 0 1.3 2
 3 10 0 0.8 1.2
 3 10 0 0.5 1.8
 3 10 0 -0.1 1
 3 10 0 -0.3 2
 3 10 0 0.7 0.8
 3 10 0 5.7 2.1
 3 10 0 2.2 1.9
 3 10 0 1.9 2.1
 -4 -10 0 2.1 1.9
 -4 -10 0 3.4 1.6
 -4 -10 0 3.3 1.5
 -4 -10 0 2.6 2
 -4 -10 0 3.3 1.8
 -4 -10 0 5.1 1.6
 -4 -10 0 2.1 1.2
 4 10 0 3.9 1.4
 4 10 0 5.1 2.1
 4 10 0 5.8 2.1
 4 10 0 6.2 5.2
 4 10 0 1.9 2
 4 10 0 3.8 1.4
 4 10 0 2.7 2.1
 4 10 0 4.2 2.3
 4 10 0 3.7 0.9
 4 10 0 0.9 1.8
 4 10 0 2.5 2.2
 4 10 0 1.3 2.1
 -5 -10 0 1.6 1.4
 -5 -10 0 -0.5 1.8
 -5 -10 0 -0.1 1.8
 -5 -10 0 0.8 1.8
 -5 -10 0 -0.6 1.5
 -5 -10 0 -1.9 1.5
 5 10 0 -1 4.2
 5 10 0 0.2 2
 5 10 0 1.8 2.4
 5 10 0 -2.9 1.9
 5 10 0 0.3 0.8
 5 10 0 1.2 2.3
 5 10 0 -0.4 1.9
 5 10 0 3.4 2.3
 5 10 0 -0.7 1.6
 5 10 0 2.6 1.2
 -6 -10 0 17.1 2.5
 -6 -10 0 18.7 2.1
 -6 -10 0 18.1 2.6
 -6 -10 0 19.8 2.2
 -6 -10 0 17.8 2.7
 6 10 0 21.4 3
 6 10 0 21.7 2.2
 6 10 0 17.9 1.5
 6 10 0 24.8 3.9
 6 10 0 17.9 2.9
 6 10 0 16.8 2.4
 6 10 0 22.6 3
 6 10 0 15 2.8
 6 10 0 17.9 1.9
 6 10 0 28.7 3.3
 6 10 0 19.2 2.5
 6 10 0 21.3 5.1
 -7 -10 0 13.1 2.3
 -7 -10 0 13.7 2.6
 -7 -10 0 16 2.3
 -7 -10 0 15.5 2.7
 -7 -10 0 19.1 2.9
 7 10 0 15.3 2.1
 7 10 0 13.5 2.7
 7 10 0 14.7 2.8
 7 10 0 20.8 3.1
 7 10 0 14.6 5.8
 7 10 0 18.3 3
 7 10 0 17.1 2.7
 7 10 0 14.1 1.9
 7 10 0 16.5 1.4
 7 10 0 15.2 3
 -8 -10 0 4.9 2.8
 -8 -10 0 0.4 2.6
 -8 -10 0 1.6 2.4
 8 10 0 5.1 3.1
 8 10 0 1.9 7.4
 8 10 0 3.6 1.6
 8 10 0 0.6 4.2
 8 10 0 3.6 3
 8 10 0 3 1.1
 8 10 0 4.3 1.7
 -9 -10 0 -1.7 3.1
 -9 -10 0 0.3 3.3
 -9 -10 0 -1.2 3.1
 -9 -10 0 -0.6 2.5
 9 10 0 0.2 8.2
 9 10 0 -0.5 1.7
 9 10 0 -0.4 3.3
 9 10 0 -0.8 1.3
 9 10 0 1.1 3.6
 9 10 0 1.6 2
 4 -11 0 1.3 5.7
 4 -11 0 -2.3 4.1
 4 -11 0 0.3 4.6
 4 -11 0 1.2 3.4
 4 -11 0 1.9 4.6
 4 -11 0 -0.2 3.4
 4 -11 0 -0.1 4.3
 4 -11 0 0.1 5.1
 4 -11 0 0.1 3.7
 -4 11 0 7.2 5.5
 -4 11 0 2.5 4.5
 -4 11 0 -1.2 4.1
 -4 11 0 -4.9 5.5
 -4 11 0 -1.6 4.3
 -4 11 0 3.4 6.4
 -4 11 0 3.7 4.9
 -4 11 0 -3.2 4.2
 -4 11 0 0.9 4.3
 -4 11 0 -2.5 4.4
 -4 11 0 3.1 4.3
 3 -11 0 3.2 3
 3 -11 0 1.7 3.3
 3 -11 0 2.2 4.5
 3 -11 0 -2.7 3.9
 3 -11 0 -0.5 3.5
 3 -11 0 6.4 4.3
 3 -11 0 0.7 3.4
 3 -11 0 -1.9 3.6
 3 -11 0 -2.1 3.1
 -3 11 0 -1.9 4.1
 -3 11 0 -2.2 1.7
 -3 11 0 0.8 4.1
 -3 11 0 -1.5 5
 -3 11 0 -2.2 3.6
 -3 11 0 -2.7 3.8
 -3 11 0 1.3 3.8
 -3 11 0 -2.9 4.3
 -3 11 0 -1.9 3.4
 -3 11 0 -2 3.6
 -3 11 0 -5.2 3.7
 -3 11 0 -0.7 3.4
 2 -11 0 -1 6.3
 2 -11 0 3.8 3
 2 -11 0 3.4 3
 2 -11 0 7.4 4.8
 2 -11 0 5.3 3.6
 2 -11 0 4.9 3.1
 2 -11 0 0.6 2.5
 -2 11 0 7.3 3.3
 -2 11 0 2.7 3.6
 -2 11 0 2.3 1.9
 -2 11 0 0 2.5
 -2 11 0 2.9 3.2
 -2 11 0 2.9 3.3
 -2 11 0 4.1 3.4
 1 -11 0 28.3 3.8
 1 -11 0 19 2.6
 1 -11 0 20.8 3.3
 1 -11 0 22.5 3.5
 1 -11 0 20.3 3.8
 1 -11 0 24.8 3.3
 1 -11 0 29.3 4.9
 1 -11 0 20.6 3.1
 1 -11 0 24.3 3.3
 1 -11 0 26.7 3.5
 -1 11 0 19.8 3.4
 -1 11 0 20.9 3.8
 -1 11 0 20.4 3.1
 -1 11 0 27.9 3.6
 -1 11 0 23.6 3.5
 -1 11 0 21.8 3.5
 -1 11 0 18.9 3.6
 -1 11 0 20.1 3.8
 -1 11 0 23.4 3.8
 -1 11 0 28.3 4.4
 -1 11 0 25.9 2.6
 -1 11 0 22.7 4.5
 0 -11 0 62.49 5.6
 0 -11 0 62.79 4.8
 0 -11 0 60.79 4.5
 0 -11 0 47 3.9
 0 -11 0 57.89 4.6
 0 -11 0 47.1 3.9
 0 -11 0 72.29 4.6
 0 -11 0 51.69 4.2
 0 -11 0 62.79 4
 0 11 0 63.79 3.6
 0 11 0 52.09 4.1
 0 11 0 66.09 4.8
 0 11 0 48.2 4.7
 0 11 0 51.59 4.9
 0 11 0 56.09 4.5
 0 11 0 61.19 5.1
 0 11 0 49.99 4.4
 0 11 0 63.49 4.7
 0 11 0 52.69 4.4
 0 11 0 52.59 4.7
 0 11 0 57.59 4.5
 0 11 0 68.49 4.4
 -1 -11 0 19.1 3
 -1 -11 0 23.8 2.3
 -1 -11 0 24.3 3.1
 -1 -11 0 20.8 3
 -1 -11 0 23.7 2.6
 -1 -11 0 19.5 2.5
 -1 -11 0 18.1 3.7
 -1 -11 0 24.1 3.1
 -1 -11 0 24.7 3.2
 1 11 0 26.9 3.5
 1 11 0 16.1 3.3
 1 11 0 18 3.2
 1 11 0 26.8 3.9
 1 11 0 23.9 3.2
 1 11 0 14.6 4.6
 1 11 0 23.4 3.2
 1 11 0 26.6 3
 1 11 0 15.9 2.8
 1 11 0 23 3.7
 1 11 0 21.4 3
 1 11 0 17.2 1.8
 1 11 0 26.7 3
 1 11 0 23.7 3.3
 1 11 0 21.6 3
 1 11 0 25.6 3.5
 1 11 0 26 2.3
 -2 -11 0 -0.8 2.2
 -2 -11 0 1.5 2.8
 -2 -11 0 0.1 1.7
 -2 -11 0 -1.6 2.2
 -2 -11 0 2.4 2.3
 -2 -11 0 0.5 1.7
 -2 -11 0 -0.4 2.2
 2 11 0 -0.5 1.2
 2 11 0 0.4 2.7
 2 11 0 -2.4 4.1
 2 11 0 -1.4 2.7
 2 11 0 3.2 2.3
 2 11 0 -2 2.8
 2 11 0 -1.5 2.2
 2 11 0 0.3 1.8
 2 11 0 -0.8 1.3
 2 11 0 3.5 2.7
 2 11 0 -1 2.3
 2 11 0 0.9 2.5
 2 11 0 -3.6 2.5
 -3 -11 0 27.6 3.1
 -3 -11 0 26.2 3
 -3 -11 0 24.4 2.8
 -3 -11 0 28.5 3.5
 -3 -11 0 22.8 2.4
 -3 -11 0 28.1 2.9
 3 11 0 24.6 3.2
 3 11 0 30.6 3.6
 3 11 0 28.2 3.1
 3 11 0 23.2 3.4
 3 11 0 30.4 3.1
 3 11 0 29.2 3.3
 3 11 0 28.5 5.2
 3 11 0 25.8 2.1
 3 11 0 24.8 3.4
 3 11 0 26.2 2.3
 3 11 0 25.7 3.2
 3 11 0 28.1 3.2
 -4 -11 0 61.09 4.4
 -4 -11 0 68.09 4.3
 -4 -11 0 64.79 4.7
 -4 -11 0 71.99 4.6
 -4 -11 0 72.09 5.1
 -4 -11 0 67.59 4.7
 4 11 0 72.59 3.3
 4 11 0 58.19 4.8
 4 11 0 78.69 5.1
 4 11 0 60.39 4.6
 4 11 0 66.39 3.9
 4 11 0 82.79 5.2
 4 11 0 70.19 6.6
 4 11 0 64.29 4.3
 4 11 0 75.59 4.9
 4 11 0 64.49 4.4
 4 11 0 66.19 4
 4 11 0 75.29 5.3
 -5 -11 0 102.39 5.5
 -5 -11 0 95.49 5.7
 -5 -11 0 92.69 5.3
 -5 -11 0 97.89 5.7
 -5 -11 0 99.49 5.9
 -5 -11 0 102.09 6.2
 5 11 0 102.99 6.6
 5 11 0 104.69 5
 5 11 0 101.49 6.5
 5 11 0 97.69 5.1
 5 11 0 103.99 4.4
 5 11 0 104.49 6.1
 5 11 0 92.19 6.5
 5 11 0 96.09 6
 5 11 0 101.19 5.8
 5 11 0 91.59 5.6
 5 11 0 112.29 8.4
 -6 -11 0 19 2.9
 -6 -11 0 17.5 2.6
 -6 -11 0 13.9 2.8
 6 11 0 20 3.6
 6 11 0 20.7 2.3
 6 11 0 20.8 1.6
 6 11 0 14.4 2.9
 6 11 0 17.2 6.6
 6 11 0 12.1 3
 6 11 0 20.4 2.1
 6 11 0 17.8 3.4
 6 11 0 16.2 3.5
 6 11 0 19.3 3.3
 -7 -11 0 54.29 4.6
 -7 -11 0 50.09 4.1
 -7 -11 0 59.19 5
 -7 -11 0 49.9 4.3
 -7 -11 0 55.39 4
 7 11 0 53.59 4.8
 7 11 0 56.49 2.9
 7 11 0 52.49 3.8
 7 11 0 47.6 4.5
 7 11 0 48.2 4.1
 7 11 0 50.09 3.6
 7 11 0 54.29 13.5
 7 11 0 61.59 4.8
 -8 -11 0 12.5 3
 -8 -11 0 14.5 3.4
 -8 -11 0 16.8 3.7
 -8 -11 0 18.2 3.9
 8 11 0 12.1 4
 8 11 0 9.9 3.9
 8 11 0 13.5 9.1
 8 11 0 15.2 2.2
 8 11 0 15.3 1.6
 8 11 0 13.2 2.4
 2 -12 0 -0.9 3.2
 2 -12 0 -2.6 3.5
 2 -12 0 -3 4.2
 2 -12 0 4.4 5
 2 -12 0 -3.7 3.8
 2 -12 0 1 4.4
 2 -12 0 -2.3 5.2
 -2 12 0 1 3.8
 -2 12 0 1.1 3.8
 -2 12 0 -0.8 2
 -2 12 0 -1.8 4
 -2 12 0 -0.1 4.1
 -2 12 0 0.9 6
 -2 12 0 0.9 4.5
 -2 12 0 5 4.6
 -2 12 0 -0.8 4.4
 -2 12 0 -1.5 4.6
 -2 12 0 2 3.9
 -2 12 0 -1.6 4.4
 -2 12 0 -0.3 4.7
 1 -12 0 20.9 3.7
 1 -12 0 25.9 4.2
 1 -12 0 22 3.6
 1 -12 0 25.5 6
 1 -12 0 25.9 4.1
 1 -12 0 26.5 4.1
 1 -12 0 24.6 4.1
 1 -12 0 33.1 5
 1 -12 0 21.4 3.4
 -1 12 0 30.2 3.9
 -1 12 0 29.3 4.6
 -1 12 0 30 4.4
 -1 12 0 24.7 4.1
 -1 12 0 24.6 4.4
 -1 12 0 27 4.7
 -1 12 0 27.4 4.5
 -1 12 0 30.3 2.7
 -1 12 0 27 4.8
 -1 12 0 35.4 5.8
 -1 12 0 27.1 4.7
 -1 12 0 15.9 4.1
 -1 12 0 25.4 4.6
 0 -12 0 3.1 3.1
 0 -12 0 4.6 3.8
 0 -12 0 7.4 4.6
 0 -12 0 2.8 3
 0 -12 0 1.8 3.2
 0 -12 0 2.2 3.6
 0 -12 0 5.4 3.5
 0 -12 0 3.3 2.8
 0 12 0 3.1 2.8
 0 12 0 5.2 3.5
 0 12 0 4.9 1.9
 0 12 0 0.6 3.7
 0 12 0 4.7 3.2
 0 12 0 3.4 3.5
 0 12 0 -0.5 3.4
 0 12 0 2.7 3.6
 0 12 0 3.9 3.7
 0 12 0 2.9 3.7
 0 12 0 2.5 3.4
 -1 -12 0 6.1 3.4
 -1 -12 0 19.9 3.7
 -1 -12 0 6.4 2.9
 -1 -12 0 6.5 3.1
 -1 -12 0 6.8 3.3
 -1 -12 0 4.3 2.4
 -1 -12 0 7.1 4.4
 -1 -12 0 5.4 2.3
 1 12 0 4.3 1.8
 1 12 0 11.7 4.4
 1 12 0 7.1 3.5
 1 12 0 2.3 3.3
 1 12 0 3.1 2.9
 1 12 0 5.5 2.8
 1 12 0 9.4 3.5
 1 12 0 12.1 3.6
 1 12 0 2.6 3.4
 -2 -12 0 1.8 2.9
 -2 -12 0 0.5 3.8
 -2 -12 0 0.8 2.9
 -2 -12 0 0.4 2.2
 -2 -12 0 2.4 3.1
 -2 -12 0 0.4 2.5
 -2 -12 0 -0.8 2.8
 -2 -12 0 3.3 2.1
 2 12 0 2.4 3.4
 2 12 0 0.1 3
 2 12 0 0.9 3.2
 2 12 0 1.9 1.7
 2 12 0 2.8 3.2
 2 12 0 4.5 4
 2 12 0 3.7 2.5
 2 12 0 3 3.7
 2 12 0 1.5 1.5
 2 12 0 5.2 3.9
 2 12 0 -2.3 3.4
 -3 -12 0 -3 2.7
 -3 -12 0 -0.4 2.1
 -3 -12 0 -2.4 2.8
 -3 -12 0 0.6 2.1
 -3 -12 0 0.4 2.8
 -3 -12 0 -0.8 2.8
 3 12 0 -0.9 3.1
 3 12 0 0.7 3.6
 3 12 0 -1.2 1.5
 3 12 0 0.4 3
 3 12 0 0.9 3
 3 12 0 1.7 1.7
 3 12 0 0.5 2.8
 3 12 0 -0.8 2.6
 3 12 0 0.3 6.1
 3 12 0 0.5 3.3
 -4 -12 0 2.2 2.8
 -4 -12 0 4.7 2.9
 -4 -12 0 5.9 2.5
 -4 -12 0 10 2.9
 -4 -12 0 4.7 4
 4 12 0 6.1 1.9
 4 12 0 6.6 7.1
 4 12 0 3.7 3.2
 4 12 0 6.2 3
 4 12 0 7.2 3.5
 4 12 0 4.2 1.8
 4 12 0 4.4 3.5
 4 12 0 12.4 3.8
 -5 -12 0 1.7 2.8
 -5 -12 0 2.8 2.9
 -5 -12 0 2.1 2.8
 -5 -12 0 1.1 3.5
 -5 -12 0 3.3 2.8
 -5 -12 0 -1 2.6
 5 12 0 -1.4 3.2
 5 12 0 2.5 1.9
 5 12 0 2.4 3.5
 5 12 0 3.3 7.7
 5 12 0 1.3 3.2
 5 12 0 1 3.5
 5 12 0 1.1 3.3
 5 12 0 0.6 3.3
 5 12 0 -0.3 1.7
 5 12 0 1.9 1.1
 -6 -12 0 3.3 2.9
 -6 -12 0 2.4 3.4
 -6 -12 0 4.2 3
 -6 -12 0 -0.8 2.8
 -6 -12 0 4.3 3.3
 -6 -12 0 4.5 3.7
 6 12 0 5.2 5
 6 12 0 5.5 2.1
 6 12 0 3.3 3.8
 6 12 0 1.1 3.2
 6 12 0 4.1 3.5
 6 12 0 5 1.3
 6 12 0 7.3 3.4
 6 12 0 4.6 8.4
 6 12 0 3.7 1.9
 -7 -12 0 -2.3 3.3
 -7 -12 0 1.8 3.4
 -7 -12 0 1.6 3.6
 -7 -12 0 -2.4 3.9
 7 12 0 1.8 4.1
 7 12 0 0.2 2
 7 12 0 -2.1 2
 7 12 0 1.1 1.3
 7 12 0 2.6 3.8
 7 12 0 0 4.1
 7 12 0 0.6 4.1
 0 -13 0 7 7
 0 -13 0 -0.1 4
 0 -13 0 -2.1 3.1
 0 -13 0 1.6 4.6
 0 -13 0 2.7 5.2
 0 -13 0 -0.4 4
 0 -13 0 0 3.3
 0 -13 0 -1.3 5
 0 13 0 -3 3.7
 0 13 0 1 4.8
 0 13 0 -0.2 4.5
 0 13 0 -3.9 4.2
 0 13 0 -1.2 4.1
 0 13 0 2.6 4.4
 0 13 0 5.6 6.2
 0 13 0 -0.7 2
 0 13 0 -0.3 4.8
 0 13 0 -7.1 4.6
 0 13 0 3.1 5
 -1 -13 0 24.1 5.1
 -1 -13 0 15.5 3.2
 -1 -13 0 28 6.8
 -1 -13 0 12.4 3.5
 -1 -13 0 31.8 5.2
 -1 -13 0 15.8 4.1
 -1 -13 0 16.4 4
 -1 -13 0 19.3 4.6
 1 13 0 17.2 4.4
 1 13 0 15.3 4.8
 1 13 0 21.8 4.6
 1 13 0 25.9 2.8
 1 13 0 26 5.2
 1 13 0 17.3 4.4
 1 13 0 18.1 4.8
 1 13 0 22.2 4.6
 1 13 0 20.6 3.9
 1 13 0 41 6.1
 -2 -13 0 45 6.6
 -2 -13 0 27.1 3.4
 -2 -13 0 33.5 4.5
 -2 -13 0 41.3 5
 -2 -13 0 31 4.1
 -2 -13 0 43.2 5.2
 -2 -13 0 42.3 5.1
 -2 -13 0 27.5 4.3
 2 13 0 29.8 4.8
 2 13 0 39.3 4.6
 2 13 0 33.3 5.1
 2 13 0 38.1 4.9
 2 13 0 43 3.8
 2 13 0 40.4 5.6
 2 13 0 34 4.7
 2 13 0 33.2 4.2
 -3 -13 0 1.3 4.2
 -3 -13 0 -1.1 5.2
 -3 -13 0 -4 3.4
 -3 -13 0 2.8 4
 -3 -13 0 -4.3 2.9
 -3 -13 0 -1.1 3.3
 -3 -13 0 -3.4 2.4
 3 13 0 0.5 4.3
 3 13 0 3.8 5
 3 13 0 0.1 4
 3 13 0 4 3.5
 3 13 0 -2 4.2
 3 13 0 -3.9 3.7
 3 13 0 -1.3 1.8
 3 13 0 2.3 4.2
 3 13 0 2.7 2
 -4 -13 0 18.7 5.5
 -4 -13 0 4.3 3.1
 -4 -13 0 5 3.5
 -4 -13 0 16.4 4.2
 -4 -13 0 12.2 4.1
 -4 -13 0 10.9 3.8
 4 13 0 16.2 2.5
 4 13 0 13.5 2.3
 4 13 0 10.3 3.5
 4 13 0 12.1 4.5
 4 13 0 11.4 4.1
 4 13 0 9.4 4
 4 13 0 11.8 4.4
 4 13 0 14.1 4.2
 4 13 0 17.3 5.4
 -5 -13 0 -3.4 4.3
 -5 -13 0 1.3 3.8
 -5 -13 0 -0.8 3.4
 -5 -13 0 0 4
 -5 -13 0 -2.6 4.9
 5 13 0 3.6 2.1
 5 13 0 1.2 4.4
 5 13 0 -1.3 5.4
 5 13 0 2 4
 5 13 0 0.7 2.2
 5 13 0 -0.5 4.2
 5 13 0 -6.2 10.4
 5 13 0 1.7 3.6
 5 13 0 0.5 4.9
 4 13 -1 12.6 4.4
 4 13 -1 12.7 3.8
 4 13 -1 11.4 4.7
 4 13 -1 10.9 2.3
 4 13 -1 7.2 4.6
 4 13 -1 4.4 4.5
 4 13 -1 13.4 2.4
 4 13 -1 10.8 5.6
 4 13 -1 7.1 4.3
 -4 -13 1 10.6 4.8
 -4 -13 1 5.4 4.4
 -4 -13 1 12.5 6.2
 -4 -13 1 6.8 3.7
 -4 -13 1 14.1 4.6
 3 13 -1 37.7 3
 3 13 -1 32.9 5.2
 3 13 -1 31.1 5.4
 3 13 -1 29.1 4.9
 3 13 -1 43.7 6.2
 3 13 -1 25.5 5.2
 3 13 -1 32.6 3.1
 3 13 -1 30.6 4.8
 3 13 -1 26.9 4.2
 -3 -13 1 41.7 6.9
 -3 -13 1 40 5.6
 -3 -13 1 38.9 5.4
 -3 -13 1 29.7 4.7
 -3 -13 1 24.4 3.4
 -3 -13 1 23.1 4.2
 -3 -13 1 29.7 4.6
 2 13 -1 1 5.2
 2 13 -1 0.1 4.3
 2 13 -1 0.2 2.1
 2 13 -1 -0.7 4.4
 2 13 -1 2.2 4.5
 2 13 -1 -0.3 3.7
 2 13 -1 3.8 4.4
 2 13 -1 -2.9 3.3
 -2 -13 1 -1.1 4.1
 -2 -13 1 -0.1 4.6
 -2 -13 1 0.1 2.8
 -2 -13 1 1.7 6
 -2 -13 1 2.1 3.8
 -2 -13 1 -0.1 4.2
 -2 -13 1 4 5
 1 13 -1 10.1 4.9
 1 13 -1 18.9 4.7
 1 13 -1 13.3 4.8
 1 13 -1 15.5 3.9
 1 13 -1 13.7 2.5
 1 13 -1 16.2 5.1
 1 13 -1 23.3 4.9
 1 13 -1 15.4 5.5
 -1 -13 1 10.2 4.2
 -1 -13 1 19.5 5.7
 -1 -13 1 6.9 3.3
 -1 -13 1 13.6 4.2
 -1 -13 1 24.5 7.2
 -1 -13 1 24.6 5.4
 -1 -13 1 20.2 5
 7 12 -1 12.4 4.3
 7 12 -1 10.9 2.2
 7 12 -1 7.4 6.9
 7 12 -1 10.5 5
 7 12 -1 11.9 1.6
 7 12 -1 13.7 4.3
 7 12 -1 13.8 2.4
 -7 -12 1 18.4 4.8
 -7 -12 1 10.7 3.9
 -7 -12 1 10.7 3.6
 -7 -12 1 13.5 4.1
 6 12 -1 11.1 2.3
 6 12 -1 9.1 1.4
 6 12 -1 11 2.1
 6 12 -1 1.6 9.3
 6 12 -1 6.2 3.7
 6 12 -1 10 4.3
 6 12 -1 11.9 4.2
 6 12 -1 6.1 3.5
 6 12 -1 18 4.7
 -6 -12 1 6.7 3.6
 -6 -12 1 6.5 3.3
 -6 -12 1 11.1 4.3
 -6 -12 1 10.2 3.4
 5 12 -1 1 1.8
 5 12 -1 1 4.3
 5 12 -1 1.2 1.3
 5 12 -1 2.1 3.2
 5 12 -1 2.4 3.5
 5 12 -1 0.7 1.8
 5 12 -1 4.9 3.8
 5 12 -1 1.1 4
 5 12 -1 2.4 3.7
 -5 -12 1 -0.2 3.1
 -5 -12 1 4 4.1
 -5 -12 1 3.6 3.1
 -5 -12 1 4.6 3
 -5 -12 1 2.9 3.2
 4 12 -1 -0.1 5.1
 4 12 -1 2.7 7
 4 12 -1 2.4 3.2
 4 12 -1 1.2 3.6
 4 12 -1 2 3.4
 4 12 -1 1.4 3.6
 4 12 -1 -1.8 1.6
 4 12 -1 -0.2 4.2
 4 12 -1 0.5 1.7
 4 12 -1 1 3
 -4 -12 1 1.9 3.1
 -4 -12 1 -2.3 3.9
 -4 -12 1 -1.4 3
 -4 -12 1 -2.2 3.5
 -4 -12 1 6.9 3.3
 3 12 -1 18.7 3.4
 3 12 -1 18.7 4.1
 3 12 -1 16.8 3.6
 3 12 -1 17.3 3.2
 3 12 -1 18.3 2.1
 3 12 -1 16 3.9
 3 12 -1 20.3 3.7
 3 12 -1 23.1 2.4
 3 12 -1 15.1 6.8
 -3 -12 1 21 3.9
 -3 -12 1 18.7 3.5
 -3 -12 1 18.6 4.7
 -3 -12 1 15.3 5.2
 -3 -12 1 14.8 4
 -3 -12 1 12.5 2.8
 2 12 -1 15.8 4
 2 12 -1 16 3.3
 2 12 -1 13.3 3.5
 2 12 -1 19 2.1
 2 12 -1 19.8 4.2
 2 12 -1 17.2 3.6
 2 12 -1 15.4 3.7
 2 12 -1 18 4.3
 2 12 -1 16.3 2.2
 2 12 -1 16.9 4.1
 -2 -12 1 17.7 4.8
 -2 -12 1 12.7 3.2
 -2 -12 1 14.6 3.8
 -2 -12 1 17.7 4
 -2 -12 1 16 3.9
 -2 -12 1 12.4 2.6
 1 12 -1 2.5 3
 1 12 -1 -0.7 1.6
 1 12 -1 3.5 4.5
 1 12 -1 3 3.5
 1 12 -1 -0.2 3.5
 1 12 -1 -0.9 3.5
 1 12 -1 1.9 3.6
 1 12 -1 2.4 4
 1 12 -1 -0.1 3.2
 1 12 -1 3.2 2.9
 1 12 -1 3.1 3.8
 -1 -12 1 -1.5 3.3
 -1 -12 1 1.6 3.7
 -1 -12 1 -3.9 2.7
 -1 -12 1 1.1 3.2
 -1 -12 1 -1 8.1
 0 12 -1 4.1 3.4
 0 12 -1 4.2 3.6
 0 12 -1 3.8 6
 0 12 -1 3.6 2
 0 12 -1 0.7 2.9
 0 12 -1 9.7 4.2
 0 12 -1 6.1 3.8
 0 12 -1 1.7 3.6
 0 12 -1 4.5 4
 0 12 -1 7.8 6.4
 0 12 -1 6.6 4.1
 0 12 -1 1.8 3.8
 0 -12 1 5.2 4.1
 0 -12 1 11.6 6.2
 0 -12 1 4.1 3.4
 0 -12 1 4.6 3.6
 0 -12 1 2.3 3
 0 -12 1 1.5 3.3
 0 -12 1 2.7 4.1
 0 -12 1 1.6 2.7
 -1 12 -1 30.2 4.9
 -1 12 -1 32.4 4.9
 -1 12 -1 29.3 2.9
 -1 12 -1 34.7 6.3
 -1 12 -1 24.3 4.8
 -1 12 -1 17.6 4.9
 -1 12 -1 27.5 5.4
 -1 12 -1 31.3 4.4
 -1 12 -1 27.3 4.6
 -1 12 -1 27.4 4.9
 -1 12 -1 24.8 4.4
 -1 12 -1 23.3 3.9
 -1 12 -1 22.9 5
 1 -12 1 20.6 4.2
 1 -12 1 28.1 5.4
 1 -12 1 17 4.2
 1 -12 1 27 6.5
 1 -12 1 26.3 5.2
 1 -12 1 29.4 3.9
 1 -12 1 18.9 4.3
 1 -12 1 24.4 4
 -2 12 -1 6.4 4.5
 -2 12 -1 0.9 5.3
 -2 12 -1 -0.6 5
 -2 12 -1 4.7 3.9
 -2 12 -1 5 6.7
 -2 12 -1 3.5 4.8
 -2 12 -1 -2.2 4.1
 -2 12 -1 -1.9 4.6
 -2 12 -1 -1.9 4.4
 -2 12 -1 0.8 2.2
 -2 12 -1 0.2 4.8
 -2 12 -1 0 4.1
 -2 12 -1 1.9 5.5
 -2 12 -1 5.4 4.3
 2 -12 1 3.5 5.8
 2 -12 1 2.1 3.7
 2 -12 1 1.4 4.5
 2 -12 1 2.1 5.5
 2 -12 1 -1.5 3.4
 2 -12 1 2.9 4.4
 8 11 -1 8.8 2.1
 8 11 -1 10 2.3
 8 11 -1 11.4 1.6
 8 11 -1 8.8 4.2
 8 11 -1 13.2 4.2
 -8 -11 1 14.6 4
 -8 -11 1 11.2 3.8
 -8 -11 1 4.9 3.4
 -8 -11 1 6.9 3
 7 11 -1 5.5 3
 7 11 -1 3.7 1.8
 7 11 -1 2.1 3.6
 7 11 -1 5.8 1.3
 7 11 -1 3.9 3.7
 7 11 -1 6.4 1.9
 7 11 -1 5.9 8
 7 11 -1 4.2 3.2
 -7 -11 1 3.6 3.1
 -7 -11 1 2.9 2.8
 -7 -11 1 1.7 2.7
 -7 -11 1 2.2 3.2
 6 11 -1 34.3 2.9
 6 11 -1 24.3 3.6
 6 11 -1 31.5 4.3
 6 11 -1 23.4 7.1
 6 11 -1 32 2.6
 6 11 -1 34.6 2.3
 6 11 -1 28.7 3.5
 6 11 -1 32.6 3.4
 -6 -11 1 25.3 3.7
 -6 -11 1 32.4 3.8
 -6 -11 1 30.9 3.2
 -6 -11 1 37.3 3.9
 5 11 -1 4.7 3.2
 5 11 -1 2.7 1.7
 5 11 -1 6 1.7
 5 11 -1 6.8 6.3
 5 11 -1 3 2.8
 5 11 -1 3.2 2.8
 5 11 -1 8.2 2.6
 5 11 -1 7.6 3.2
 5 11 -1 5 1.1
 5 11 -1 4.9 3
 5 11 -1 3.4 3.2
 -5 -11 1 4.6 2.4
 -5 -11 1 4.5 2.3
 -5 -11 1 4.5 2.3
 -5 -11 1 3.7 2
 -5 -11 1 1.8 3
 4 11 -1 44.4 3
 4 11 -1 42 3.3
 4 11 -1 50.59 3.9
 4 11 -1 37.6 3.6
 4 11 -1 42.7 4
 4 11 -1 42.4 3.9
 4 11 -1 41.3 3.9
 4 11 -1 47.7 2.5
 4 11 -1 47.8 4.4
 4 11 -1 40.5 6.4
 4 11 -1 42 4
 -4 -11 1 47.2 3.9
 -4 -11 1 44.8 3.8
 -4 -11 1 50.39 3.8
 -4 -11 1 51.89 3.8
 -4 -11 1 42.5 4.2
 -4 -11 1 41.8 3.2
 3 11 -1 -0.4 2.7
 3 11 -1 -2.2 2.9
 3 11 -1 0.7 2.9
 3 11 -1 -0.8 2.5
 3 11 -1 -0.2 1.3
 3 11 -1 -0.3 5
 3 11 -1 1.6 2.9
 3 11 -1 -0.5 1.8
 3 11 -1 1.4 2.8
 3 11 -1 1.3 1.4
 3 11 -1 2.8 2.5
 3 11 -1 2.1 2.9
 -3 -11 1 1.9 2.5
 -3 -11 1 -1.2 2.8
 -3 -11 1 0.2 2.3
 -3 -11 1 0.9 2
 -3 -11 1 -1.8 2.2
 -3 -11 1 -1.4 2.3
 2 11 -1 10.8 3.1
 2 11 -1 11.4 3.2
 2 11 -1 10 2.8
 2 11 -1 9.2 1.8
 2 11 -1 13 2.5
 2 11 -1 12.8 3.2
 2 11 -1 10.3 2.8
 2 11 -1 12.2 2.7
 2 11 -1 9.1 3
 2 11 -1 14.4 2.9
 2 11 -1 11.4 1.8
 2 11 -1 11.5 3.2
 -2 -11 1 8.7 2.1
 -2 -11 1 13.8 2.9
 -2 -11 1 9.9 2.2
 -2 -11 1 9.5 2.6
 -2 -11 1 5.6 2.6
 -2 -11 1 10.5 2.5
 -2 -11 1 10.7 3.4
 -2 -11 1 7 1.9
 1 11 -1 89.79 4.5
 1 11 -1 65.29 5.4
 1 11 -1 90.49 5.9
 1 11 -1 84.19 5.9
 1 11 -1 82.39 6.3
 1 11 -1 89.89 6.7
 1 11 -1 71.79 5
 1 11 -1 81.19 5.8
 1 11 -1 93.89 5.5
 1 11 -1 83.69 4.2
 1 11 -1 72.89 5.5
 1 11 -1 94.49 7
 1 11 -1 90.49 5.2
 1 11 -1 80.99 5.5
 1 11 -1 89.59 5.7
 -1 -11 1 86.29 5.7
 -1 -11 1 79.99 4.7
 -1 -11 1 79.49 5.1
 -1 -11 1 85.29 6
 -1 -11 1 85.69 5.6
 -1 -11 1 87.09 5.8
 -1 -11 1 89.99 5.7
 -1 -11 1 82.89 5.1
 -1 -11 1 89.39 6.8
 0 11 -1 26.1 3.2
 0 11 -1 36 4.4
 0 11 -1 29.1 3.6
 0 11 -1 38.8 3.7
 0 11 -1 30.3 4
 0 11 -1 35.1 2.9
 0 11 -1 24.9 4
 0 11 -1 30.4 4.6
 0 11 -1 25.2 3.8
 0 11 -1 32.4 3.6
 0 11 -1 31.8 3.6
 0 11 -1 29.2 3.7
 0 11 -1 34.2 3.9
 0 11 -1 30.4 3.4
 0 11 -1 28.9 3.3
 0 -11 1 29.2 3.3
 0 -11 1 37.1 3.7
 0 -11 1 33.3 2.9
 0 -11 1 28 3.4
 0 -11 1 33.9 3.9
 0 -11 1 31.5 3.9
 0 -11 1 28.3 3.2
 0 -11 1 42.1 4.9
 0 -11 1 30.5 3.7
 -1 11 -1 19.8 3.8
 -1 11 -1 21.5 4.6
 -1 11 -1 18.2 3.5
 -1 11 -1 21.5 4.1
 -1 11 -1 20.9 3.5
 -1 11 -1 20.7 2.2
 -1 11 -1 21.9 3.5
 -1 11 -1 21.3 3.6
 -1 11 -1 14.4 3.5
 -1 11 -1 19.7 3.9
 -1 11 -1 18.4 3.8
 1 -11 1 24.7 3.7
 1 -11 1 16.8 3.1
 1 -11 1 13.7 2.7
 1 -11 1 9.1 3.2
 1 -11 1 17.9 4.9
 1 -11 1 17.7 3.2
 1 -11 1 23.4 6.6
 -2 11 -1 -1 4.5
 -2 11 -1 1.9 4
 -2 11 -1 3 3.4
 -2 11 -1 1.3 3.4
 -2 11 -1 8.1 3.2
 -2 11 -1 0.3 3.6
 -2 11 -1 2.5 3.4
 -2 11 -1 7.8 3.5
 -2 11 -1 1.7 3.5
 -2 11 -1 2.5 3.5
 -2 11 -1 0.4 1.6
 -2 11 -1 0.3 3.7
 2 -11 1 3.6 5.1
 2 -11 1 -2 3.3
 2 -11 1 0.4 3.5
 2 -11 1 -1.4 3.3
 2 -11 1 0.9 3.6
 2 -11 1 -0.3 3.8
 2 -11 1 -2.6 3.3
 2 -11 1 2.3 4.2
 -3 11 -1 27.6 5
 -3 11 -1 26.8 4.6
 -3 11 -1 28.2 4.9
 -3 11 -1 26.8 4.2
 -3 11 -1 27.2 6.3
 -3 11 -1 32.3 6.4
 -3 11 -1 27 5.2
 -3 11 -1 27.5 4.6
 -3 11 -1 34.1 4.9
 -3 11 -1 35 5.2
 -3 11 -1 31 4.8
 -3 11 -1 30.6 4.5
 3 -11 1 25.6 4.4
 3 -11 1 31.4 5.7
 3 -11 1 29.1 4.2
 3 -11 1 34.3 4.8
 3 -11 1 20.6 5.7
 3 -11 1 27.9 3.9
 3 -11 1 22.4 4
 3 -11 1 31.7 5.5
 -4 11 -1 2.5 4.6
 -4 11 -1 2.7 4.4
 -4 11 -1 5 5.3
 -4 11 -1 8.9 5.7
 -4 11 -1 2.2 4.5
 -4 11 -1 15 7.1
 -4 11 -1 7.4 5.1
 -4 11 -1 4.2 4.2
 -4 11 -1 4 5.8
 -4 11 -1 3.1 4.4
 -4 11 -1 9.1 4.7
 4 -11 1 7 4.8
 4 -11 1 -2.4 6.1
 4 -11 1 3.3 5.8
 4 -11 1 4 4.4
 4 -11 1 5.5 4.2
 4 -11 1 -3.1 3.7
 4 -11 1 4.3 4.4
 4 -11 1 3 3.6
 9 10 -1 35.8 3.1
 9 10 -1 35.8 4.2
 9 10 -1 27.6 4.7
 9 10 -1 37.5 2.5
 9 10 -1 28.5 2.8
 -9 -10 1 30.3 3.4
 -9 -10 1 30 4.4
 -9 -10 1 35.8 4.3
 -9 -10 1 33.6 4.2
 8 10 -1 51.99 3.7
 8 10 -1 42.1 4.4
 8 10 -1 55.59 2.9
 8 10 -1 42.1 8.1
 8 10 -1 53.79 3.6
 -8 -10 1 53.49 4.3
 -8 -10 1 53.89 4.2
 -8 -10 1 43.9 4.4
 -8 -10 1 46.4 4.3
 7 10 -1 5.2 2.8
 7 10 -1 6.6 2.5
 7 10 -1 2.8 2.9
 7 10 -1 4.4 1.1
 7 10 -1 9.6 3.1
 7 10 -1 4.7 1.7
 7 10 -1 5 2.8
 7 10 -1 4.5 6.2
 7 10 -1 3.9 1.6
 -7 -10 1 4 2.3
 -7 -10 1 5 2.1
 6 10 -1 10.3 3
 6 10 -1 13.6 2.9
 6 10 -1 11.4 1.7
 6 10 -1 10.4 2.7
 6 10 -1 10.5 2.7
 6 10 -1 12.1 2.7
 6 10 -1 7.1 2.6
 6 10 -1 8.9 5.5
 6 10 -1 13.7 1.4
 6 10 -1 13.7 1.9
 -6 -10 1 12.1 2.1
 -6 -10 1 9 2.6
 -6 -10 1 10.1 2.2
 -6 -10 1 16.2 2.5
 -6 -10 1 12.1 2.4
 5 10 -1 56.49 3.4
 5 10 -1 64.79 3.6
 5 10 -1 63.19 4.5
 5 10 -1 51.99 3.8
 5 10 -1 61.19 2.9
 5 10 -1 50.49 4.3
 5 10 -1 59.09 6.1
 5 10 -1 52.99 3.8
 5 10 -1 57.79 4.1
 5 10 -1 53.19 4.2
 5 10 -1 64.39 4.4
 -5 -10 1 51.89 3.7
 -5 -10 1 56.89 4.6
 -5 -10 1 59.19 3.8
 -5 -10 1 58.19 4
 -5 -10 1 57.69 4.3
 4 10 -1 16.1 1.3
 4 10 -1 12.7 2.6
 4 10 -1 13.2 2.3
 4 10 -1 14.3 2.6
 4 10 -1 20.2 2.8
 4 10 -1 15.1 2.4
 4 10 -1 16.8 1.7
 4 10 -1 18.9 2.6
 4 10 -1 18.8 2.9
 4 10 -1 14.8 2.8
 4 10 -1 13.3 4.5
 -4 -10 1 12.1 1.8
 -4 -10 1 15 2.5
 -4 -10 1 13.7 2.1
 -4 -10 1 13.5 2.5
 -4 -10 1 16.3 2.2
 -4 -10 1 17 2.1
 3 10 -1 0.3 0.8
 3 10 -1 -2.6 1.8
 3 10 -1 1.1 2
 3 10 -1 1.4 2.3
 3 10 -1 -0.7 1.8
 3 10 -1 -1.3 3.7
 3 10 -1 -1.9 2.1
 3 10 -1 -2.3 2.2
 3 10 -1 0.3 1.7
 3 10 -1 0.1 1.1
 3 10 -1 -1.6 1.1
 3 10 -1 -0.9 2
 3 10 -1 1 2.2
 3 10 -1 -0.2 2.2
 -3 -10 1 -1.1 1.7
 -3 -10 1 0.8 1.7
 -3 -10 1 0 2
 -3 -10 1 -0.2 1.5
 -3 -10 1 -0.9 1.8
 -3 -10 1 -1.7 1.7
 2 10 -1 80.19 4.8
 2 10 -1 82.79 4.9
 2 10 -1 93.49 4.6
 2 10 -1 94.59 4.6
 2 10 -1 81.49 4.3
 2 10 -1 80.19 4.9
 2 10 -1 79.49 5.2
 2 10 -1 80.59 4.9
 2 10 -1 88.89 5.7
 2 10 -1 89.29 5.5
 2 10 -1 86.39 4.9
 2 10 -1 82.39 6
 2 10 -1 85.59 5.3
 2 10 -1 79.49 4
 2 10 -1 89.19 4.9
 2 10 -1 89.29 5.3
 -2 -10 1 77.59 4.8
 -2 -10 1 78.39 5.5
 -2 -10 1 83.39 4.9
 -2 -10 1 83.99 5
 -2 -10 1 84.99 4.8
 -2 -10 1 81.09 4.3
 -2 -10 1 86.89 4.4
 1 10 -1 0.7 1.9
 1 10 -1 -0.9 2
 1 10 -1 -1.5 3.2
 1 10 -1 -0.9 2.3
 1 10 -1 -0.5 2.2
 1 10 -1 0.3 2.3
 1 10 -1 3 1.8
 1 10 -1 2.8 1.9
 1 10 -1 3.1 2.6
 1 10 -1 0.9 1.2
 1 10 -1 0.2 1.9
 1 10 -1 1.9 2.2
 1 10 -1 0 1
 1 10 -1 0.2 2.2
 1 10 -1 3.7 2.1
 1 10 -1 2.1 2.5
 1 10 -1 0.6 2.3
 -1 -10 1 0.2 1.7
 -1 -10 1 -0.6 1.7
 -1 -10 1 1.3 2.5
 -1 -10 1 1.5 1.5
 -1 -10 1 2 2
 -1 -10 1 0.9 2
 -1 -10 1 2.3 2
 -1 -10 1 0.3 2.1
 -1 -10 1 -0.3 2
 0 10 -1 4.1 1.9
 0 10 -1 4.6 2.8
 0 10 -1 1.4 2.8
 0 10 -1 3.2 2.3
 0 10 -1 6 2.5
 0 10 -1 1.5 1.1
 0 10 -1 3.4 2.2
 0 10 -1 -0.8 2.4
 0 10 -1 2.2 2.3
 0 10 -1 2.5 2.3
 0 10 -1 2 1.9
 0 10 -1 0.3 2.2
 0 10 -1 0.8 2.3
 0 10 -1 3.3 2.2
 0 10 -1 2.2 1.3
 0 -10 1 3.2 1.7
 0 -10 1 1.8 2.7
 0 -10 1 6.1 2.4
 0 -10 1 1.1 2.1
 0 -10 1 3.1 2.2
 0 -10 1 5.5 2.3
 0 -10 1 2.8 1.7
 0 -10 1 3.2 1.7
 -1 10 -1 13.8 3
 -1 10 -1 15.2 2.8
 -1 10 -1 19 2.9
 -1 10 -1 19 2.6
 -1 10 -1 18 2.6
 -1 10 -1 24.7 3.3
 -1 10 -1 21.2 2
 -1 10 -1 20.6 3.1
 -1 10 -1 18.3 3.1
 -1 10 -1 16.2 3.4
 -1 10 -1 16.6 3.7
 -1 10 -1 14.2 2.9
 -1 10 -1 15 2.7
 -1 10 -1 14.8 2.4
 -1 10 -1 12.8 3.2
 1 -10 1 18 2.6
 1 -10 1 19.8 3.8
 1 -10 1 14.5 2.6
 1 -10 1 13.8 2.6
 1 -10 1 17.5 3
 1 -10 1 17.1 2.3
 1 -10 1 15.4 2.4
 1 -10 1 15.6 2.7
 1 -10 1 19.6 3.1
 1 -10 1 17.9 2.8
 -2 10 -1 8.6 3.3
 -2 10 -1 2.5 2.4
 -2 10 -1 7.3 3.2
 -2 10 -1 7.6 1.7
 -2 10 -1 10.9 3.1
 -2 10 -1 2.1 2.8
 -2 10 -1 3.7 3
 -2 10 -1 5 2.9
 -2 10 -1 9.9 3.7
 -2 10 -1 9.5 3.2
 -2 10 -1 6.4 2.8
 -2 10 -1 8 3
 -2 10 -1 6.5 2.5
 2 -10 1 4.4 2.1
 2 -10 1 7.7 2.7
 2 -10 1 5.6 2.7
 2 -10 1 6.2 2.9
 2 -10 1 5 3.2
 2 -10 1 8.6 3.9
 2 -10 1 7 2.9
 2 -10 1 7.4 3.4
 2 -10 1 6.5 2.8
 2 -10 1 7.6 2.4
 -3 10 -1 7.6 1.7
 -3 10 -1 10.4 3
 -3 10 -1 14.3 3.3
 -3 10 -1 14.8 3.7
 -3 10 -1 8.7 4.2
 -3 10 -1 19.4 4.9
 -3 10 -1 10.9 3.5
 -3 10 -1 13.1 3.4
 -3 10 -1 12.9 3.6
 -3 10 -1 9.8 3.9
 -3 10 -1 13.9 3.2
 -3 10 -1 10.9 3.7
 -3 10 -1 10.3 3.4
 3 -10 1 11.2 3.3
 3 -10 1 16.8 4.1
 3 -10 1 11 2.7
 3 -10 1 11.6 3.1
 3 -10 1 13.1 3.2
 3 -10 1 12 3.5
 3 -10 1 14.3 3.5
 3 -10 1 14.2 5.1
 3 -10 1 8.5 3.1
 -4 10 -1 9.5 4.6
 -4 10 -1 9 3.5
 -4 10 -1 2.6 3.4
 -4 10 -1 4.9 3.8
 -4 10 -1 4.2 3.8
 -4 10 -1 7.9 5.1
 -4 10 -1 6 3
 -4 10 -1 3.4 3.5
 -4 10 -1 6.7 3.7
 -4 10 -1 1.5 4.5
 4 -10 1 1.8 4.8
 4 -10 1 1.4 3.7
 4 -10 1 3 4
 4 -10 1 5.3 3.5
 4 -10 1 4.1 2.8
 4 -10 1 2.9 3.9
 4 -10 1 0.6 5.3
 4 -10 1 2.4 3.4
 4 -10 1 5.1 3.8
 4 -10 1 0.5 3.1
 -5 10 -1 1.2 5.3
 -5 10 -1 3.1 4.4
 -5 10 -1 5.1 4.1
 -5 10 -1 0.9 4.1
 -5 10 -1 4.4 4.2
 -5 10 -1 5.5 5.4
 -5 10 -1 5 4.8
 -5 10 -1 2 3.3
 -5 10 -1 4.9 4.2
 -5 10 -1 12.9 6.5
 -5 10 -1 7.6 4.4
 5 -10 1 17.2 5.1
 5 -10 1 9.4 5.8
 5 -10 1 -3 4.2
 5 -10 1 3.5 3.7
 5 -10 1 3.2 3.7
 5 -10 1 6.9 5.3
 5 -10 1 1.9 8.1
 5 -10 1 1.8 3.2
 5 -10 1 6.9 4
 10 9 -1 0.9 3.5
 10 9 -1 -0.2 1.3
 10 9 -1 -0.8 2
 10 9 -1 -1.2 1.8
 -10 -9 1 0.1 2.6
 -10 -9 1 -2.3 3.5
 -10 -9 1 8.4 4
 -10 -9 1 1.1 3.4
 9 9 -1 1.4 2.9
 9 9 -1 1.9 1.7
 9 9 -1 1.4 1.2
 9 9 -1 4.1 6.9
 9 9 -1 3 1.9
 9 9 -1 3.1 3.2
 -9 -9 1 0.3 3.2
 -9 -9 1 1.8 2.8
 -9 -9 1 2.1 2.9
 8 9 -1 3.6 2.4
 8 9 -1 2 1.1
 8 9 -1 2.3 1.6
 8 9 -1 0.1 1.4
 8 9 -1 -2.1 5.5
 8 9 -1 0.6 2.7
 8 9 -1 4.7 2.9
 -8 -9 1 1.6 1.8
 -8 -9 1 4.8 2.6
 7 9 -1 114.59 6
 7 9 -1 116.59 5.3
 7 9 -1 112.79 5
 7 9 -1 104.09 7.4
 7 9 -1 111.19 5.9
 7 9 -1 110.19 5.4
 7 9 -1 108.09 5.9
 7 9 -1 108.69 6.4
 7 9 -1 116.29 6.1
 7 9 -1 96.69 5.8
 -7 -9 1 118.69 5.9
 -7 -9 1 110.29 6.1
 -7 -9 1 110.49 5.5
 -7 -9 1 114.99 5.5
 -7 -9 1 111.19 6.2
 6 9 -1 4.2 1.4
 6 9 -1 5 2.1
 6 9 -1 4 3.1
 6 9 -1 4.2 1.2
 6 9 -1 3.1 1.9
 6 9 -1 5.3 1
 6 9 -1 3.3 2
 6 9 -1 6.8 2.3
 6 9 -1 6 2.2
 6 9 -1 5.2 2.3
 6 9 -1 5.4 1.9
 -6 -9 1 5.5 1.9
 -6 -9 1 5.1 1.4
 -6 -9 1 4.8 1.5
 -6 -9 1 5.6 2.1
 -6 -9 1 4.7 1.8
 5 9 -1 31.4 2.2
 5 9 -1 30.7 3
 5 9 -1 28.3 2.6
 5 9 -1 29.3 2.4
 5 9 -1 29 2.7
 5 9 -1 33.9 2.9
 5 9 -1 30.5 5
 5 9 -1 33.9 2.5
 5 9 -1 34.6 2.9
 5 9 -1 31.4 1.8
 5 9 -1 23.1 2.8
 -5 -9 1 27.4 2.8
 -5 -9 1 28.4 2.2
 -5 -9 1 29.1 2.5
 -5 -9 1 28.4 2.3
 -5 -9 1 29.1 2.6
 4 9 -1 76.09 4.2
 4 9 -1 74.59 5.8
 4 9 -1 89.69 3.7
 4 9 -1 88.89 4.2
 4 9 -1 84.19 5
 4 9 -1 84.39 4.3
 4 9 -1 79.79 4
 4 9 -1 82.99 4.7
 4 9 -1 79.19 4.7
 4 9 -1 84.79 4.7
 4 9 -1 80.29 4.2
 4 9 -1 83.49 4.8
 4 9 -1 78.59 4.2
 4 9 -1 79.39 4
 -4 -9 1 81.59 4.4
 -4 -9 1 84.19 4.4
 -4 -9 1 83.69 3.8
 -4 -9 1 83.39 4.6
 -4 -9 1 80.49 4.2
 -4 -9 1 87.49 4.7
 3 9 -1 191.98 8.2
 3 9 -1 188.38 8.4
 3 9 -1 184.98 8.4
 3 9 -1 178.38 7.6
 3 9 -1 183.98 8.2
 3 9 -1 184.78 7.8
 3 9 -1 192.68 8.5
 3 9 -1 187.28 8.7
 3 9 -1 193.38 7.9
 3 9 -1 168.98 8.1
 3 9 -1 187.78 7.6
 3 9 -1 185.08 9.4
 3 9 -1 180.38 7.8
 3 9 -1 195.28 8.1
 3 9 -1 174.88 8.2
 3 9 -1 176.98 8.2
 3 9 -1 189.78 8
 3 9 -1 189.18 8.5
 -3 -9 1 192.98 8.1
 -3 -9 1 185.88 8.1
 -3 -9 1 180.58 8.5
 -3 -9 1 180.08 7.9
 -3 -9 1 187.68 8.2
 -3 -9 1 191.98 8.4
 -3 -9 1 174.98 7.7
 2 9 -1 85.09 5.4
 2 9 -1 76.59 3.9
 2 9 -1 80.79 3.6
 2 9 -1 86.89 4.3
 2 9 -1 75.69 4.5
 2 9 -1 80.99 4.1
 2 9 -1 78.29 4.2
 2 9 -1 73.39 4.5
 2 9 -1 70.89 4.2
 2 9 -1 82.79 4.6
 2 9 -1 80.39 4.8
 2 9 -1 72.19 4.3
 2 9 -1 76.99 4.4
 2 9 -1 77.19 4
 2 9 -1 81.89 4.3
 2 9 -1 78.69 3.8
 2 9 -1 73.49 4.3
 -2 -9 1 71.59 3.5
 -2 -9 1 67.89 4.5
 -2 -9 1 74.19 3.8
 -2 -9 1 75.99 4.2
 -2 -9 1 77.29 4.2
 -2 -9 1 71.69 4.1
 -2 -9 1 72.09 4.3
 1 9 -1 5.5 1.6
 1 9 -1 5.1 2
 1 9 -1 5 2
 1 9 -1 8.1 2.6
 1 9 -1 7.2 1.7
 1 9 -1 6.1 1.9
 1 9 -1 4.5 1
 1 9 -1 6.1 1.7
 1 9 -1 6.3 1.2
 1 9 -1 4.7 1.7
 1 9 -1 8.4 2.1
 1 9 -1 4.3 1.6
 1 9 -1 6.2 1.7
 1 9 -1 6.5 1.8
 1 9 -1 7.9 1.9
 1 9 -1 5.7 1.6
 1 9 -1 4.9 2
 -1 -9 1 7.9 1.8
 -1 -9 1 5.7 1.8
 -1 -9 1 5.7 1.7
 -1 -9 1 7.1 1.7
 -1 -9 1 2.5 2
 -1 -9 1 5.1 1.3
 -1 -9 1 5.1 1.2
 0 9 -1 187.68 8.4
 0 9 -1 178.28 8.5
 0 9 -1 192.68 8.8
 0 9 -1 176.88 8.7
 0 9 -1 182.38 8.4
 0 9 -1 192.98 8.3
 0 9 -1 186.18 8
 0 9 -1 188.98 8.7
 0 9 -1 184.68 8.4
 0 9 -1 195.88 8
 0 9 -1 198.78 8.6
 0 9 -1 187.48 8.6
 0 9 -1 176.78 7.6
 0 9 -1 183.58 8.8
 0 -9 1 190.78 8
 0 -9 1 173.28 7.9
 0 -9 1 193.98 8.6
 0 -9 1 174.58 8.9
 0 -9 1 186.08 8.5
 0 -9 1 189.38 8.1
 0 -9 1 176.28 8.5
 0 -9 1 167.48 8.1
 0 -9 1 191.98 8.5
 0 -9 1 187.98 8.5
 -1 9 -1 117.19 6.1
 -1 9 -1 114.39 4.9
 -1 9 -1 106.19 5.2
 -1 9 -1 104.09 5.7
 -1 9 -1 115.09 6.2
 -1 9 -1 109.29 5.5
 -1 9 -1 103.99 4.6
 -1 9 -1 100.69 5.7
 -1 9 -1 104.39 5.8
 -1 9 -1 103.29 5.8
 -1 9 -1 108.89 6
 -1 9 -1 104.09 5.2
 -1 9 -1 109.19 6.2
 1 -9 1 112.69 5.4
 1 -9 1 114.99 6
 1 -9 1 102.59 6.5
 1 -9 1 103.89 5.5
 1 -9 1 98.69 5.8
 1 -9 1 94.59 5.4
 1 -9 1 107.29 5.7
 1 -9 1 107.49 5.4
 1 -9 1 101.59 5.2
 1 -9 1 100.39 5.3
 -2 9 -1 14.5 2.7
 -2 9 -1 14.6 2.4
 -2 9 -1 13.4 2.7
 -2 9 -1 11.9 1.4
 -2 9 -1 14.4 3
 -2 9 -1 12.8 2.2
 -2 9 -1 17.7 2.3
 -2 9 -1 13.9 2.8
 -2 9 -1 13.1 2.7
 -2 9 -1 11.6 2.5
 -2 9 -1 17.8 4
 -2 9 -1 16.9 2.8
 -2 9 -1 9.7 2.2
 2 -9 1 10.1 2.1
 2 -9 1 11.6 2.6
 2 -9 1 16.9 3.5
 2 -9 1 12.6 2.1
 2 -9 1 11.3 2.6
 2 -9 1 15.5 2.4
 2 -9 1 12.6 2.5
 2 -9 1 8.9 2.6
 2 -9 1 14.7 2.5
 2 -9 1 16.5 2.5
 -3 9 -1 43.4 3.6
 -3 9 -1 53.29 3.7
 -3 9 -1 47.1 4.6
 -3 9 -1 47.5 4.1
 -3 9 -1 39 6
 -3 9 -1 49.6 3.9
 -3 9 -1 48.6 4.2
 -3 9 -1 48.8 4.3
 -3 9 -1 45.2 3.5
 -3 9 -1 53.89 4.2
 -3 9 -1 39.6 4.1
 -3 9 -1 54.19 2.9
 -3 9 -1 45.6 3.7
 3 -9 1 49.99 4.3
 3 -9 1 47.5 5
 3 -9 1 42.5 3.9
 3 -9 1 46.7 4.2
 3 -9 1 49.6 4.4
 3 -9 1 47.3 3.5
 3 -9 1 47.2 3.9
 3 -9 1 49.5 3.8
 3 -9 1 41.6 3.5
 3 -9 1 44 4
 3 -9 1 42.9 3.5
 -4 9 -1 29.7 3.6
 -4 9 -1 33.9 4.3
 -4 9 -1 27.6 3.7
 -4 9 -1 33.8 4
 -4 9 -1 32.1 4.1
 -4 9 -1 31.6 4.3
 -4 9 -1 41.2 4
 -4 9 -1 26.9 6.6
 -4 9 -1 25.2 3.8
 -4 9 -1 26.3 3.5
 -4 9 -1 31.5 3.5
 -4 9 -1 34.3 4.6
 4 -9 1 34.4 5.2
 4 -9 1 24.8 3.2
 4 -9 1 24.2 3.8
 4 -9 1 25.7 3.5
 4 -9 1 33 4
 4 -9 1 28.5 3.7
 4 -9 1 24.2 3.5
 4 -9 1 28.7 3.7
 4 -9 1 29.9 3.2
 4 -9 1 26.9 3.3
 4 -9 1 29.2 4.3
 4 -9 1 30.9 3.4
 -5 9 -1 -2.2 3.4
 -5 9 -1 -3.3 3.5
 -5 9 -1 2 3.7
 -5 9 -1 -0.4 4.5
 -5 9 -1 -0.1 3.3
 -5 9 -1 -1.5 4.1
 -5 9 -1 -0.6 3.1
 -5 9 -1 1.2 3.3
 -5 9 -1 0.3 3.2
 5 -9 1 -0.8 3.7
 5 -9 1 0.3 3.1
 5 -9 1 -0.3 3.3
 5 -9 1 -3.5 2.7
 5 -9 1 -2.9 3.5
 5 -9 1 -2.4 3.1
 5 -9 1 2.7 3.8
 5 -9 1 0.7 3.6
 5 -9 1 9.2 4.4
 -6 9 -1 9.7 6.1
 -6 9 -1 0.5 4.4
 -6 9 -1 -2.2 4.5
 -6 9 -1 3.7 4.3
 -6 9 -1 1.1 4.1
 -6 9 -1 1 4.1
 -6 9 -1 -1.9 3.8
 -6 9 -1 -1.4 5
 6 -9 1 0.2 3.9
 6 -9 1 -1.4 3.5
 6 -9 1 -3.6 3.6
 6 -9 1 0.5 5
 6 -9 1 1.5 4.5
 6 -9 1 -1 3.3
 6 -9 1 -3 3.7
 6 -9 1 3.8 4.2
 6 -9 1 0.6 4.9
 6 -9 1 0.6 4
 10 8 -1 -3.5 2.9
 10 8 -1 -0.2 1.2
 10 8 -1 -0.3 7.4
 10 8 -1 -1.4 3.1
 10 8 -1 -0.3 1.8
 10 8 -1 -1.9 1.7
 -10 -8 1 -2 2.1
 -10 -8 1 1.8 2.9
 -10 -8 1 -1.1 3.6
 9 8 -1 4.6 2.4
 9 8 -1 10.7 3.1
 9 8 -1 7.6 2.7
 9 8 -1 5.1 1.6
 9 8 -1 6.1 1.2
 9 8 -1 7.2 1.8
 9 8 -1 5.3 5.8
 -9 -8 1 3.1 3.1
 -9 -8 1 6.5 2.3
 -9 -8 1 4.7 1.8
 8 8 -1 125.09 5.7
 8 8 -1 116.59 6.3
 8 8 -1 117.39 6.1
 8 8 -1 121.99 6.7
 8 8 -1 122.49 8.5
 8 8 -1 120.29 6
 8 8 -1 127.29 5.3
 8 8 -1 120.09 5.8
 -8 -8 1 120.49 6.6
 -8 -8 1 123.79 6.2
 -8 -8 1 122.49 6.6
 -8 -8 1 117.39 5.9
 -8 -8 1 125.19 5.7
 7 8 -1 15 2.2
 7 8 -1 15.2 1.5
 7 8 -1 20.1 3.5
 7 8 -1 14.8 1.7
 7 8 -1 16.4 2.4
 7 8 -1 15.8 2
 7 8 -1 16.4 2
 7 8 -1 13.9 1.3
 7 8 -1 15.1 2.2
 7 8 -1 21.1 2.5
 -7 -8 1 17.9 1.7
 -7 -8 1 19.1 2.4
 -7 -8 1 14.4 2.4
 -7 -8 1 14.9 2
 -7 -8 1 15 2.4
 -7 -8 1 16.5 2.4
 6 8 -1 2.9 1.5
 6 8 -1 3.8 1.2
 6 8 -1 3.6 1.8
 6 8 -1 2.3 1.5
 6 8 -1 4.3 1.6
 6 8 -1 1.8 1.5
 6 8 -1 4.9 1.9
 6 8 -1 3.1 0.8
 6 8 -1 1.5 1.4
 6 8 -1 2.8 1.6
 -6 -8 1 5 1.5
 -6 -8 1 2.5 1.1
 -6 -8 1 3.5 1.2
 -6 -8 1 4 1.6
 -6 -8 1 5.2 1.7
 -6 -8 1 2.3 1
 5 8 -1 12.9 1.4
 5 8 -1 12 3.2
 5 8 -1 13.6 1.7
 5 8 -1 14.4 2.1
 5 8 -1 13.6 1.9
 5 8 -1 13.9 1.8
 5 8 -1 14.5 2
 5 8 -1 11.6 1.9
 5 8 -1 13.4 1.6
 5 8 -1 12.6 1
 5 8 -1 14.1 1.7
 5 8 -1 12 1.4
 -5 -8 1 13.3 1.7
 -5 -8 1 12.3 1.1
 -5 -8 1 11.3 1
 -5 -8 1 12.3 1.3
 -5 -8 1 13.9 2
 -5 -8 1 9.8 0.9
 -5 -8 1 15.4 1.5
 -5 -8 1 13.9 1.7
 4 8 -1 0.1 0.5
 4 8 -1 0.4 0.9
 4 8 -1 0.7 0.6
 4 8 -1 0 1.1
 4 8 -1 -0.7 0.9
 4 8 -1 1.8 1.1
 4 8 -1 1 1.5
 4 8 -1 1.6 0.6
 4 8 -1 0.2 0.9
 4 8 -1 1 1.3
 4 8 -1 -1 1.3
 4 8 -1 -0.4 1.5
 4 8 -1 2 1.3
 4 8 -1 -1.1 2.4
 4 8 -1 0.7 1.2
 4 8 -1 -0.3 1.1
 4 8 -1 0.8 0.6
 4 8 -1 2.2 1.2
 -4 -8 1 1.5 1.2
 -4 -8 1 -0.4 1.4
 -4 -8 1 1.7 1.2
 -4 -8 1 0.2 1
 -4 -8 1 2.2 1.1
 -4 -8 1 0.6 0.7
 3 8 -1 0.6 1.3
 3 8 -1 0 0.8
 3 8 -1 0.8 0.6
 3 8 -1 0.6 0.8
 3 8 -1 1.9 1.4
 3 8 -1 1.8 1.5
 3 8 -1 0.3 1
 3 8 -1 2.1 1.4
 3 8 -1 2.7 2.3
 3 8 -1 -0.5 1.1
 3 8 -1 4.5 1.3
 3 8 -1 1.3 0.6
 3 8 -1 1 1.4
 3 8 -1 0.6 0.9
 3 8 -1 0.4 1.5
 3 8 -1 1.6 1.3
 3 8 -1 -0.1 0.9
 3 8 -1 2.3 1.2
 -3 -8 1 1.5 1.1
 -3 -8 1 1 1.2
 -3 -8 1 1.8 1.1
 -3 -8 1 2 1.4
 -3 -8 1 0.7 0.7
 -3 -8 1 0.1 0.7
 -3 -8 1 1.6 1
 -3 -8 1 0.9 2
 2 8 -1 106.79 5.3
 2 8 -1 117.59 6.2
 2 8 -1 109.09 5.1
 2 8 -1 116.89 5
 2 8 -1 126.79 5.6
 2 8 -1 120.39 5.6
 2 8 -1 111.69 5.5
 2 8 -1 120.09 5.3
 2 8 -1 117.49 5.8
 2 8 -1 113.99 5.2
 2 8 -1 109.99 5.6
 2 8 -1 115.39 5.4
 2 8 -1 115.69 5.6
 2 8 -1 115.89 5.4
 2 8 -1 117.59 5.3
 2 8 -1 116.69 5.2
 2 8 -1 113.99 5.5
 2 8 -1 125.99 4.8
 2 8 -1 108.39 5.9
 -2 -8 1 120.39 5.7
 -2 -8 1 112.09 5.3
 -2 -8 1 123.99 5.6
 -2 -8 1 114.29 5.1
 -2 -8 1 114.99 5
 -2 -8 1 114.09 5.3
 -2 -8 1 113.69 4.9
 -2 -8 1 99.79 5.1
 1 8 -1 214.48 9.1
 1 8 -1 211.38 8.6
 1 8 -1 208.98 9.6
 1 8 -1 207.48 8.9
 1 8 -1 197.18 9
 1 8 -1 202.18 9.1
 1 8 -1 208.28 9.3
 1 8 -1 215.48 9
 1 8 -1 214.38 8.9
 1 8 -1 210.18 9.4
 1 8 -1 193.58 9.5
 1 8 -1 202.78 9.1
 1 8 -1 218.88 9.2
 1 8 -1 215.98 8.6
 1 8 -1 201.08 9
 1 8 -1 204.78 9.2
 1 8 -1 218.88 9
 -1 -8 1 212.18 9.4
 -1 -8 1 202.98 8.6
 -1 -8 1 209.08 8.8
 -1 -8 1 206.68 8.8
 -1 -8 1 222.28 9.2
 -1 -8 1 218.58 9.1
 0 8 -1 2 1.8
 0 8 -1 2.9 1.7
 0 8 -1 5.9 1.3
 0 8 -1 6.4 1.8
 0 8 -1 5 2.2
 0 8 -1 8.9 2
 0 8 -1 5.2 1.3
 0 8 -1 2 1.4
 0 8 -1 2 1.6
 0 8 -1 4.2 1.6
 0 8 -1 3.6 1.8
 0 8 -1 4 0.8
 0 8 -1 3.6 1.4
 0 8 -1 6 1.5
 0 -8 1 6.5 1.6
 0 -8 1 6.7 1.5
 0 -8 1 5.2 1.3
 0 -8 1 5.1 1.9
 0 -8 1 7.1 1.6
 0 -8 1 8.6 1.6
 0 -8 1 4.4 1.6
 0 -8 1 7.8 1.2
 0 -8 1 5.3 1.3
 0 -8 1 5.4 1.2
 -1 8 -1 -1.5 1.3
 -1 8 -1 0.5 1.6
 -1 8 -1 0.8 0.7
 -1 8 -1 -1.1 1.6
 -1 8 -1 -1.2 1.8
 -1 8 -1 0.6 1.3
 -1 8 -1 0.4 1.3
 -1 8 -1 -0.6 1.6
 -1 8 -1 0.1 1.5
 -1 8 -1 -1 1.9
 -1 8 -1 1.1 1.3
 -1 8 -1 1 1.7
 1 -8 1 0.2 1.9
 1 -8 1 0.2 1.6
 1 -8 1 2 1.4
 1 -8 1 0.6 1.3
 1 -8 1 0.7 1.2
 1 -8 1 1.4 1.4
 1 -8 1 0.3 1.4
 1 -8 1 0.8 1.3
 1 -8 1 -0.2 1.5
 1 -8 1 0.8 1.1
 -2 8 -1 34 2.9
 -2 8 -1 37.8 3.3
 -2 8 -1 41.2 3.2
 -2 8 -1 41.9 3.6
 -2 8 -1 34 3.2
 -2 8 -1 39.6 2.9
 -2 8 -1 42.4 3.3
 -2 8 -1 31.1 3.1
 -2 8 -1 39.3 3.1
 -2 8 -1 39.9 2.4
 -2 8 -1 40 3.5
 -2 8 -1 44.4 2.9
 2 -8 1 42.7 3.9
 2 -8 1 39.3 3
 2 -8 1 38.7 3.3
 2 -8 1 44.4 3.2
 2 -8 1 38.5 2.9
 2 -8 1 40.5 2.7
 2 -8 1 41.1 3.1
 2 -8 1 43 3.3
 2 -8 1 41.6 3.2
 2 -8 1 34.6 3.2
 -3 8 -1 145.29 6.9
 -3 8 -1 137.89 6.5
 -3 8 -1 129.89 6.7
 -3 8 -1 140.69 7.1
 -3 8 -1 139.39 6.6
 -3 8 -1 138.19 6.9
 -3 8 -1 131.29 6.6
 -3 8 -1 127.79 8
 -3 8 -1 134.49 6.4
 -3 8 -1 133.69 6.4
 -3 8 -1 140.79 6.8
 -3 8 -1 140.29 7.5
 -3 8 -1 137.29 5.9
 3 -8 1 132.69 6.8
 3 -8 1 133.99 7.8
 3 -8 1 128.49 6.8
 3 -8 1 130.79 6.7
 3 -8 1 132.99 6.9
 3 -8 1 140.79 6.5
 3 -8 1 138.89 6.7
 3 -8 1 139.89 7.1
 3 -8 1 139.79 6.6
 3 -8 1 132.69 7.1
 -4 8 -1 28.1 3.3
 -4 8 -1 25.4 3.3
 -4 8 -1 21.5 2.6
 -4 8 -1 18.9 2.7
 -4 8 -1 19.6 2.6
 -4 8 -1 18.8 4.1
 -4 8 -1 14.1 2.8
 -4 8 -1 18.4 2.9
 -4 8 -1 20.7 2.7
 -4 8 -1 15.8 3.5
 -4 8 -1 20.3 2.8
 -4 8 -1 18.1 3.3
 -4 8 -1 23.5 2
 4 -8 1 21.5 3.2
 4 -8 1 24.4 2.9
 4 -8 1 21.1 3
 4 -8 1 18.2 2.5
 4 -8 1 19.8 3.1
 4 -8 1 17.7 2.6
 4 -8 1 18.9 2.6
 4 -8 1 19 2.8
 4 -8 1 17.7 2.9
 4 -8 1 29.6 4.2
 4 -8 1 17.6 2.8
 4 -8 1 17.2 2.8
 -5 8 -1 26.3 3.5
 -5 8 -1 31.4 3.7
 -5 8 -1 23.8 4.3
 -5 8 -1 36.2 3.9
 -5 8 -1 24.9 3.4
 -5 8 -1 25.7 3.6
 -5 8 -1 32.7 3.1
 -5 8 -1 25.2 4.1
 -5 8 -1 21.5 4.8
 -5 8 -1 32.1 3.6
 -5 8 -1 30.6 3.7
 -5 8 -1 23.2 3.3
 5 -8 1 31.3 3.2
 5 -8 1 28.2 3.8
 5 -8 1 26.3 3.5
 5 -8 1 26.1 3.6
 5 -8 1 30.7 3.8
 5 -8 1 26.9 3
 5 -8 1 25.3 3.7
 5 -8 1 23.5 3.1
 5 -8 1 22.4 3.3
 5 -8 1 25.7 3.8
 5 -8 1 27.5 3.5
 -6 8 -1 26.6 4.1
 -6 8 -1 27.2 4.1
 -6 8 -1 23.7 3.7
 -6 8 -1 37 5.5
 -6 8 -1 25.2 6
 -6 8 -1 32.4 4.6
 -6 8 -1 31.3 6.3
 -6 8 -1 29.1 4.4
 6 -8 1 30.6 4.5
 6 -8 1 29.5 3.9
 6 -8 1 31.8 4.9
 6 -8 1 26.3 4.2
 6 -8 1 32 3.5
 6 -8 1 31.5 4.2
 6 -8 1 34.2 4.6
 6 -8 1 24.7 4.1
 6 -8 1 29.1 3.9
 6 -8 1 28.5 4.1
 -7 8 -1 2.7 4
 -7 8 -1 -3.5 4.1
 -7 8 -1 2.9 7.1
 -7 8 -1 -2.4 4.7
 -7 8 -1 2 4.8
 -7 8 -1 0.7 4.7
 -7 8 -1 -0.7 6.1
 -7 8 -1 -0.2 4
 7 -8 1 2.2 4.4
 7 -8 1 4.1 5.1
 7 -8 1 2.2 4.2
 7 -8 1 -1 3.9
 7 -8 1 1.1 3.2
 7 -8 1 -0.4 3.8
 7 -8 1 2 4
 7 -8 1 -1.9 4.3
 7 -8 1 2.5 3.7
 7 -8 1 -2.2 3.5
 11 7 -1 4.7 1.5
 11 7 -1 5.3 3.4
 11 7 -1 6.5 2
 -11 -7 1 5.7 4.4
 -11 -7 1 1 2.8
 -11 -7 1 5 3.4
 -11 -7 1 8.6 5
 10 7 -1 15.6 1.6
 10 7 -1 23.5 6.2
 10 7 -1 18.3 3.4
 10 7 -1 23.2 3.1
 10 7 -1 15.5 2
 10 7 -1 17.2 2.7
 -10 -7 1 18.7 3.8
 -10 -7 1 15.2 2.2
 -10 -7 1 16 3.2
 -10 -7 1 19.1 2.8
 9 7 -1 5.5 2.1
 9 7 -1 3.8 3
 9 7 -1 2.1 4.8
 9 7 -1 1.9 2.1
 9 7 -1 3.3 1.5
 9 7 -1 1.7 2
 9 7 -1 5.2 1.5
 9 7 -1 1.4 1
 -9 -7 1 2.7 1.9
 -9 -7 1 2.2 2.2
 -9 -7 1 3.4 2.8
 -9 -7 1 1.3 1.6
 8 7 -1 -0.6 1.5
 8 7 -1 -1.4 1.8
 8 7 -1 1.6 1.8
 8 7 -1 -1 1.5
 8 7 -1 1.2 1.2
 8 7 -1 3.4 3.9
 8 7 -1 1.4 1.1
 8 7 -1 -0.6 1.9
 -8 -7 1 1 1.6
 -8 -7 1 0.4 2.1
 -8 -7 1 -1.5 1.2
 -8 -7 1 2.1 1.4
 -8 -7 1 0.3 1.4
 7 7 -1 18.7 1.4
 7 7 -1 15.2 1.7
 7 7 -1 19.4 1.7
 7 7 -1 19.4 1.9
 7 7 -1 16.8 1.7
 7 7 -1 17.9 2.2
 7 7 -1 16.3 1.5
 7 7 -1 19.4 1.8
 7 7 -1 13.9 1.7
 7 7 -1 16.3 1.9
 7 7 -1 17.1 2.2
 -7 -7 1 21.1 1.6
 -7 -7 1 18 1.6
 -7 -7 1 14.6 1.4
 -7 -7 1 17.1 2.3
 -7 -7 1 15.7 1.6
 -7 -7 1 12.9 1.6
 6 7 -1 197.98 10
 6 7 -1 188.98 8.7
 6 7 -1 201.48 8.6
 6 7 -1 197.48 8.4
 6 7 -1 208.88 8.8
 6 7 -1 203.58 8.9
 6 7 -1 199.48 8.3
 6 7 -1 195.28 8.7
 6 7 -1 204.18 8.6
 6 7 -1 196.48 8.6
 6 7 -1 206.08 8.6
 6 7 -1 211.98 9.1
 6 7 -1 205.48 8.7
 -6 -7 1 200.58 8.5
 -6 -7 1 215.18 9.1
 -6 -7 1 205.98 8.6
 -6 -7 1 215.58 8.5
 -6 -7 1 205.08 9
 -6 -7 1 217.78 8.8
 5 7 -1 141.69 6.3
 5 7 -1 140.59 5.7
 5 7 -1 141.89 5.8
 5 7 -1 144.89 6.2
 5 7 -1 143.19 6.3
 5 7 -1 136.49 6.1
 5 7 -1 129.29 6
 5 7 -1 142.49 6.2
 5 7 -1 143.29 6.3
 5 7 -1 136.89 6.1
 5 7 -1 135.79 6.2
 5 7 -1 141.69 6
 5 7 -1 135.59 6
 5 7 -1 140.19 7.4
 -5 -7 1 153.18 6.3
 -5 -7 1 143.49 6.4
 -5 -7 1 149.79 6
 -5 -7 1 146.49 6.4
 -5 -7 1 134.59 5.6
 -5 -7 1 144.39 5.8
 -5 -7 1 139.79 6
 -5 -7 1 131.59 6.4
 -5 -7 1 144.29 5.9
 -5 -7 1 128.69 6.4
 4 7 -1 0.3 1
 4 7 -1 -0.3 0.7
 4 7 -1 0.3 1.1
 4 7 -1 1.7 1.3
 4 7 -1 -1.1 0.5
 4 7 -1 1 1.1
 4 7 -1 -1.7 0.9
 4 7 -1 -0.1 1
 4 7 -1 -1.6 0.9
 4 7 -1 -0.9 1.2
 4 7 -1 -1.3 0.7
 4 7 -1 1.4 1.2
 4 7 -1 -0.4 0.8
 4 7 -1 0.5 0.4
 4 7 -1 -0.4 1.3
 4 7 -1 -0.8 0.8
 4 7 -1 -0.1 1
 4 7 -1 -2.3 2.1
 4 7 -1 -1.1 1
 4 7 -1 -0.5 0.9
 -4 -7 1 1.6 0.8
 -4 -7 1 -0.4 0.9
 -4 -7 1 0.3 0.9
 -4 -7 1 0.5 0.5
 -4 -7 1 1.8 1
 -4 -7 1 -0.7 1.1
 -4 -7 1 0.4 0.5
 -4 -7 1 0.3 0.5
 -4 -7 1 0.5 0.4
 -4 -7 1 -1.2 1.4
 -4 -7 1 0.8 1.2
 -4 -7 1 -0.5 1.3
 3 7 -1 174.68 7.1
 3 7 -1 164.58 7
 3 7 -1 172.48 7.2
 3 7 -1 163.98 7.3
 3 7 -1 180.48 7.5
 3 7 -1 177.78 7.2
 3 7 -1 176.98 7.4
 3 7 -1 180.08 7.5
 3 7 -1 179.48 7.1
 3 7 -1 177.78 7.6
 3 7 -1 176.58 7.3
 3 7 -1 178.18 7.7
 3 7 -1 182.08 7.7
 3 7 -1 172.38 7.3
 3 7 -1 179.58 7.2
 3 7 -1 178.98 7.4
 3 7 -1 175.28 7.3
 3 7 -1 180.38 8.3
 3 7 -1 175.88 7.4
 3 7 -1 182.98 7.7
 3 7 -1 179.68 7.8
 3 7 -1 184.48 7.4
 3 7 -1 160.68 7.7
 -3 -7 1 166.18 7.6
 -3 -7 1 174.98 7
 -3 -7 1 186.48 7.5
 -3 -7 1 178.38 7.4
 -3 -7 1 177.38 7.7
 -3 -7 1 165.78 7.5
 -3 -7 1 174.88 7.2
 -3 -7 1 170.38 7.1
 -3 -7 1 173.38 7.6
 -3 -7 1 175.38 7.4
 -3 -7 1 184.98 8
 -3 -7 1 173.28 7.4
 2 7 -1 14.9 1.4
 2 7 -1 11.8 1.7
 2 7 -1 17.8 1.5
 2 7 -1 18.8 1.4
 2 7 -1 12.5 1.5
 2 7 -1 14.4 1
 2 7 -1 13 1.3
 2 7 -1 14.4 1.9
 2 7 -1 17 1.4
 2 7 -1 14.3 1.2
 2 7 -1 15.3 1.7
 2 7 -1 15.3 1.6
 2 7 -1 13.8 1.7
 2 7 -1 17.6 1.7
 2 7 -1 16.7 1.8
 2 7 -1 16.9 2.1
 2 7 -1 16.5 1.6
 2 7 -1 16.7 1.6
 2 7 -1 18.9 2.3
 -2 -7 1 13.6 1.3
 -2 -7 1 15.4 2.1
 -2 -7 1 16.4 1.1
 -2 -7 1 15.2 1.5
 -2 -7 1 14.9 1.4
 -2 -7 1 17.9 1.8
 -2 -7 1 17.9 1.5
 -2 -7 1 17.8 1.2
 -2 -7 1 14.1 1.5
 -2 -7 1 19.2 1.6
 -2 -7 1 17.6 1.3
 1 7 -1 80.49 4
 1 7 -1 81.19 4.2
 1 7 -1 81.39 4
 1 7 -1 78.59 3.5
 1 7 -1 81.59 4.1
 1 7 -1 83.89 3.9
 1 7 -1 79.39 3.9
 1 7 -1 80.19 3.9
 1 7 -1 71.59 3.7
 1 7 -1 68.19 4.1
 1 7 -1 74.09 3.8
 1 7 -1 84.29 4
 1 7 -1 80.49 3.5
 1 7 -1 78.29 4.4
 1 7 -1 76.29 3.5
 1 7 -1 74.99 3.3
 1 7 -1 85.09 4.7
 1 7 -1 78.19 3.9
 1 7 -1 86.49 3.5
 1 7 -1 83.99 3.9
 -1 -7 1 84.39 3.9
 -1 -7 1 73.79 3.7
 -1 -7 1 81.99 3.6
 -1 -7 1 77.89 3.5
 -1 -7 1 73.59 4.4
 -1 -7 1 79.29 4
 -1 -7 1 79.59 3.8
 -1 -7 1 81.89 4.2
 -1 -7 1 76.89 3.7
 -1 -7 1 78.69 3.7
 -1 -7 1 84.69 4
 0 7 -1 64.59 3.5
 0 7 -1 64.29 3.3
 0 7 -1 58.39 3.5
 0 7 -1 66.09 3.2
 0 7 -1 62.69 2.8
 0 7 -1 65.29 4.1
 0 7 -1 67.69 3.2
 0 7 -1 60.59 3
 0 7 -1 67.59 2.9
 0 7 -1 62.69 3.6
 0 7 -1 60.99 2.8
 0 7 -1 59.29 2.8
 0 7 -1 62.39 3.5
 0 7 -1 61.49 2.6
 0 7 -1 68.39 3.5
 0 7 -1 66.69 3.6
 0 7 -1 57.89 3.6
 0 7 -1 61.29 3.3
 0 7 -1 60.89 3.6
 0 7 -1 64.29 3.5
 0 7 -1 60.99 3.1
 0 -7 1 67.29 3.1
 0 -7 1 65.49 3.5
 0 -7 1 66.19 3.1
 0 -7 1 63.09 3.4
 0 -7 1 63.39 3.4
 0 -7 1 63.69 3.2
 0 -7 1 61.59 3
 0 -7 1 55.19 3.2
 0 -7 1 60.39 3.6
 0 -7 1 71.89 3.9
 0 -7 1 67.59 3.4
 -1 7 -1 66.49 3.8
 -1 7 -1 62.69 3.5
 -1 7 -1 66.99 2.9
 -1 7 -1 65.59 4.3
 -1 7 -1 65.59 3.7
 -1 7 -1 64.69 2.9
 -1 7 -1 69.39 3.4
 -1 7 -1 62.39 3.5
 -1 7 -1 64.69 2.8
 -1 7 -1 59.99 3.6
 -1 7 -1 64.79 2.9
 -1 7 -1 60.59 3.2
 -1 7 -1 61.99 3.8
 -1 7 -1 61.49 3.6
 -1 7 -1 60.69 3.1
 -1 7 -1 68.79 3.5
 1 -7 1 66.99 3.4
 1 -7 1 61.59 3.9
 1 -7 1 66.89 3.2
 1 -7 1 66.69 4.1
 1 -7 1 61.69 3.9
 1 -7 1 67.89 3.5
 1 -7 1 56.69 3.3
 1 -7 1 67.89 3.2
 1 -7 1 62.49 3.7
 1 -7 1 70.19 3.6
 1 -7 1 66.29 3.4
 1 -7 1 57.99 3.9
 -2 7 -1 -3.2 1.4
 -2 7 -1 -2.6 1.6
 -2 7 -1 -0.7 1.1
 -2 7 -1 -1.5 1.2
 -2 7 -1 -1.8 1
 -2 7 -1 -1.1 1
 -2 7 -1 -3.6 1.3
 -2 7 -1 -1.6 1.6
 -2 7 -1 -3.9 1.4
 -2 7 -1 -2 1.3
 -2 7 -1 -3.5 1.5
 -2 7 -1 -1.4 1.2
 2 -7 1 0.3 1.1
 2 -7 1 -2 1.1
 2 -7 1 -2.4 1.4
 2 -7 1 1.6 1.2
 2 -7 1 -2 1.3
 2 -7 1 0.6 1.3
 2 -7 1 -2 1.5
 2 -7 1 -3.7 1.4
 2 -7 1 -1.9 1.3
 2 -7 1 -1.4 1.8
 2 -7 1 -2.9 1.9
 -3 7 -1 10.9 1.7
 -3 7 -1 11.7 2.3
 -3 7 -1 10.3 1.7
 -3 7 -1 14 1.2
 -3 7 -1 15.6 2.1
 -3 7 -1 14.4 1.9
 -3 7 -1 17.4 2.3
 -3 7 -1 12.6 3.3
 -3 7 -1 11.4 1.8
 -3 7 -1 15.2 2.1
 -3 7 -1 14.3 1.8
 -3 7 -1 13.2 2.9
 3 -7 1 13.7 2.1
 3 -7 1 18.9 2.2
 3 -7 1 13 2.3
 3 -7 1 16 2.3
 3 -7 1 16.5 1.8
 3 -7 1 17.7 2
 3 -7 1 15.1 2.3
 3 -7 1 16.7 2
 3 -7 1 13.5 2.2
 -4 7 -1 18.5 2.5
 -4 7 -1 25.7 2.6
 -4 7 -1 21.4 2.2
 -4 7 -1 19.7 2.8
 -4 7 -1 20.8 2.1
 -4 7 -1 17.1 2.5
 -4 7 -1 16.8 2.8
 -4 7 -1 19.3 2.5
 -4 7 -1 20.3 2.4
 -4 7 -1 18.1 2.1
 -4 7 -1 17.9 1.6
 -4 7 -1 20.5 2.9
 4 -7 1 22.3 2.7
 4 -7 1 19.9 2.2
 4 -7 1 23.7 2.6
 4 -7 1 15.3 2.7
 4 -7 1 18.3 2.4
 4 -7 1 21.4 2.5
 4 -7 1 22.7 2.3
 4 -7 1 20.5 2.6
 4 -7 1 19.2 3.3
 4 -7 1 15.9 2.5
 4 -7 1 19.2 2.4
 4 -7 1 21.5 2.5
 -5 7 -1 104.89 5.7
 -5 7 -1 94.99 6.3
 -5 7 -1 112.19 6.5
 -5 7 -1 113.19 5.5
 -5 7 -1 101.19 5.5
 -5 7 -1 100.09 5.6
 -5 7 -1 110.99 5.7
 -5 7 -1 95.19 5.7
 -5 7 -1 100.09 5.9
 -5 7 -1 114.59 6.7
 -5 7 -1 98.79 7.6
 -5 7 -1 93.39 5.9
 5 -7 1 102.79 5.3
 5 -7 1 93.99 5.7
 5 -7 1 112.19 6.2
 5 -7 1 93.99 5.3
 5 -7 1 92.29 6.1
 5 -7 1 101.59 7.1
 5 -7 1 90.39 5.5
 5 -7 1 110.09 6.1
 5 -7 1 98.29 5.8
 5 -7 1 92.59 5.3
 5 -7 1 103.49 5.5
 5 -7 1 82.29 5.5
 -6 7 -1 4.5 4.4
 -6 7 -1 6.6 3
 -6 7 -1 2.6 2.6
 -6 7 -1 4.8 2.6
 -6 7 -1 3.2 3.2
 -6 7 -1 7.5 3.8
 -6 7 -1 9.6 3.2
 -6 7 -1 5.4 2.6
 -6 7 -1 5.2 2.9
 -6 7 -1 5.4 2.9
 -6 7 -1 6.9 3.1
 6 -7 1 2.6 2.6
 6 -7 1 7.5 2.7
 6 -7 1 2.6 2.8
 6 -7 1 6.5 2.8
 6 -7 1 8.9 2.8
 6 -7 1 3.8 2.9
 6 -7 1 3.8 3
 6 -7 1 8.1 2.7
 6 -7 1 6.7 2.6
 6 -7 1 2.4 3.1
 6 -7 1 2.9 2.4
 -7 7 -1 7.3 3.8
 -7 7 -1 2.7 3.4
 -7 7 -1 11.2 5.8
 -7 7 -1 0.2 3.8
 -7 7 -1 3 3.5
 -7 7 -1 3.4 3.9
 -7 7 -1 10 4.1
 -7 7 -1 5.9 4.8
 -7 7 -1 0.1 3.3
 7 -7 1 4.9 3.5
 7 -7 1 2.2 4.5
 7 -7 1 6.1 3.5
 7 -7 1 2.8 3.2
 7 -7 1 5 3.6
 7 -7 1 1.2 3.3
 7 -7 1 7.5 5.6
 7 -7 1 3 3
 7 -7 1 5.5 4
 -8 7 -1 9 4.7
 -8 7 -1 5.5 5.1
 -8 7 -1 -0.1 4.2
 -8 7 -1 6.3 5.1
 -8 7 -1 3.9 4.4
 -8 7 -1 7.7 5.4
 -8 7 -1 2.9 4.2
 -8 7 -1 10.9 6.7
 -8 7 -1 7.9 7.1
 8 -7 1 3.1 1.8
 8 -7 1 5.5 4.6
 8 -7 1 1.1 3.6
 8 -7 1 5.6 5.2
 8 -7 1 9.4 4.5
 8 -7 1 6.1 4.4
 8 -7 1 4.2 3.9
 8 -7 1 4.6 4.1
 8 -7 1 3.8 4.2
 8 -7 1 8 4.6
 8 -7 1 4.1 4.4
 11 6 -1 38.9 2.5
 11 6 -1 30.7 3.7
 11 6 -1 34.9 3.7
 11 6 -1 29.7 8
 11 6 -1 29.9 2.7
 -11 -6 1 31.7 4.4
 -11 -6 1 36.7 5.1
 -11 -6 1 46.4 4.3
 -11 -6 1 28.1 2.7
 10 6 -1 1.3 2.2
 10 6 -1 4.9 1.4
 10 6 -1 2.3 2.2
 10 6 -1 3.7 2.4
 10 6 -1 -1.5 5.4
 10 6 -1 0.3 1
 10 6 -1 0.7 1.4
 -10 -6 1 3.1 3.2
 -10 -6 1 6 2.3
 -10 -6 1 5.3 2.8
 -10 -6 1 3.2 1.7
 9 6 -1 7.8 2
 9 6 -1 2.5 1.7
 9 6 -1 6 1.4
 9 6 -1 2.4 4.1
 9 6 -1 4 1.8
 9 6 -1 3.7 1
 9 6 -1 7.4 1.3
 9 6 -1 4.3 1.8
 9 6 -1 5 1.2
 -9 -6 1 5.1 1.4
 -9 -6 1 6.1 2.3
 -9 -6 1 5.4 2.7
 -9 -6 1 5.1 1.8
 8 6 -1 19.4 1.5
 8 6 -1 16.6 2.2
 8 6 -1 17.6 1.9
 8 6 -1 18.8 2
 8 6 -1 17 3.1
 8 6 -1 19.2 1.7
 8 6 -1 16.2 2
 8 6 -1 21.1 1.8
 8 6 -1 23.5 2
 8 6 -1 15.8 2
 -8 -6 1 16.5 2.4
 -8 -6 1 20.1 2
 -8 -6 1 20.6 2.2
 -8 -6 1 19.1 1.9
 -8 -6 1 16.5 1.6
 7 6 -1 3.3 1.2
 7 6 -1 6.1 1.1
 7 6 -1 5 1.2
 7 6 -1 3.9 1.5
 7 6 -1 3.7 1.2
 7 6 -1 3.3 1.1
 7 6 -1 5.1 1.3
 7 6 -1 5.8 1.4
 7 6 -1 2.7 0.7
 7 6 -1 6 2.3
 7 6 -1 3.3 1.2
 7 6 -1 4.1 1.3
 -7 -6 1 3.7 1.2
 -7 -6 1 5.1 1.5
 -7 -6 1 2.9 1.1
 -7 -6 1 3.7 1
 6 6 -1 32.6 2
 6 6 -1 31.7 2
 6 6 -1 30.5 2.2
 6 6 -1 30.7 2.3
 6 6 -1 32 1.9
 6 6 -1 32.4 2
 6 6 -1 26.9 2
 6 6 -1 28.9 1.7
 6 6 -1 31.4 2.1
 6 6 -1 29.7 1.6
 6 6 -1 23.1 2.2
 6 6 -1 27.5 2.2
 6 6 -1 22.9 3.2
 6 6 -1 28.6 2
 -6 -6 1 29.3 2.1
 -6 -6 1 33 2
 -6 -6 1 32.4 2.4
 -6 -6 1 31.1 2.6
 -6 -6 1 31.4 2.2
 -6 -6 1 27.5 2.4
 -6 -6 1 29.6 1.9
 -6 -6 1 28.3 1.3
 5 6 -1 56.69 2.7
 5 6 -1 57.29 3.1
 5 6 -1 52.59 2.7
 5 6 -1 48.7 3.1
 5 6 -1 52.29 2.7
 5 6 -1 55.49 2.8
 5 6 -1 53.89 2.5
 5 6 -1 53.39 2.6
 5 6 -1 50.29 3.3
 5 6 -1 55.49 3
 5 6 -1 56.09 2.9
 5 6 -1 55.09 3.6
 5 6 -1 56.39 2.6
 5 6 -1 53.89 2.8
 5 6 -1 57.49 3
 5 6 -1 52.39 2.8
 5 6 -1 52.09 2.7
 5 6 -1 55.49 2.6
 5 6 -1 54.29 2.3
 -5 -6 1 51.89 2.6
 -5 -6 1 53.19 2.7
 -5 -6 1 54.99 3.1
 -5 -6 1 53.79 2.9
 -5 -6 1 47.4 2.8
 -5 -6 1 51.19 3
 -5 -6 1 54.79 2.5
 -5 -6 1 56.29 2.7
 -5 -6 1 55.39 2.6
 -5 -6 1 55.49 2.5
 -5 -6 1 50.69 3.5
 4 6 -1 23.4 1.5
 4 6 -1 27 1.6
 4 6 -1 26.8 1.6
 4 6 -1 22.9 1
 4 6 -1 24.9 1.9
 4 6 -1 22.6 1.8
 4 6 -1 23.8 1.2
 4 6 -1 26.1 1.6
 4 6 -1 24.6 1.4
 4 6 -1 28.2 1.8
 4 6 -1 24.4 1.9
 4 6 -1 24.4 1.7
 4 6 -1 26 1.8
 4 6 -1 24.1 1.8
 4 6 -1 26.4 1.8
 4 6 -1 24 1.6
 4 6 -1 24.1 1.7
 4 6 -1 24.2 1.3
 4 6 -1 24.4 1.5
 4 6 -1 22.3 1.7
 4 6 -1 24.2 1.1
 4 6 -1 24.9 2.6
 4 6 -1 18.1 1.8
 4 6 -1 23.7 1.2
 4 6 -1 26.5 1.7
 -4 -6 1 21.8 1.6
 -4 -6 1 26.2 1.5
 -4 -6 1 24.5 1.5
 -4 -6 1 26.6 1.8
 -4 -6 1 25.6 1.8
 -4 -6 1 24.3 1.8
 -4 -6 1 22.6 2.2
 -4 -6 1 23.6 1.7
 -4 -6 1 25 1.3
 -4 -6 1 25.9 1.4
 -4 -6 1 31.2 2
 -4 -6 1 24.1 1.8
 -4 -6 1 21.3 1.7
 -4 -6 1 24 1.8
 -4 -6 1 25.7 1.7
 -4 -6 1 22.2 1.8
 3 6 -1 4.3 1
 3 6 -1 5.4 0.9
 3 6 -1 5.5 0.9
 3 6 -1 4.2 1.2
 3 6 -1 6.4 1.2
 3 6 -1 7.2 1
 3 6 -1 4.4 1
 3 6 -1 7.5 0.9
 3 6 -1 5.7 0.7
 3 6 -1 4.8 1.1
 3 6 -1 4.9 1.1
 3 6 -1 5.1 0.6
 3 6 -1 4.6 0.9
 3 6 -1 5.3 1.4
 3 6 -1 3.4 1
 3 6 -1 6.3 0.8
 3 6 -1 5.3 1
 3 6 -1 4.9 0.9
 3 6 -1 6 0.8
 3 6 -1 3.6 0.6
 3 6 -1 6.6 1.5
 3 6 -1 4.9 0.9
 3 6 -1 4.8 0.9
 3 6 -1 4.8 0.7
 -3 -6 1 5.7 0.3
 -3 -6 1 3.6 0.8
 -3 -6 1 5.6 1
 -3 -6 1 4.6 1
 -3 -6 1 4.4 1.2
 -3 -6 1 3.7 1.1
 -3 -6 1 5.8 1.2
 -3 -6 1 5 0.5
 -3 -6 1 5 1.1
 -3 -6 1 5.4 1.3
 -3 -6 1 5.5 0.4
 -3 -6 1 4.5 1.1
 -3 -6 1 5.7 0.8
 -3 -6 1 5.2 0.5
 -3 -6 1 4 1.2
 -3 -6 1 5.8 1.5
 -3 -6 1 4.9 1
 -3 -6 1 4.5 1.1
 -3 -6 1 4.3 0.8
 -3 -6 1 5.2 0.4
 -3 -6 1 5.2 0.7
 -3 -6 1 4.5 1.1
 -3 -6 1 4.4 1.1
 2 6 -1 24.6 2.2
 2 6 -1 21.5 1.6
 2 6 -1 21.1 1.3
 2 6 -1 20.4 1.5
 2 6 -1 19.9 1.8
 2 6 -1 22 1.5
 2 6 -1 20.8 1.7
 2 6 -1 18.8 1.4
 2 6 -1 22.5 1.4
 2 6 -1 19.5 1.1
 2 6 -1 16 1.5
 2 6 -1 18.8 1.6
 2 6 -1 21.3 1.5
 2 6 -1 17.8 1.6
 2 6 -1 21.9 1.5
 2 6 -1 22.9 1.7
 2 6 -1 19.3 1.3
 2 6 -1 19.7 1.4
 2 6 -1 20.2 1.1
 2 6 -1 20.8 1.9
 2 6 -1 21.2 1.4
 2 6 -1 18.4 1.7
 2 6 -1 21.7 1
 -2 -6 1 22.5 1.5
 -2 -6 1 19.3 1.6
 -2 -6 1 21.6 1.5
 -2 -6 1 21.1 1.5
 -2 -6 1 17.4 1.7
 -2 -6 1 18.7 1.6
 -2 -6 1 22.5 0.9
 -2 -6 1 20.2 1.4
 -2 -6 1 21.3 1.5
 -2 -6 1 22 1.4
 -2 -6 1 19.5 1.5
 -2 -6 1 24.2 2
 -2 -6 1 21.8 1.6
 -2 -6 1 20.9 1.2
 -2 -6 1 21.9 1.5
 -2 -6 1 20.8 1.2
 -2 -6 1 18.6 1.4
 -2 -6 1 19.1 1.1
 -2 -6 1 20.9 1.4
 1 6 -1 192.28 8.6
 1 6 -1 208.48 8.9
 1 6 -1 212.38 8.7
 1 6 -1 212.58 8.5
 1 6 -1 209.18 8.3
 1 6 -1 201.58 8.4
 1 6 -1 200.78 8.6
 1 6 -1 202.58 8.3
 1 6 -1 204.38 8.5
 1 6 -1 206.68 8.6
 1 6 -1 215.58 8.7
 1 6 -1 212.88 8.6
 1 6 -1 190.18 8.4
 1 6 -1 212.08 8.3
 1 6 -1 206.08 8.5
 1 6 -1 207.78 8.6
 1 6 -1 202.78 8.2
 1 6 -1 220.28 8.9
 1 6 -1 205.18 8.1
 1 6 -1 206.68 8.2
 1 6 -1 215.98 8.5
 1 6 -1 205.58 8.2
 1 6 -1 202.98 8.6
 1 6 -1 203.28 8.6
 1 6 -1 209.98 8.7
 -1 -6 1 204.38 8.5
 -1 -6 1 210.28 8.7
 -1 -6 1 194.38 8.4
 -1 -6 1 201.18 8.2
 -1 -6 1 208.58 8.7
 -1 -6 1 201.78 8.1
 -1 -6 1 193.58 8.4
 -1 -6 1 204.88 8.6
 -1 -6 1 201.88 8.4
 -1 -6 1 190.48 8.5
 -1 -6 1 197.78 8.4
 -1 -6 1 207.98 8.5
 -1 -6 1 207.88 8.5
 -1 -6 1 198.78 8.5
 -1 -6 1 208.68 8.4
 -1 -6 1 197.68 8.8
 -1 -6 1 192.48 8.4
 -1 -6 1 192.78 8.4
 -1 -6 1 212.98 8.4
 0 6 -1 1.3 0.8
 0 6 -1 -0.9 1
 0 6 -1 0.9 1
 0 6 -1 2.7 0.6
 0 6 -1 1.1 1.2
 0 6 -1 1.3 0.5
 0 6 -1 0 0.3
 0 6 -1 1.4 1.1
 0 6 -1 1.6 0.9
 0 6 -1 -0.3 1.1
 0 6 -1 3.5 1.1
 0 6 -1 0.9 1.2
 0 6 -1 1.6 0.9
 0 6 -1 2.4 0.9
 0 6 -1 1.3 0.6
 0 6 -1 -0.1 1
 0 6 -1 1.1 1.1
 0 6 -1 3.9 1.4
 0 6 -1 1 0.8
 0 6 -1 0.5 1.1
 0 6 -1 0.3 0.9
 0 6 -1 0.3 0.7
 0 6 -1 1.3 0.8
 0 -6 1 1.5 0.9
 0 -6 1 2.4 0.7
 0 -6 1 2.2 0.7
 0 -6 1 0.8 1.1
 0 -6 1 2.3 0.8
 0 -6 1 1.9 1.1
 0 -6 1 1.2 0.7
 0 -6 1 0.9 0.7
 0 -6 1 2.1 1.6
 0 -6 1 1.2 1
 0 -6 1 0.2 0.7
 0 -6 1 0.4 1
 0 -6 1 -0.9 0.8
 0 -6 1 1.7 0.9
 0 -6 1 2.5 0.9
 0 -6 1 2.5 0.9
 0 -6 1 0.2 0.7
 0 -6 1 3.4 0.9
 -1 6 -1 10 0.8
 -1 6 -1 12.2 1.5
 -1 6 -1 11.6 1.5
 -1 6 -1 12.3 1.4
 -1 6 -1 13.3 1.9
 -1 6 -1 10 1.3
 -1 6 -1 9.8 1.4
 -1 6 -1 10.8 1.7
 -1 6 -1 11.1 1.5
 -1 6 -1 10.1 1.1
 -1 6 -1 13 1.3
 -1 6 -1 7.8 1.5
 -1 6 -1 13.3 1.6
 -1 6 -1 11.9 1
 -1 6 -1 10.4 1
 -1 6 -1 12.4 1
 -1 6 -1 12.3 1.4
 -1 6 -1 13 0.8
 -1 6 -1 10 1.5
 -1 6 -1 12.2 1.5
 -1 6 -1 13.7 2.3
 1 -6 1 13.1 1.2
 1 -6 1 11.5 1.2
 1 -6 1 13.1 1.5
 1 -6 1 12.7 1.6
 1 -6 1 9.3 1.4
 1 -6 1 11.9 1.2
 1 -6 1 11.9 1.5
 1 -6 1 11.8 1.3
 1 -6 1 12.9 1.7
 1 -6 1 9.6 1.4
 1 -6 1 10.7 2.1
 1 -6 1 10.7 1.6
 1 -6 1 11 1.4
 1 -6 1 12.7 1.2
 1 -6 1 13.4 1.5
 1 -6 1 11.2 1.5
 1 -6 1 12 1.5
 -2 6 -1 10.6 1.7
 -2 6 -1 10.2 1.9
 -2 6 -1 12.5 1.6
 -2 6 -1 11 1.6
 -2 6 -1 10.8 2.3
 -2 6 -1 12.8 1.8
 -2 6 -1 11.7 1.8
 -2 6 -1 15.5 1.6
 -2 6 -1 13 1.1
 -2 6 -1 14.9 1.4
 -2 6 -1 8.9 1.4
 -2 6 -1 17.2 1.7
 -2 6 -1 12.4 1.5
 -2 6 -1 13 1.1
 -2 6 -1 12.4 1.2
 -2 6 -1 12.7 1.6
 -2 6 -1 13.9 1.2
 -2 6 -1 13.6 1.3
 -2 6 -1 10.8 1.7
 2 -6 1 13.9 1.7
 2 -6 1 14.4 2
 2 -6 1 11.1 1.5
 2 -6 1 12 1.3
 2 -6 1 17.4 1.7
 2 -6 1 11.4 1.4
 2 -6 1 14.5 1.6
 2 -6 1 13.3 1.5
 2 -6 1 11.6 1.7
 2 -6 1 13.8 1.5
 2 -6 1 14.4 1.8
 2 -6 1 13.3 1.5
 2 -6 1 15.7 1.5
 2 -6 1 11.9 1.7
 2 -6 1 13 1.5
 -3 6 -1 33.9 2.9
 -3 6 -1 31.8 2.3
 -3 6 -1 34 2.4
 -3 6 -1 33.9 2.5
 -3 6 -1 35.8 2.2
 -3 6 -1 37.4 2.6
 -3 6 -1 39.4 2.9
 -3 6 -1 35.2 3.2
 -3 6 -1 36.1 2.2
 -3 6 -1 30.6 2.5
 -3 6 -1 28.8 3.3
 -3 6 -1 30.5 2.4
 -3 6 -1 31.5 2.3
 -3 6 -1 30.6 2.1
 -3 6 -1 31.6 2.3
 3 -6 1 30.1 2.4
 3 -6 1 28.7 2.7
 3 -6 1 35.1 2.4
 3 -6 1 38.9 2.8
 3 -6 1 35.4 2.7
 3 -6 1 29.7 2.3
 3 -6 1 31 3.3
 3 -6 1 35.7 3.1
 3 -6 1 35.8 2.7
 3 -6 1 35.2 2.3
 3 -6 1 34 2.6
 -4 6 -1 12.3 2
 -4 6 -1 10.3 1.9
 -4 6 -1 7.7 1.8
 -4 6 -1 7.7 2.2
 -4 6 -1 11.6 1.8
 -4 6 -1 9.9 2.1
 -4 6 -1 11.7 1.1
 -4 6 -1 10 1.5
 -4 6 -1 10.3 1.9
 -4 6 -1 8.3 1.9
 -4 6 -1 7.5 2.5
 -4 6 -1 8.3 1.6
 -4 6 -1 10.5 1.5
 4 -6 1 12.1 2
 4 -6 1 11.2 2.2
 4 -6 1 10.3 2.4
 4 -6 1 10 2.1
 4 -6 1 12.6 1.7
 4 -6 1 9.2 1.6
 4 -6 1 8 1.8
 4 -6 1 10.9 1.9
 4 -6 1 9.9 1.7
 4 -6 1 11.4 2.1
 4 -6 1 8.5 1.9
 -5 6 -1 14.6 1.6
 -5 6 -1 14.2 2.4
 -5 6 -1 16.9 2.3
 -5 6 -1 15.3 2.7
 -5 6 -1 18.5 2.3
 -5 6 -1 11.9 2.8
 -5 6 -1 21.9 2.6
 -5 6 -1 19.3 1.8
 -5 6 -1 17.6 2.6
 -5 6 -1 14.4 3.4
 -5 6 -1 15.8 2.5
 5 -6 1 17.8 2.4
 5 -6 1 14.5 2.1
 5 -6 1 18.4 2.6
 5 -6 1 17.1 2.6
 5 -6 1 18.5 2.8
 5 -6 1 18.1 3.3
 5 -6 1 16.3 2.5
 5 -6 1 18.6 2.2
 5 -6 1 20.1 2.8
 5 -6 1 16.7 2.4
 5 -6 1 17.7 2.4
 5 -6 1 19.1 2
 -6 6 -1 132.09 7
 -6 6 -1 134.29 8.8
 -6 6 -1 134.59 7.3
 -6 6 -1 136.29 6.8
 -6 6 -1 129.19 7.1
 -6 6 -1 144.19 7.2
 -6 6 -1 154.88 8.1
 -6 6 -1 132.59 7.2
 -6 6 -1 136.09 7.5
 -6 6 -1 141.39 6.8
 -6 6 -1 128.89 6.6
 6 -6 1 146.69 7.3
 6 -6 1 129.39 7.4
 6 -6 1 133.49 6.8
 6 -6 1 126.99 6.9
 6 -6 1 157.38 7.7
 6 -6 1 138.79 7.5
 6 -6 1 134.09 7.2
 6 -6 1 131.29 7.1
 6 -6 1 149.69 7.2
 6 -6 1 133.09 6.8
 6 -6 1 144.09 6.9
 6 -6 1 145.59 6.9
 -7 6 -1 81.99 5.7
 -7 6 -1 92.69 6.1
 -7 6 -1 65.59 5.5
 -7 6 -1 62.19 5.3
 -7 6 -1 72.99 6.8
 -7 6 -1 90.59 6.6
 -7 6 -1 75.49 5.5
 -7 6 -1 72.39 5.5
 -7 6 -1 90.99 5.9
 7 -6 1 86.69 5.3
 7 -6 1 85.99 6
 7 -6 1 81.89 5.7
 7 -6 1 92.69 6.6
 7 -6 1 86.19 5.3
 7 -6 1 87.29 5.6
 7 -6 1 79.59 5.4
 7 -6 1 83.79 6.3
 7 -6 1 82.09 5.8
 7 -6 1 78.99 5.8
 7 -6 1 86.89 5.7
 -8 6 -1 17.1 3.9
 -8 6 -1 23.2 3.9
 -8 6 -1 16 4
 -8 6 -1 24.1 5.7
 -8 6 -1 21.8 4.5
 -8 6 -1 16 4
 8 -6 1 25.6 4.1
 8 -6 1 18.1 4
 8 -6 1 22.7 2.1
 8 -6 1 16.4 4.1
 8 -6 1 15.4 3.4
 8 -6 1 18.6 3.8
 8 -6 1 22.5 3.8
 8 -6 1 21 3.5
 -9 6 -1 8.6 7.6
 -9 6 -1 -0.8 5.8
 -9 6 -1 -1.4 4.8
 -9 6 -1 -1.2 4.3
 -9 6 -1 0.7 4.4
 -9 6 -1 -3.2 5
 -9 6 -1 -1.9 4.8
 -9 6 -1 3.6 8.1
 9 -6 1 -2.1 4.2
 9 -6 1 -1.7 4.5
 9 -6 1 -0.3 4.8
 9 -6 1 0.5 4.6
 9 -6 1 -0.8 4.3
 9 -6 1 1.3 4.7
 9 -6 1 3.6 5
 9 -6 1 -0.5 4.1
 9 -6 1 -0.9 1.8
 9 -6 1 -1.3 3.9
 9 -6 1 -2.5 5.1
 11 5 -1 0.3 1.4
 11 5 -1 2.2 2.5
 11 5 -1 1.3 1.7
 11 5 -1 -0.4 2.6
 11 5 -1 2.2 2.4
 11 5 -1 1.9 2.7
 11 5 -1 0.5 1.3
 -11 -5 1 0.5 3.4
 -11 -5 1 4.4 3.2
 -11 -5 1 0.9 2.1
 -11 -5 1 3.7 4
 10 5 -1 -0.1 1.2
 10 5 -1 0.5 1.9
 10 5 -1 0.5 2.1
 10 5 -1 0.5 1.1
 10 5 -1 2.6 2.1
 10 5 -1 2.2 2.1
 10 5 -1 1.6 1.4
 10 5 -1 -1.8 4.8
 10 5 -1 1.5 2.1
 -10 -5 1 0.8 1.6
 -10 -5 1 2.6 2.8
 9 5 -1 159.28 6.6
 9 5 -1 152.88 6.9
 9 5 -1 147.89 6.7
 9 5 -1 147.59 9.2
 9 5 -1 161.58 7
 9 5 -1 161.88 7.2
 9 5 -1 161.68 7.1
 9 5 -1 161.38 7
 9 5 -1 149.49 7.1
 9 5 -1 155.68 7
 -9 -5 1 161.78 6.9
 -9 -5 1 155.28 8.2
 -9 -5 1 158.38 7.5
 -9 -5 1 162.98 7.7
 8 5 -1 12.5 1.7
 8 5 -1 11.3 1.4
 8 5 -1 9.3 3.1
 8 5 -1 11.6 1.2
 8 5 -1 10.9 1.6
 8 5 -1 10.8 1.6
 8 5 -1 9.3 1.2
 8 5 -1 8.2 1.2
 8 5 -1 9.6 1.4
 8 5 -1 9.9 1.5
 8 5 -1 6.9 1.5
 8 5 -1 8.6 1
 8 5 -1 7.7 1.5
 -8 -5 1 11.8 2.3
 -8 -5 1 12.7 1.3
 -8 -5 1 12.4 1.9
 -8 -5 1 8 1.6
 -8 -5 1 11.5 1.7
 7 5 -1 1.4 0.6
 7 5 -1 0.5 0.8
 7 5 -1 1 1.1
 7 5 -1 -1.2 1.2
 7 5 -1 1.5 1.1
 7 5 -1 0.5 0.8
 7 5 -1 -0.4 1.2
 7 5 -1 1.6 0.7
 7 5 -1 -1.1 2.3
 7 5 -1 0.5 1
 7 5 -1 1.6 1
 7 5 -1 0.4 0.9
 7 5 -1 0.1 0.9
 7 5 -1 0.8 1
 7 5 -1 0.6 1.1
 -7 -5 1 0.5 1.1
 -7 -5 1 2.5 0.8
 -7 -5 1 1.2 1.6
 -7 -5 1 0.9 0.8
 -7 -5 1 1 1
 6 5 -1 172.88 7.2
 6 5 -1 168.78 7.4
 6 5 -1 186.48 8.3
 6 5 -1 159.18 7.4
 6 5 -1 181.98 7.1
 6 5 -1 171.58 7.4
 6 5 -1 174.78 7.1
 6 5 -1 166.88 7
 6 5 -1 180.98 7.2
 6 5 -1 167.18 7.2
 6 5 -1 178.38 7.3
 6 5 -1 175.48 7.2
 6 5 -1 162.28 6.9
 6 5 -1 171.58 7.2
 6 5 -1 182.38 7.3
 6 5 -1 176.48 7.3
 -6 -5 1 172.08 7.4
 -6 -5 1 173.38 7.3
 -6 -5 1 181.98 7.2
 -6 -5 1 170.58 7.3
 -6 -5 1 176.28 7.4
 -6 -5 1 162.98 7.5
 -6 -5 1 171.38 7.5
 -6 -5 1 174.98 7.4
 -6 -5 1 177.38 8.1
 -6 -5 1 173.68 6.9
 -6 -5 1 163.28 7.3
 -6 -5 1 171.98 6.9
 5 5 -1 17.2 1.2
 5 5 -1 19 1.5
 5 5 -1 16.9 1.2
 5 5 -1 19.2 1.3
 5 5 -1 19 1.3
 5 5 -1 17.5 1.4
 5 5 -1 18.7 1.7
 5 5 -1 18.8 1.3
 5 5 -1 16.5 1.3
 5 5 -1 19.9 1.4
 5 5 -1 15.5 1.5
 5 5 -1 19 2
 5 5 -1 19.3 1.4
 5 5 -1 19.9 1.6
 5 5 -1 19.7 1.4
 5 5 -1 17.8 1.3
 5 5 -1 17.4 1.6
 5 5 -1 17 1.3
 5 5 -1 13.8 1.3
 5 5 -1 18.1 1.1
 -5 -5 1 25.1 2
 -5 -5 1 18.3 1.5
 -5 -5 1 21.1 1.7
 -5 -5 1 18 1
 -5 -5 1 19.9 1.3
 -5 -5 1 18.2 1.4
 -5 -5 1 17.3 1.7
 -5 -5 1 17.3 1.2
 -5 -5 1 18.3 2.5
 -5 -5 1 18.8 1.7
 -5 -5 1 17.9 1.4
 -5 -5 1 18.1 1.5
 -5 -5 1 21.1 1.4
 -5 -5 1 19.7 1.8
 -5 -5 1 18.9 1.5
 -5 -5 1 19.6 1.7
 -5 -5 1 15.6 2
 4 5 -1 321.77 12.5
 4 5 -1 298.17 12.2
 4 5 -1 317.97 12.4
 4 5 -1 284.27 12.4
 4 5 -1 313.87 12.6
 4 5 -1 324.37 12.5
 4 5 -1 312.97 12.4
 4 5 -1 284.07 12.3
 4 5 -1 318.77 12.5
 4 5 -1 299.87 12.4
 4 5 -1 312.57 12.4
 4 5 -1 314.77 13
 4 5 -1 304.77 12.4
 4 5 -1 318.07 12.6
 4 5 -1 312.77 12.5
 4 5 -1 311.37 12.3
 4 5 -1 308.87 12.3
 4 5 -1 295.27 12.4
 4 5 -1 300.97 12.5
 -4 -5 1 307.07 12.4
 -4 -5 1 320.07 12.4
 -4 -5 1 284.17 12.4
 -4 -5 1 292.27 12.7
 -4 -5 1 297.27 12.7
 -4 -5 1 319.27 12.4
 -4 -5 1 306.47 12.4
 -4 -5 1 304.17 12.7
 -4 -5 1 319.77 12.4
 -4 -5 1 313.97 12.5
 -4 -5 1 300.67 12.5
 -4 -5 1 308.77 12.6
 -4 -5 1 321.47 12.5
 -4 -5 1 290.27 12.4
 -4 -5 1 321.07 12.7
 -4 -5 1 298.87 12.6
 -4 -5 1 331.17 12.4
 -4 -5 1 298.17 12.5
 -4 -5 1 310.27 12.3
 -4 -5 1 305.77 12.5
 3 5 -1 895.51 33.9
 3 5 -1 819.02 33.7
 3 5 -1 809.12 34
 3 5 -1 837.82 33.7
 3 5 -1 855.01 33.5
 3 5 -1 892.11 34.3
 3 5 -1 800.52 33.8
 3 5 -1 868.41 34
 3 5 -1 881.41 33.9
 3 5 -1 871.01 33.6
 3 5 -1 861.81 33.8
 3 5 -1 895.61 33.7
 3 5 -1 848.02 33.7
 3 5 -1 865.51 33.7
 3 5 -1 880.41 33.8
 3 5 -1 860.91 33.7
 3 5 -1 849.61 33.7
 3 5 -1 835.52 33.7
 3 5 -1 869.61 33.9
 -3 -5 1 825.62 33.7
 -3 -5 1 868.01 33.8
 -3 -5 1 814.42 33.7
 -3 -5 1 850.21 33.8
 -3 -5 1 812.02 34
 -3 -5 1 816.22 33.8
 -3 -5 1 845.32 33.8
 -3 -5 1 877.01 33.8
 -3 -5 1 837.52 33.7
 -3 -5 1 867.91 33.6
 -3 -5 1 852.11 33.8
 -3 -5 1 848.02 33.8
 -3 -5 1 850.51 33.9
 2 5 -1 79.89 3.7
 2 5 -1 87.29 4
 2 5 -1 87.39 3.8
 2 5 -1 88.29 3.9
 2 5 -1 88.59 3.8
 2 5 -1 89.89 3.7
 2 5 -1 87.39 3.8
 2 5 -1 87.09 3.9
 2 5 -1 86.09 3.9
 2 5 -1 83.39 3.9
 2 5 -1 86.89 3.7
 2 5 -1 89.69 3.7
 2 5 -1 87.69 3.5
 2 5 -1 92.79 3.9
 2 5 -1 84.99 3.7
 2 5 -1 87.69 4.2
 2 5 -1 84.99 3.7
 2 5 -1 87.69 3.7
 2 5 -1 88.59 3.7
 2 5 -1 80.29 4
 2 5 -1 88.99 3.9
 2 5 -1 88.39 3.6
 2 5 -1 92.69 3.8
 2 5 -1 88.29 3.9
 2 5 -1 86.79 3.5
 -2 -5 1 95.49 4
 -2 -5 1 83.49 3.8
 -2 -5 1 82.59 3.8
 -2 -5 1 86.59 3.8
 -2 -5 1 86.39 3.8
 -2 -5 1 90.49 3.5
 -2 -5 1 90.49 3.8
 -2 -5 1 85.59 3.8
 -2 -5 1 92.09 3.8
 -2 -5 1 86.79 3.8
 -2 -5 1 80.89 4
 -2 -5 1 87.99 4
 -2 -5 1 83.49 3.6
 -2 -5 1 92.79 3.8
 -2 -5 1 93.59 3.8
 -2 -5 1 85.69 3.7
 -2 -5 1 86.39 3.8
 -2 -5 1 90.19 3.6
 -2 -5 1 86.99 3.9
 -2 -5 1 85.89 3.9
 1 5 -1 229.48 8.9
 1 5 -1 225.48 9.4
 1 5 -1 226.08 9.3
 1 5 -1 213.38 8.9
 1 5 -1 219.48 9.1
 1 5 -1 229.68 9
 1 5 -1 236.68 9.2
 1 5 -1 232.48 9.1
 1 5 -1 213.78 9
 1 5 -1 217.48 8.8
 1 5 -1 221.58 9
 1 5 -1 213.38 9.1
 1 5 -1 216.18 8.9
 1 5 -1 221.78 9.1
 1 5 -1 226.48 9.1
 1 5 -1 221.98 8.8
 1 5 -1 213.48 8.8
 1 5 -1 227.38 9.1
 1 5 -1 207.88 8.8
 1 5 -1 216.18 9.2
 1 5 -1 224.68 9.2
 1 5 -1 204.08 9.1
 1 5 -1 225.28 8.9
 -1 -5 1 225.08 9.2
 -1 -5 1 214.58 8.9
 -1 -5 1 231.98 9.2
 -1 -5 1 229.08 8.8
 -1 -5 1 229.18 9.1
 -1 -5 1 211.98 9
 -1 -5 1 224.28 9
 -1 -5 1 203.98 9
 -1 -5 1 242.18 9.1
 -1 -5 1 212.08 9
 -1 -5 1 213.08 9.1
 -1 -5 1 205.48 9
 -1 -5 1 222.58 8.8
 -1 -5 1 217.78 9
 -1 -5 1 208.78 9.2
 -1 -5 1 225.18 9
 -1 -5 1 237.58 9
 -1 -5 1 230.68 8.9
 -1 -5 1 215.68 9
 -1 -5 1 219.08 8.8
 -1 -5 1 214.68 9
 0 5 -1 19.6 1.7
 0 5 -1 18.9 1.4
 0 5 -1 20 1.1
 0 5 -1 19 1.5
 0 5 -1 19.6 1.5
 0 5 -1 17.4 1.3
 0 5 -1 16.9 2
 0 5 -1 17.6 1.4
 0 5 -1 19 0.9
 0 5 -1 19.2 1
 0 5 -1 21.2 1.5
 0 5 -1 21.3 1.7
 0 5 -1 20.1 1.4
 0 5 -1 18.4 1.4
 0 5 -1 20.9 1.6
 0 5 -1 18.4 1.3
 0 5 -1 20.1 0.9
 0 5 -1 18 1.5
 0 5 -1 22.1 1.4
 0 5 -1 18.8 1.1
 0 5 -1 18.1 1.4
 0 5 -1 18.5 1.5
 0 -5 1 18.4 1.6
 0 -5 1 19.6 1.5
 0 -5 1 20.9 1.7
 0 -5 1 19.3 1.5
 0 -5 1 19.4 1.4
 0 -5 1 18.7 1.8
 0 -5 1 18.4 1.1
 0 -5 1 17.4 1.4
 0 -5 1 19.2 1.3
 0 -5 1 16.8 1.2
 0 -5 1 17.7 1.4
 0 -5 1 17.6 1.4
 0 -5 1 20.2 1.4
 0 -5 1 16.8 1.2
 0 -5 1 17.7 1.3
 0 -5 1 19 1.3
 0 -5 1 22.1 1.3
 0 -5 1 19.8 1.4
 0 -5 1 23.2 1.2
 -1 5 -1 30.6 1.9
 -1 5 -1 28.5 1.9
 -1 5 -1 32.8 2.1
 -1 5 -1 28.8 2.1
 -1 5 -1 31.7 1.9
 -1 5 -1 30.2 2.1
 -1 5 -1 28.8 2.1
 -1 5 -1 31 1.7
 -1 5 -1 34.1 1.9
 -1 5 -1 35.2 1.5
 -1 5 -1 30.7 1.4
 -1 5 -1 31.5 1.8
 -1 5 -1 32.1 1.6
 -1 5 -1 26.8 2.4
 -1 5 -1 29.3 1.8
 -1 5 -1 35.1 1.8
 -1 5 -1 30.1 2.4
 -1 5 -1 31.4 1.8
 -1 5 -1 30.6 1.6
 -1 5 -1 31.7 1.9
 -1 5 -1 29.1 1.6
 -1 5 -1 33.4 1.8
 -1 5 -1 30.7 1.9
 1 -5 1 29.9 2
 1 -5 1 30.8 1.7
 1 -5 1 32.7 1.7
 1 -5 1 30.9 2
 1 -5 1 27.8 1.9
 1 -5 1 30 2
 1 -5 1 30.6 1.7
 1 -5 1 28.1 2.4
 1 -5 1 28.8 2
 1 -5 1 28.5 1.8
 1 -5 1 31.5 2.2
 1 -5 1 31.8 1.7
 1 -5 1 33.7 1.8
 1 -5 1 32.8 2.2
 1 -5 1 32.9 2
 1 -5 1 30.4 2
 1 -5 1 31.2 1.9
 1 -5 1 34.1 1.7
 1 -5 1 29.9 1.9
 -2 5 -1 1054.69 41.1
 -2 5 -1 1074.29 41
 -2 5 -1 1061.49 41.1
 -2 5 -1 1050.79 41.2
 -2 5 -1 1041.8 40.9
 -2 5 -1 1091.49 41
 -2 5 -1 1022.4 40.8
 -2 5 -1 953.6 41
 -2 5 -1 1053.79 41
 -2 5 -1 1002.2 40.8
 -2 5 -1 1067.39 41.1
 -2 5 -1 1073.39 41.2
 -2 5 -1 950.5 40.9
 -2 5 -1 1044 40.8
 -2 5 -1 995.1 40.8
 -2 5 -1 991 40.8
 -2 5 -1 1062.39 40.9
 -2 5 -1 1060.49 41.6
 -2 5 -1 1016.4 40.9
 -2 5 -1 993.8 40.9
 -2 5 -1 930.21 41.1
 2 -5 1 1103.89 41.1
 2 -5 1 1073.29 41
 2 -5 1 1064.99 41.2
 2 -5 1 1002.9 40.8
 2 -5 1 983.2 41.1
 2 -5 1 1027.2 41
 2 -5 1 1055.79 41
 2 -5 1 1008.2 40.9
 2 -5 1 1060.19 41.1
 2 -5 1 977 41.2
 2 -5 1 989.7 40.9
 2 -5 1 1001.7 41.2
 2 -5 1 1094.99 41.5
 2 -5 1 1099.59 41.2
 2 -5 1 1022.8 41.1
 -3 5 -1 71.99 3.6
 -3 5 -1 65.29 4.2
 -3 5 -1 68.39 3.9
 -3 5 -1 72.19 3.4
 -3 5 -1 68.49 4
 -3 5 -1 67.49 3.3
 -3 5 -1 69.39 3.6
 -3 5 -1 61.79 3.6
 -3 5 -1 71.79 3.5
 -3 5 -1 70.09 3.6
 -3 5 -1 66.49 3.5
 -3 5 -1 70.19 4
 -3 5 -1 77.09 3.7
 -3 5 -1 66.89 3.4
 -3 5 -1 71.49 3.6
 -3 5 -1 63.99 3.4
 -3 5 -1 69.49 3.2
 -3 5 -1 69.69 3.4
 -3 5 -1 57.19 3.6
 -3 5 -1 67.69 3.6
 3 -5 1 62.29 3.5
 3 -5 1 73.09 3.8
 3 -5 1 66.39 4
 3 -5 1 72.79 3.7
 3 -5 1 70.79 3.5
 3 -5 1 73.99 3.6
 3 -5 1 80.79 3.8
 3 -5 1 71.49 3.5
 3 -5 1 64.29 3.6
 3 -5 1 65.99 3.4
 3 -5 1 70.29 3.6
 3 -5 1 72.29 3.7
 3 -5 1 67.39 3.5
 3 -5 1 62.49 3.3
 3 -5 1 70.29 3.5
 3 -5 1 62.59 4
 3 -5 1 63.69 3.4
 -4 5 -1 329.27 13.2
 -4 5 -1 284.47 12.7
 -4 5 -1 287.17 12.6
 -4 5 -1 320.07 13.6
 -4 5 -1 315.07 12.7
 -4 5 -1 281.47 13
 -4 5 -1 289.57 12.6
 -4 5 -1 324.37 12.9
 -4 5 -1 332.07 12.8
 -4 5 -1 307.77 12.4
 -4 5 -1 295.77 12.8
 -4 5 -1 287.77 12.7
 -4 5 -1 311.67 12.8
 -4 5 -1 303.57 12.5
 -4 5 -1 314.37 12.8
 -4 5 -1 300.87 12.3
 -4 5 -1 314.87 12.8
 4 -5 1 290.27 12.5
 4 -5 1 309.17 13.2
 4 -5 1 314.27 12.9
 4 -5 1 316.37 12.9
 4 -5 1 320.67 13
 4 -5 1 304.17 12.9
 4 -5 1 310.57 12.7
 4 -5 1 302.07 12.7
 4 -5 1 301.67 13
 4 -5 1 322.07 12.7
 4 -5 1 319.77 13
 4 -5 1 310.67 13.4
 -5 5 -1 1.5 1.7
 -5 5 -1 0.3 1.5
 -5 5 -1 1.1 1.4
 -5 5 -1 2.7 0.8
 -5 5 -1 1.1 1
 -5 5 -1 0.4 1.4
 -5 5 -1 5.4 1.5
 -5 5 -1 1 2
 -5 5 -1 3.1 1
 -5 5 -1 -0.8 1.5
 5 -5 1 0.9 1.6
 5 -5 1 1.8 1.6
 5 -5 1 3.2 1.5
 5 -5 1 1.6 1.1
 5 -5 1 -0.4 1.7
 5 -5 1 1.4 2.1
 5 -5 1 1.1 1.6
 5 -5 1 1.3 1.6
 5 -5 1 2.6 1.6
 5 -5 1 1.6 1.4
 5 -5 1 0.8 1.8
 5 -5 1 2.1 1.6
 5 -5 1 1.1 1.8
 -6 5 -1 34.8 2.6
 -6 5 -1 30.4 2.7
 -6 5 -1 27.4 3
 -6 5 -1 29.4 3
 -6 5 -1 34 3.3
 -6 5 -1 30.2 2.2
 -6 5 -1 30.7 3
 -6 5 -1 28.6 3.9
 -6 5 -1 40 3.8
 -6 5 -1 41.4 3.1
 6 -5 1 35.3 3.4
 6 -5 1 31.1 3
 6 -5 1 33.9 2.8
 6 -5 1 33.7 3.1
 6 -5 1 31.6 2.7
 6 -5 1 30.4 2.7
 6 -5 1 33.5 2.6
 6 -5 1 35.2 3.1
 6 -5 1 31.1 3.7
 6 -5 1 35.1 2.9
 6 -5 1 36.3 3.2
 6 -5 1 35.5 3.2
 6 -5 1 32.1 3.2
 -7 5 -1 3.1 3.5
 -7 5 -1 0.9 2.4
 -7 5 -1 0.2 2.6
 -7 5 -1 2.7 2.2
 -7 5 -1 -1.2 2.4
 -7 5 -1 4.8 2.5
 -7 5 -1 0.1 2
 -7 5 -1 -0.4 2.2
 -7 5 -1 2.2 3.2
 7 -5 1 0.9 1.8
 7 -5 1 2.2 2
 7 -5 1 3.3 2.6
 7 -5 1 1.9 1.2
 7 -5 1 0.2 2.2
 7 -5 1 1.3 2.1
 7 -5 1 2.9 2.6
 7 -5 1 1.3 2.2
 7 -5 1 3.1 2.7
 7 -5 1 0.6 2.4
 7 -5 1 1 2.7
 7 -5 1 2.1 2.1
 7 -5 1 2.6 2.6
 7 -5 1 0.8 2.2
 -8 5 -1 19 4.7
 -8 5 -1 8 3.2
 -8 5 -1 15.4 5
 -8 5 -1 15.2 3.6
 -8 5 -1 16 3.6
 -8 5 -1 13.2 3.6
 8 -5 1 16.7 3.2
 8 -5 1 16.7 3.9
 8 -5 1 13.3 3.2
 8 -5 1 15 1.8
 8 -5 1 17.5 3.5
 8 -5 1 15.1 3.6
 8 -5 1 11 3
 8 -5 1 15.5 3.2
 8 -5 1 13.4 3.7
 8 -5 1 13.3 3.9
 8 -5 1 15.1 3.5
 -9 5 -1 3.9 3.9
 -9 5 -1 7.3 4.5
 -9 5 -1 5.5 6.4
 -9 5 -1 4.6 4.1
 -9 5 -1 7.6 6.3
 -9 5 -1 6.3 4
 -9 5 -1 3.6 4
 -9 5 -1 3.7 4.2
 9 -5 1 7.1 4.1
 9 -5 1 0.5 3.3
 9 -5 1 6.8 6.1
 9 -5 1 1.8 3.8
 9 -5 1 4.9 4.6
 9 -5 1 2.8 3.7
 9 -5 1 14.5 4.1
 9 -5 1 4.4 4
 9 -5 1 4.4 1.8
 9 -5 1 4.4 3.6
 9 -5 1 3.1 3.8
 11 4 -1 1.7 2.6
 11 4 -1 -1 2.7
 11 4 -1 2.1 1.2
 11 4 -1 0.1 1.7
 11 4 -1 3.7 2.4
 11 4 -1 0.9 1.5
 11 4 -1 0.9 2.5
 -11 -4 1 4.3 3.4
 -11 -4 1 4 4.1
 -11 -4 1 2.1 2.1
 -11 -4 1 0.7 3.4
 10 4 -1 1.2 1.4
 10 4 -1 4.7 2.5
 10 4 -1 1.1 4.6
 10 4 -1 1.9 2.1
 10 4 -1 0.9 2
 10 4 -1 2.1 2
 10 4 -1 1.4 1.1
 10 4 -1 3.9 1.4
 10 4 -1 0.5 2
 10 4 -1 3.9 1.9
 10 4 -1 1.1 1.9
 -10 -4 1 2.8 2.5
 -10 -4 1 3 2.8
 -10 -4 1 3.3 3
 -10 -4 1 2.5 1.7
 9 4 -1 6.6 1.1
 9 4 -1 7.6 1.8
 9 4 -1 7 1.6
 9 4 -1 5.3 1.7
 9 4 -1 8.2 1.8
 9 4 -1 3.8 1.5
 9 4 -1 5.1 1.7
 9 4 -1 7 1.6
 9 4 -1 7.1 1.8
 9 4 -1 5.1 3.5
 9 4 -1 5.6 1.2
 9 4 -1 4.9 1.4
 -9 -4 1 7.3 2.3
 -9 -4 1 5.6 1.9
 -9 -4 1 7.2 2.7
 -9 -4 1 7.1 2
 -9 -4 1 4.6 1.5
 8 4 -1 -0.5 1.4
 8 4 -1 -1.3 0.6
 8 4 -1 -1.4 2.5
 8 4 -1 -0.3 1.2
 8 4 -1 -1.2 0.7
 8 4 -1 -0.4 1.2
 8 4 -1 0.5 1.1
 8 4 -1 -0.7 1
 8 4 -1 0.9 1.2
 8 4 -1 -0.2 1.1
 8 4 -1 -2.2 1.2
 8 4 -1 -2.7 0.8
 8 4 -1 -0.3 0.8
 8 4 -1 -0.5 1.1
 -8 -4 1 -1.4 1.5
 -8 -4 1 -1.6 1.3
 -8 -4 1 -0.6 1.9
 -8 -4 1 0.5 1.4
 -8 -4 1 -0.9 1.4
 -8 -4 1 0.1 1.1
 7 4 -1 1.8 0.8
 7 4 -1 2.3 0.9
 7 4 -1 3.5 1.3
 7 4 -1 1.2 1
 7 4 -1 2.3 0.7
 7 4 -1 0.9 1
 7 4 -1 1.4 0.6
 7 4 -1 2.9 1.1
 7 4 -1 1.3 1.1
 7 4 -1 1 0.8
 7 4 -1 1.8 0.6
 7 4 -1 1.9 1
 7 4 -1 0.7 1.6
 7 4 -1 2.1 0.8
 7 4 -1 1.3 0.8
 -7 -4 1 1.1 1.1
 -7 -4 1 0.5 1
 -7 -4 1 1.1 0.4
 -7 -4 1 0.7 1.1
 -7 -4 1 0.8 0.8
 -7 -4 1 1.4 1.6
 -7 -4 1 2.6 1.4
 6 4 -1 57.29 2.5
 6 4 -1 51.39 2.7
 6 4 -1 50.39 2.8
 6 4 -1 55.09 2.6
 6 4 -1 59.49 2.6
 6 4 -1 54.19 2.6
 6 4 -1 50.19 2.5
 6 4 -1 57.29 2.6
 6 4 -1 56.79 2.8
 6 4 -1 52.59 2.6
 6 4 -1 54.29 2.7
 6 4 -1 59.49 2.5
 6 4 -1 51.39 2.5
 6 4 -1 48.7 3.3
 6 4 -1 54.99 2.7
 6 4 -1 49.9 2.4
 6 4 -1 53.09 2.6
 -6 -4 1 52.19 2.9
 -6 -4 1 50.99 2.8
 -6 -4 1 53.49 3.1
 -6 -4 1 56.79 2.8
 -6 -4 1 54.29 2.3
 -6 -4 1 51.19 2.2
 -6 -4 1 52.89 2.8
 -6 -4 1 47.7 3
 -6 -4 1 55.59 2.6
 -6 -4 1 50.19 2.2
 -6 -4 1 50.29 2.4
 -6 -4 1 54.39 2.9
 -6 -4 1 57.99 4
 -6 -4 1 51.89 2.5
 -6 -4 1 54.69 2.6
 -6 -4 1 61.29 3.1
 -6 -4 1 52.19 3.2
 -6 -4 1 65.89 3.5
 5 4 -1 3.1 0.7
 5 4 -1 5.6 0.6
 5 4 -1 5.1 0.9
 5 4 -1 2.2 0.7
 5 4 -1 5.8 0.9
 5 4 -1 4.7 1
 5 4 -1 4.2 0.8
 5 4 -1 4.4 0.7
 5 4 -1 3.2 0.8
 5 4 -1 4.9 1.6
 5 4 -1 3.1 0.8
 5 4 -1 5 0.6
 5 4 -1 4.9 0.7
 5 4 -1 3.9 0.7
 5 4 -1 5.3 0.8
 5 4 -1 3.8 0.7
 5 4 -1 4.2 0.6
 5 4 -1 4 0.8
 5 4 -1 4.9 0.5
 5 4 -1 4.3 0.6
 -5 -4 1 4.2 1.2
 -5 -4 1 5 0.7
 -5 -4 1 4.3 0.8
 -5 -4 1 6 1.4
 -5 -4 1 4 0.8
 -5 -4 1 6.2 1.1
 -5 -4 1 3.8 1
 -5 -4 1 5.2 1.3
 -5 -4 1 4.9 1.1
 -5 -4 1 5.6 0.8
 -5 -4 1 6.3 0.7
 -5 -4 1 4.3 0.9
 -5 -4 1 5 0.8
 -5 -4 1 4.5 1
 -5 -4 1 4.1 1.2
 -5 -4 1 5.1 1.2
 -5 -4 1 4.3 0.5
 -5 -4 1 5.6 0.7
 -5 -4 1 3.4 1
 -5 -4 1 4 0.8
 -5 -4 1 5.6 1.4
 -5 -4 1 4.3 1.8
 -5 -4 1 4.6 0.5
 4 4 -1 300.87 11.9
 4 4 -1 293.87 11.9
 4 4 -1 296.27 12
 4 4 -1 299.57 11.9
 4 4 -1 313.47 12
 4 4 -1 289.27 12
 4 4 -1 310.37 12
 4 4 -1 274.97 11.9
 4 4 -1 310.97 12.1
 4 4 -1 308.47 12
 4 4 -1 275.17 12
 4 4 -1 303.27 12
 4 4 -1 289.27 11.9
 4 4 -1 301.17 12
 4 4 -1 301.77 12.5
 4 4 -1 307.67 12
 4 4 -1 293.57 12.1
 4 4 -1 305.27 12
 4 4 -1 300.47 12.1
 4 4 -1 290.67 12.1
 -4 -4 1 309.87 11.9
 -4 -4 1 293.27 12
 -4 -4 1 299.37 11.9
 -4 -4 1 308.17 12.1
 -4 -4 1 283.97 12.2
 -4 -4 1 289.47 12.3
 -4 -4 1 292.67 12
 -4 -4 1 290.57 12
 -4 -4 1 297.07 12.2
 -4 -4 1 294.87 11.9
 -4 -4 1 303.77 12
 -4 -4 1 319.47 12.3
 -4 -4 1 290.37 11.9
 -4 -4 1 299.97 12
 -4 -4 1 300.07 12
 -4 -4 1 299.27 11.8
 -4 -4 1 293.37 11.7
 -4 -4 1 295.07 12.2
 -4 -4 1 295.77 12.1
 -4 -4 1 314.27 12.1
 -4 -4 1 291.17 12.2
 -4 -4 1 298.67 12
 -4 -4 1 293.27 12.1
 -4 -4 1 288.97 12
 3 4 -1 12.1 0.9
 3 4 -1 13.2 1.1
 3 4 -1 12.8 1
 3 4 -1 11.8 1.5
 3 4 -1 12.8 0.9
 3 4 -1 13.9 1
 3 4 -1 14.7 1
 3 4 -1 13.7 0.9
 3 4 -1 14.8 1.1
 3 4 -1 14.1 0.7
 3 4 -1 12.4 1
 3 4 -1 14 1
 3 4 -1 12.7 1
 3 4 -1 13.7 0.8
 3 4 -1 14.2 0.9
 3 4 -1 15.8 1.1
 3 4 -1 12.9 1
 3 4 -1 13.7 0.7
 3 4 -1 12.2 0.7
 3 4 -1 12.6 0.8
 3 4 -1 14.6 1
 3 4 -1 12.8 1
 3 4 -1 13.9 0.7
 -3 -4 1 15.3 1
 -3 -4 1 15.4 1.1
 -3 -4 1 13.5 1.1
 -3 -4 1 13.8 1
 -3 -4 1 15.3 1
 -3 -4 1 14.5 0.9
 -3 -4 1 13.8 1
 -3 -4 1 13 0.9
 -3 -4 1 14.5 0.9
 -3 -4 1 11.8 1
 -3 -4 1 17.5 1.1
 -3 -4 1 13.2 0.9
 -3 -4 1 13.6 1
 -3 -4 1 16.7 1.3
 -3 -4 1 14 1.1
 -3 -4 1 15.3 1
 -3 -4 1 13.8 1
 -3 -4 1 13.4 1
 -3 -4 1 14.1 1
 -3 -4 1 14.2 0.9
 2 4 -1 26.6 1.5
 2 4 -1 23.7 1.5
 2 4 -1 24.3 1.4
 2 4 -1 24.7 1.4
 2 4 -1 25.1 1.3
 2 4 -1 26.6 1.3
 2 4 -1 24.1 1.4
 2 4 -1 27.6 1.4
 2 4 -1 25.8 1.7
 2 4 -1 27 1.3
 2 4 -1 25 1.4
 2 4 -1 26.4 1.6
 2 4 -1 25.6 1.3
 2 4 -1 25.9 1.5
 2 4 -1 25.7 1.3
 2 4 -1 25.6 1.2
 2 4 -1 27.4 1.4
 2 4 -1 26.3 1.3
 2 4 -1 24.9 1.9
 2 4 -1 26.2 1.3
 2 4 -1 28.2 1.3
 2 4 -1 26.3 1.5
 2 4 -1 24.4 1.5
 -2 -4 1 23.5 1.4
 -2 -4 1 27.5 1.4
 -2 -4 1 27.6 1.5
 -2 -4 1 27.2 1.4
 -2 -4 1 30.5 1.5
 -2 -4 1 27.8 1.1
 -2 -4 1 30.6 1.3
 -2 -4 1 26.3 1.4
 -2 -4 1 26.9 1.4
 -2 -4 1 29.4 1.4
 -2 -4 1 28 1.3
 -2 -4 1 26.8 1.4
 -2 -4 1 28.6 1.2
 -2 -4 1 27.5 1.5
 -2 -4 1 27 1.7
 -2 -4 1 28.6 1.3
 -2 -4 1 24.2 1.4
 -2 -4 1 25.3 1.4
 -2 -4 1 34.2 1.5
 -2 -4 1 28.9 1.6
 -2 -4 1 33.2 1.5
 -2 -4 1 27.4 1.4
 1 4 -1 193.38 8
 1 4 -1 196.98 7.7
 1 4 -1 196.08 7.7
 1 4 -1 194.58 8
 1 4 -1 199.68 8
 1 4 -1 187.38 8
 1 4 -1 181.18 8.1
 1 4 -1 197.88 8.1
 1 4 -1 190.28 7.9
 1 4 -1 184.38 7.8
 1 4 -1 192.88 8.2
 1 4 -1 185.28 8
 1 4 -1 190.58 7.8
 1 4 -1 188.98 7.9
 1 4 -1 198.48 8
 1 4 -1 195.48 7.8
 1 4 -1 194.48 7.9
 1 4 -1 196.08 7.8
 1 4 -1 198.88 8
 1 4 -1 200.18 8
 1 4 -1 200.48 8
 1 4 -1 194.68 8
 1 4 -1 180.48 7.8
 1 4 -1 196.38 7.8
 -1 -4 1 184.78 7.7
 -1 -4 1 201.08 7.9
 -1 -4 1 186.58 7.9
 -1 -4 1 189.18 7.9
 -1 -4 1 199.28 8.1
 -1 -4 1 206.08 7.9
 -1 -4 1 185.38 8
 -1 -4 1 195.18 7.9
 -1 -4 1 195.68 7.9
 -1 -4 1 196.08 7.9
 -1 -4 1 193.78 8
 -1 -4 1 204.58 8.1
 -1 -4 1 195.08 7.9
 -1 -4 1 201.18 7.9
 -1 -4 1 196.58 7.7
 -1 -4 1 188.58 7.7
 -1 -4 1 205.38 7.7
 -1 -4 1 193.68 7.9
 -1 -4 1 211.58 8.1
 -1 -4 1 205.88 7.8
 -1 -4 1 195.28 7.9
 -1 -4 1 187.38 7.9
 0 4 -1 427.86 16.5
 0 4 -1 407.46 16.6
 0 4 -1 420.86 16.6
 0 4 -1 422.06 16.7
 0 4 -1 414.36 16.3
 0 4 -1 428.56 16.6
 0 4 -1 423.16 16.3
 0 4 -1 405.66 16.5
 0 4 -1 416.46 16.7
 0 4 -1 406.46 16.8
 0 4 -1 401.76 16.5
 0 4 -1 381.16 16.5
 0 4 -1 405.46 16.6
 0 4 -1 415.26 16.9
 0 4 -1 391.36 16.6
 0 4 -1 420.86 16.6
 0 4 -1 415.46 16.5
 0 4 -1 421.16 16.4
 0 4 -1 395.66 16.5
 0 4 -1 400.26 16.6
 0 4 -1 395.76 16.6
 0 -4 1 419.66 16.4
 0 -4 1 419.46 16.5
 0 -4 1 411.66 16.5
 0 -4 1 412.06 16.6
 0 -4 1 420.06 16.6
 0 -4 1 438.36 16.6
 0 -4 1 413.36 16.5
 0 -4 1 435.86 16.7
 0 -4 1 406.56 16.5
 0 -4 1 416.96 16.3
 0 -4 1 401.76 16.5
 0 -4 1 433.26 16.7
 0 -4 1 405.66 16.8
 0 -4 1 389.66 16.5
 0 -4 1 429.26 16.5
 0 -4 1 422.66 16.5
 0 -4 1 412.26 16.5
 0 -4 1 422.36 16.6
 0 -4 1 412.06 16.5
 0 -4 1 416.26 16.5
 -1 4 -1 433.56 17.9
 -1 4 -1 455.75 18
 -1 4 -1 452.75 18.2
 -1 4 -1 468.55 18.1
 -1 4 -1 453.25 18.1
 -1 4 -1 439.46 18
 -1 4 -1 462.95 18
 -1 4 -1 445.16 17.9
 -1 4 -1 447.76 18
 -1 4 -1 454.15 18.2
 -1 4 -1 482.85 18.4
 -1 4 -1 456.35 18
 -1 4 -1 442.56 17.9
 -1 4 -1 435.86 18
 -1 4 -1 444.86 18.4
 -1 4 -1 428.06 18
 -1 4 -1 430.16 18.1
 -1 4 -1 458.55 18
 -1 4 -1 431.76 18.2
 -1 4 -1 446.86 18.2
 -1 4 -1 453.15 18.1
 -1 4 -1 467.65 18.2
 -1 4 -1 471.75 18.1
 1 -4 1 458.85 18.2
 1 -4 1 446.46 18.1
 1 -4 1 444.26 18
 1 -4 1 471.75 18
 1 -4 1 447.46 18.1
 1 -4 1 445.56 18
 1 -4 1 448.66 18
 1 -4 1 449.56 18.1
 1 -4 1 438.16 18.2
 1 -4 1 460.85 18.1
 1 -4 1 429.16 17.8
 1 -4 1 457.35 18.2
 1 -4 1 457.25 18.3
 1 -4 1 452.85 18
 1 -4 1 468.05 18
 1 -4 1 445.66 18
 1 -4 1 472.15 18.1
 1 -4 1 438.36 18.3
 1 -4 1 456.85 18.1
 1 -4 1 463.95 18.1
 -2 4 -1 183.08 7.6
 -2 4 -1 175.28 7.9
 -2 4 -1 184.58 7.7
 -2 4 -1 190.88 8.2
 -2 4 -1 178.78 7.7
 -2 4 -1 182.98 7.6
 -2 4 -1 179.68 7.6
 -2 4 -1 181.98 7.7
 -2 4 -1 195.48 7.8
 -2 4 -1 180.58 7.6
 -2 4 -1 184.48 7.7
 -2 4 -1 176.88 7.9
 -2 4 -1 195.38 7.9
 -2 4 -1 191.18 7.7
 -2 4 -1 183.28 7.6
 -2 4 -1 181.88 7.7
 -2 4 -1 182.38 7.7
 -2 4 -1 179.48 7.8
 -2 4 -1 189.48 7.9
 -2 4 -1 181.08 7.7
 -2 4 -1 187.18 7.6
 -2 4 -1 180.98 7.6
 2 -4 1 197.18 7.8
 2 -4 1 187.98 7.9
 2 -4 1 179.58 7.6
 2 -4 1 186.18 7.7
 2 -4 1 187.58 7.8
 2 -4 1 195.38 7.8
 2 -4 1 186.48 7.7
 2 -4 1 185.88 7.8
 2 -4 1 185.18 7.8
 2 -4 1 183.88 7.7
 2 -4 1 198.38 8.1
 2 -4 1 199.18 7.7
 2 -4 1 185.28 8
 2 -4 1 179.78 7.7
 2 -4 1 182.78 7.7
 2 -4 1 191.18 7.8
 2 -4 1 189.58 7.7
 2 -4 1 174.08 7.9
 2 -4 1 181.28 7.5
 2 -4 1 186.48 7.8
 -3 4 -1 134.49 6
 -3 4 -1 129.79 5.7
 -3 4 -1 141.79 5.9
 -3 4 -1 139.99 6
 -3 4 -1 140.09 5.9
 -3 4 -1 136.89 5.7
 -3 4 -1 135.79 5.9
 -3 4 -1 132.79 6
 -3 4 -1 140.69 6.5
 -3 4 -1 137.69 6
 -3 4 -1 144.29 6.2
 -3 4 -1 130.09 5.9
 -3 4 -1 143.49 5.8
 -3 4 -1 134.99 5.9
 -3 4 -1 138.79 6
 -3 4 -1 139.49 5.9
 -3 4 -1 133.59 5.5
 -3 4 -1 132.49 5.8
 -3 4 -1 133.19 6.5
 -3 4 -1 135.39 5.9
 -3 4 -1 144.69 6.1
 -3 4 -1 132.89 5.9
 -3 4 -1 135.19 6.2
 -3 4 -1 128.59 5.9
 -3 4 -1 129.59 5.9
 3 -4 1 140.59 6.2
 3 -4 1 140.29 6.4
 3 -4 1 149.19 6.1
 3 -4 1 123.19 6
 3 -4 1 138.69 5.8
 3 -4 1 147.99 5.9
 3 -4 1 128.69 5.7
 3 -4 1 139.19 6.3
 3 -4 1 135.69 6
 3 -4 1 140.39 5.9
 3 -4 1 132.89 5.9
 3 -4 1 134.39 6
 3 -4 1 139.79 6.1
 3 -4 1 140.99 6
 3 -4 1 126.09 5.9
 3 -4 1 143.99 6.1
 3 -4 1 138.89 6
 3 -4 1 138.49 6
 -4 4 -1 1099.99 42.5
 -4 4 -1 995.6 42.5
 -4 4 -1 1068.69 43
 -4 4 -1 1027.8 42.8
 -4 4 -1 1096.69 42.5
 -4 4 -1 1029 42.4
 -4 4 -1 1098.69 42.6
 -4 4 -1 1005.5 42.3
 -4 4 -1 972.9 42.4
 -4 4 -1 1106.49 42.4
 -4 4 -1 1087.39 42.2
 -4 4 -1 1031.8 42.5
 -4 4 -1 1028.1 42.5
 -4 4 -1 1063.49 43.1
 -4 4 -1 1113.89 42.5
 -4 4 -1 1019.8 42.4
 -4 4 -1 1094.59 42.8
 -4 4 -1 1027.8 42.5
 -4 4 -1 1099.39 42.6
 -4 4 -1 1127.49 42.7
 -4 4 -1 1051.59 42.7
 -4 4 -1 1096.19 42.3
 -4 4 -1 999.2 42.5
 4 -4 1 990.1 42.6
 4 -4 1 1058.19 42.4
 4 -4 1 973.6 42.7
 4 -4 1 1038.2 42.5
 4 -4 1 1049.2 42.3
 4 -4 1 1107.39 42.5
 4 -4 1 1100.69 42.4
 4 -4 1 1122.19 42.7
 4 -4 1 1152.08 42.6
 4 -4 1 1129.39 42.8
 4 -4 1 1061.29 42.9
 4 -4 1 1129.89 42.8
 4 -4 1 1101.19 42.6
 4 -4 1 1083.09 42.7
 4 -4 1 1098.09 42.7
 4 -4 1 1136.19 42.7
 -5 4 -1 671.13 29.3
 -5 4 -1 672.53 28.3
 -5 4 -1 744.93 29
 -5 4 -1 730.63 28.9
 -5 4 -1 722.53 28.9
 -5 4 -1 730.13 29.2
 -5 4 -1 737.63 29.7
 -5 4 -1 746.13 29.4
 -5 4 -1 722.93 28.6
 -5 4 -1 737.93 29.1
 -5 4 -1 729.13 28.7
 5 -4 1 720.23 29.1
 5 -4 1 660.93 28.7
 5 -4 1 747.03 29
 5 -4 1 705.43 28.7
 5 -4 1 714.63 29.2
 5 -4 1 714.13 29.1
 5 -4 1 690.03 29.4
 5 -4 1 739.53 28.9
 5 -4 1 750.22 29
 5 -4 1 719.53 29.1
 5 -4 1 743.23 29.1
 5 -4 1 758.62 29.2
 5 -4 1 672.43 28.6
 -6 4 -1 123.79 5.8
 -6 4 -1 116.09 5.4
 -6 4 -1 116.99 6.3
 -6 4 -1 117.39 5.9
 -6 4 -1 115.19 6.8
 -6 4 -1 110.39 5.5
 -6 4 -1 122.89 6.1
 -6 4 -1 126.59 6
 -6 4 -1 111.89 5.7
 -6 4 -1 109.79 5.1
 6 -4 1 120.09 6.1
 6 -4 1 116.09 5.9
 6 -4 1 111.19 5.7
 6 -4 1 114.49 5.5
 6 -4 1 121.49 6
 6 -4 1 112.89 5.6
 6 -4 1 116.39 5.4
 6 -4 1 119.99 5.7
 6 -4 1 124.39 6
 6 -4 1 117.49 6
 6 -4 1 111.09 6.1
 6 -4 1 127.09 6.5
 6 -4 1 121.89 5.7
 -7 4 -1 6 2.7
 -7 4 -1 4 2.2
 -7 4 -1 7.4 2.4
 -7 4 -1 6.6 2.2
 -7 4 -1 5 2.3
 -7 4 -1 5.7 2.3
 -7 4 -1 6.9 1.8
 -7 4 -1 2.9 3.1
 -7 4 -1 4 2.3
 7 -4 1 4.3 2.2
 7 -4 1 9.1 2.3
 7 -4 1 5.2 2
 7 -4 1 5.3 2.1
 7 -4 1 10.6 2.1
 7 -4 1 6 2.6
 7 -4 1 2.8 2.2
 7 -4 1 7.4 2.4
 7 -4 1 7.2 1.7
 7 -4 1 4.9 1.8
 7 -4 1 9.1 2.2
 7 -4 1 6.9 1.1
 7 -4 1 2.9 1.5
 -8 4 -1 1.5 2.7
 -8 4 -1 -1 2.7
 -8 4 -1 0.4 3.4
 -8 4 -1 -1.6 2.6
 -8 4 -1 1.5 2.8
 -8 4 -1 -0.7 2.6
 -8 4 -1 -0.6 3.6
 -8 4 -1 -1.5 2.5
 8 -4 1 -1.8 2.3
 8 -4 1 -2.8 2.5
 8 -4 1 0.7 2.1
 8 -4 1 -1.5 2.3
 8 -4 1 -2 2.5
 8 -4 1 -1.9 2.4
 8 -4 1 0.2 3.2
 8 -4 1 -2.5 2.4
 8 -4 1 -0.6 2.8
 8 -4 1 -0.4 2.4
 8 -4 1 4.6 2.8
 -9 4 -1 11.8 3.5
 -9 4 -1 9.3 3.7
 -9 4 -1 8.1 4
 -9 4 -1 4.3 5.7
 -9 4 -1 10.6 4.2
 -9 4 -1 4.9 3.6
 9 -4 1 8.9 3.3
 9 -4 1 7.7 3.5
 9 -4 1 7.4 3.6
 9 -4 1 10.9 3.6
 9 -4 1 8.5 3.1
 9 -4 1 12.3 3.3
 9 -4 1 4.5 3.2
 9 -4 1 13.7 3.4
 9 -4 1 8.4 3.7
 9 -4 1 7.2 1.6
 -10 4 -1 0.1 4.1
 -10 4 -1 11.1 4.8
 -10 4 -1 5.2 7.2
 -10 4 -1 9.4 4.8
 -10 4 -1 8.5 7.2
 -10 4 -1 6.1 4.5
 -10 4 -1 1.7 4.6
 10 -4 1 1.9 4.3
 10 -4 1 5.3 4.2
 10 -4 1 5.3 3.6
 10 -4 1 7.9 4.2
 10 -4 1 6.1 2
 10 -4 1 7.5 4.2
 10 -4 1 6.6 4.1
 10 -4 1 4.7 4.5
 10 -4 1 1.7 3.9
 11 3 -1 -1.7 3.8
 11 3 -1 6.7 2.7
 11 3 -1 0.5 1.1
 11 3 -1 -0.7 2.8
 11 3 -1 1.9 3.4
 11 3 -1 -2.1 1.4
 11 3 -1 -0.6 2.5
 -11 -3 1 1.3 4
 -11 -3 1 2.6 3.5
 -11 -3 1 1.7 3.4
 -11 -3 1 1.8 2.3
 10 3 -1 7.8 2.3
 10 3 -1 11.9 1.9
 10 3 -1 8.4 1.2
 10 3 -1 6.9 1.5
 10 3 -1 6.3 4.7
 10 3 -1 9.8 2.7
 10 3 -1 6.9 2.2
 10 3 -1 6.6 1.4
 10 3 -1 6.8 2.2
 10 3 -1 6.8 2.2
 10 3 -1 7 2
 -10 -3 1 9.4 2.9
 -10 -3 1 12.2 3
 -10 -3 1 13.5 3.5
 -10 -3 1 9.8 2
 9 3 -1 13.3 1.4
 9 3 -1 14.3 1.9
 9 3 -1 9.1 1.9
 9 3 -1 11.7 1.9
 9 3 -1 9 2.2
 9 3 -1 11.4 1.3
 9 3 -1 9.9 1.6
 9 3 -1 14.5 1.8
 9 3 -1 10.8 1.8
 9 3 -1 12.1 3.3
 9 3 -1 10.6 1.1
 -9 -3 1 10.4 2.2
 -9 -3 1 11.1 1.7
 -9 -3 1 12 2.4
 -9 -3 1 12.1 2.9
 -9 -3 1 15.2 2.5
 -9 -3 1 13.6 2.6
 8 3 -1 7.9 1.6
 8 3 -1 4 2.5
 8 3 -1 5.7 1.3
 8 3 -1 3.9 0.8
 8 3 -1 6.1 1.1
 8 3 -1 6.8 1.5
 8 3 -1 3.7 1.8
 8 3 -1 6.3 1.2
 8 3 -1 5.7 1.5
 8 3 -1 4.7 0.8
 8 3 -1 6 1
 8 3 -1 5.5 1.4
 8 3 -1 7 1.4
 -8 -3 1 7.2 1.8
 -8 -3 1 7.1 1.8
 -8 -3 1 5 1.5
 -8 -3 1 6.5 1.9
 -8 -3 1 7.5 2.2
 -8 -3 1 9.3 1.4
 -8 -3 1 6.5 1.7
 7 3 -1 47 2.4
 7 3 -1 51.19 3.6
 7 3 -1 50.79 2.5
 7 3 -1 50.19 2.6
 7 3 -1 52.59 2.7
 7 3 -1 51.29 2.7
 7 3 -1 49.7 2.8
 7 3 -1 50.89 2.9
 7 3 -1 50.39 2.5
 7 3 -1 50.59 2.9
 7 3 -1 47.3 2.5
 7 3 -1 50.89 2.3
 7 3 -1 47.9 2.6
 7 3 -1 50.49 2.2
 7 3 -1 51.09 3.1
 7 3 -1 48.5 2.4
 -7 -3 1 47.1 3
 -7 -3 1 52.69 2.9
 -7 -3 1 49.99 2.7
 -7 -3 1 48.8 3.2
 -7 -3 1 46.8 2.7
 -7 -3 1 48.1 3.4
 -7 -3 1 49.99 3.2
 -7 -3 1 50.49 3.3
 -7 -3 1 50.79 3.2
 -7 -3 1 51.99 3.5
 6 3 -1 115.59 4.9
 6 3 -1 112.69 4.9
 6 3 -1 118.59 4.9
 6 3 -1 124.19 5
 6 3 -1 102.59 4.9
 6 3 -1 116.99 4.9
 6 3 -1 127.29 4.9
 6 3 -1 116.89 4.8
 6 3 -1 107.49 4.7
 6 3 -1 118.19 4.9
 6 3 -1 122.69 5
 6 3 -1 116.49 4.7
 6 3 -1 114.49 4.9
 6 3 -1 121.69 5
 6 3 -1 118.09 5.7
 6 3 -1 123.29 5.3
 -6 -3 1 114.69 4.7
 -6 -3 1 112.69 4.7
 -6 -3 1 114.09 5.3
 -6 -3 1 105.89 5.6
 -6 -3 1 130.79 5.7
 -6 -3 1 113.99 5
 -6 -3 1 113.59 5.2
 -6 -3 1 110.19 4.6
 -6 -3 1 108.69 5.1
 -6 -3 1 118.79 5.1
 -6 -3 1 134.59 5.4
 -6 -3 1 103.79 4.9
 -6 -3 1 121.99 5.3
 -6 -3 1 102.49 5.1
 -6 -3 1 106.09 5.2
 -6 -3 1 109.29 5.3
 -6 -3 1 108.99 5.2
 -6 -3 1 108.29 5.3
 -6 -3 1 114.59 4.7
 -6 -3 1 109.79 6
 -6 -3 1 126.69 5
 5 3 -1 3.3 0.6
 5 3 -1 3 0.6
 5 3 -1 3.2 0.7
 5 3 -1 3.2 0.8
 5 3 -1 3.3 0.5
 5 3 -1 2.8 0.6
 5 3 -1 4.4 0.6
 5 3 -1 3 0.8
 5 3 -1 4.5 0.7
 5 3 -1 3.3 1.3
 5 3 -1 2.4 0.9
 5 3 -1 3.2 0.6
 5 3 -1 3.8 0.7
 5 3 -1 3.7 0.6
 5 3 -1 3.8 0.5
 5 3 -1 3.2 0.7
 5 3 -1 4.3 0.6
 5 3 -1 3.5 0.6
 5 3 -1 3.8 0.6
 -5 -3 1 4.1 0.4
 -5 -3 1 3.5 0.8
 -5 -3 1 4.1 0.8
 -5 -3 1 2.6 0.8
 -5 -3 1 5.4 1.4
 -5 -3 1 4.2 0.3
 -5 -3 1 4.7 0.4
 -5 -3 1 2 0.9
 -5 -3 1 3.8 0.8
 -5 -3 1 3.7 1.3
 -5 -3 1 2.7 0.7
 -5 -3 1 5.1 1.1
 -5 -3 1 3.9 0.6
 -5 -3 1 4.8 1.4
 -5 -3 1 5.8 1.2
 -5 -3 1 4.6 1.6
 -5 -3 1 5.5 1
 -5 -3 1 4.3 1
 -5 -3 1 3.4 0.6
 -5 -3 1 4.6 0.8
 -5 -3 1 4.5 1.7
 -5 -3 1 3.1 1.1
 -5 -3 1 5.5 0.9
 -5 -3 1 4.1 0.7
 -5 -3 1 1.9 1.2
 -5 -3 1 4.2 0.4
 -5 -3 1 4.5 1.6
 4 3 -1 654.53 26.6
 4 3 -1 664.93 26.1
 4 3 -1 666.13 26.2
 4 3 -1 665.93 26.3
 4 3 -1 672.23 26.1
 4 3 -1 641.74 26.1
 4 3 -1 665.33 26.1
 4 3 -1 671.83 26.2
 4 3 -1 691.83 26.2
 4 3 -1 625.44 26.1
 4 3 -1 640.64 26
 4 3 -1 666.53 26.2
 -4 -3 1 647.94 26.1
 -4 -3 1 676.73 26
 -4 -3 1 669.03 26
 -4 -3 1 647.34 26.2
 -4 -3 1 661.43 26.2
 -4 -3 1 631.54 26.2
 -4 -3 1 643.94 26.2
 -4 -3 1 664.33 26
 -4 -3 1 666.13 26.3
 -4 -3 1 676.53 26.2
 -4 -3 1 648.54 26.3
 -4 -3 1 658.63 26.1
 -4 -3 1 655.63 26.3
 -4 -3 1 653.03 26.2
 -4 -3 1 689.33 26.3
 -4 -3 1 621.44 26.3
 -4 -3 1 673.53 26.5
 -4 -3 1 632.54 26.2
 -4 -3 1 677.13 26.2
 -4 -3 1 657.63 26.5
 -4 -3 1 665.83 26
 -4 -3 1 657.63 26
 -4 -3 1 668.53 26.4
 -4 -3 1 670.33 26.2
 3 3 -1 58.19 3.1
 3 3 -1 63.29 2.7
 3 3 -1 62.69 2.7
 3 3 -1 62.49 2.7
 3 3 -1 63.69 2.7
 3 3 -1 63.99 2.7
 3 3 -1 58.59 2.7
 3 3 -1 63.89 2.6
 3 3 -1 64.19 2.7
 3 3 -1 60.89 2.8
 3 3 -1 63.79 2.9
 3 3 -1 62.29 2.7
 3 3 -1 63.19 2.5
 3 3 -1 61.79 2.6
 3 3 -1 60.49 2.7
 3 3 -1 60.69 2.6
 3 3 -1 66.09 2.7
 3 3 -1 62.09 2.6
 3 3 -1 62.39 2.7
 3 3 -1 64.69 2.8
 3 3 -1 59.59 2.5
 3 3 -1 62.39 2.6
 3 3 -1 61.89 2.7
 -3 -3 1 63.39 2.5
 -3 -3 1 64.29 2.6
 -3 -3 1 60.79 2.7
 -3 -3 1 62.59 2.6
 -3 -3 1 63.79 2.5
 -3 -3 1 64.79 2.8
 -3 -3 1 61.89 2.6
 -3 -3 1 59.99 2.6
 -3 -3 1 60.99 2.7
 -3 -3 1 60.39 2.9
 -3 -3 1 58.49 2.8
 -3 -3 1 62.49 2.7
 -3 -3 1 60.89 2.7
 -3 -3 1 65.49 2.5
 -3 -3 1 60.59 2.6
 -3 -3 1 63.09 2.9
 -3 -3 1 64.39 2.7
 -3 -3 1 65.19 2.8
 -3 -3 1 60.39 2.5
 -3 -3 1 61.29 2.6
 -3 -3 1 56.59 2.7
 -3 -3 1 64.19 2.7
 -3 -3 1 65.29 2.7
 -3 -3 1 63.89 2.8
 -3 -3 1 61.59 2.7
 -3 -3 1 62.69 2.7
 -3 -3 1 63.19 2.7
 -3 -3 1 63.19 2.9
 -3 -3 1 63.49 2.7
 2 3 -1 52.09 2.3
 2 3 -1 51.19 2.7
 2 3 -1 51.59 2.2
 2 3 -1 52.09 2.2
 2 3 -1 50.19 2.2
 2 3 -1 53.59 2.4
 2 3 -1 51.99 2.2
 2 3 -1 51.19 2.4
 2 3 -1 53.19 2.2
 2 3 -1 50.89 2.3
 2 3 -1 50.59 2.3
 2 3 -1 47.8 2.3
 2 3 -1 50.69 2.3
 2 3 -1 53.09 2.3
 2 3 -1 50.29 2.2
 2 3 -1 54.09 2.3
 2 3 -1 54.59 2.3
 2 3 -1 51.59 2.2
 2 3 -1 55.99 2.4
 2 3 -1 51.39 2.3
 2 3 -1 53.09 2.2
 2 3 -1 54.09 2.3
 2 3 -1 52.99 2.2
 2 3 -1 50.39 2.3
 2 3 -1 51.49 2.5
 2 3 -1 50.49 2.2
 -2 -3 1 52.29 2.3
 -2 -3 1 52.89 2.3
 -2 -3 1 53.29 2.3
 -2 -3 1 55.39 2.3
 -2 -3 1 52.39 2.3
 -2 -3 1 49.5 2.2
 -2 -3 1 51.49 2.4
 -2 -3 1 56.19 2.2
 -2 -3 1 56.59 2.3
 -2 -3 1 53.59 2.4
 -2 -3 1 54.89 2.3
 -2 -3 1 56.09 2.3
 -2 -3 1 55.59 2.3
 -2 -3 1 52.99 2.3
 -2 -3 1 53.49 2.4
 -2 -3 1 53.19 2.2
 -2 -3 1 48 2.2
 -2 -3 1 50.99 2.3
 -2 -3 1 53.69 2.3
 -2 -3 1 52.09 2.3
 -2 -3 1 51.09 2.3
 -2 -3 1 51.49 2.3
 -2 -3 1 54.89 2.2
 1 3 -1 2256.17 97.19
 -1 -3 1 2236.58 98.79
 -1 -3 1 2306.57 90.99
 0 3 -1 0.3 0.2
 0 3 -1 0.3 0.4
 0 3 -1 0.5 0.3
 0 3 -1 0.6 0.5
 0 3 -1 0.4 0.3
 0 3 -1 -0.9 0.5
 0 3 -1 0.4 0.5
 0 3 -1 -0.2 0.4
 0 3 -1 0.6 0.6
 0 3 -1 0.8 0.4
 0 3 -1 0 0.3
 0 3 -1 0.2 0.2
 0 3 -1 0.1 0.5
 0 3 -1 0.2 0.4
 0 3 -1 0.7 0.5
 0 3 -1 0.4 0.3
 0 3 -1 -0.2 0.4
 0 3 -1 1 0.4
 0 3 -1 0.6 0.4
 0 3 -1 0.5 0.1
 0 3 -1 0.1 0.4
 0 3 -1 0.4 0.5
 0 3 -1 0 0.3
 0 -3 1 1 0.6
 0 -3 1 0.1 0.1
 0 -3 1 0.4 0.5
 0 -3 1 0.6 0.2
 0 -3 1 0.6 0.4
 0 -3 1 1 0.5
 0 -3 1 0.7 0.3
 0 -3 1 0.2 0.4
 0 -3 1 1.9 0.4
 0 -3 1 0.7 0.3
 0 -3 1 -0.3 0.5
 0 -3 1 0.1 0.3
 0 -3 1 1.5 0.4
 0 -3 1 0.5 0.4
 0 -3 1 0.2 0.5
 0 -3 1 1.1 0.8
 0 -3 1 0.7 0.4
 0 -3 1 -0.5 0.4
 0 -3 1 -1 0.5
 0 -3 1 0.5 0.5
 0 -3 1 0 0.4
 0 -3 1 0.2 0.2
 0 -3 1 0.1 0.2
 -1 3 -1 601.04 23.7
 -1 3 -1 584.64 23.5
 -1 3 -1 567.24 23.6
 -1 3 -1 600.14 23.9
 -1 3 -1 604.44 23.9
 -1 3 -1 620.04 23.8
 -1 3 -1 592.44 23.6
 -1 3 -1 598.84 23.6
 -1 3 -1 607.44 23.7
 -1 3 -1 591.64 23.6
 -1 3 -1 598.34 23.7
 -1 3 -1 599.04 23.7
 -1 3 -1 570.54 23.6
 -1 3 -1 617.84 23.6
 -1 3 -1 606.14 23.7
 1 -3 1 584.44 23.8
 1 -3 1 585.94 23.6
 1 -3 1 599.94 23.6
 1 -3 1 581.24 23.6
 1 -3 1 606.94 23.6
 1 -3 1 577.64 23.7
 1 -3 1 592.34 23.6
 1 -3 1 593.14 23.7
 1 -3 1 602.44 23.6
 1 -3 1 585.54 23.6
 1 -3 1 604.64 23.8
 -2 3 -1 13.1 1
 -2 3 -1 12 0.9
 -2 3 -1 10.5 0.6
 -2 3 -1 12.7 1.1
 -2 3 -1 12.4 0.9
 -2 3 -1 12.7 1.1
 -2 3 -1 10.6 1.1
 -2 3 -1 12 0.9
 -2 3 -1 13.4 1
 -2 3 -1 10.9 1
 -2 3 -1 11.8 1.1
 -2 3 -1 11.9 0.9
 -2 3 -1 10.2 1.2
 -2 3 -1 11.5 1
 -2 3 -1 11.9 1.2
 -2 3 -1 12.1 1
 -2 3 -1 11.9 1
 -2 3 -1 12 1
 -2 3 -1 11.6 0.9
 -2 3 -1 11.2 1.4
 -2 3 -1 10.6 0.9
 -2 3 -1 13.3 1.1
 -2 3 -1 12.7 1
 2 -3 1 12.1 0.9
 2 -3 1 10.2 0.9
 2 -3 1 11.5 1
 2 -3 1 12.2 1.1
 2 -3 1 11.8 1.3
 2 -3 1 12.3 1.1
 2 -3 1 12.3 0.9
 2 -3 1 12.2 1.1
 2 -3 1 12.1 1
 2 -3 1 13.7 1.1
 2 -3 1 12.2 1
 2 -3 1 11.3 1
 2 -3 1 12.1 1
 2 -3 1 13.4 1.2
 2 -3 1 13 1.1
 2 -3 1 14.5 0.9
 2 -3 1 11.5 1.1
 2 -3 1 11.6 0.9
 2 -3 1 10.2 1
 2 -3 1 13.6 1.3
 2 -3 1 11.6 0.6
 -3 3 -1 174.48 7.3
 -3 3 -1 178.58 7.4
 -3 3 -1 175.98 7.7
 -3 3 -1 172.78 7.4
 -3 3 -1 172.38 7.3
 -3 3 -1 170.78 7.4
 -3 3 -1 176.88 7.4
 -3 3 -1 178.18 7.3
 -3 3 -1 169.58 7.4
 -3 3 -1 175.28 7.4
 -3 3 -1 169.48 7.3
 -3 3 -1 172.18 7.4
 -3 3 -1 184.28 7.8
 -3 3 -1 168.28 7.2
 -3 3 -1 172.58 7.3
 -3 3 -1 167.48 7.3
 -3 3 -1 175.98 7.6
 -3 3 -1 187.98 7.4
 -3 3 -1 179.18 7.3
 -3 3 -1 183.18 7.1
 -3 3 -1 178.48 7.2
 -3 3 -1 177.68 7.6
 -3 3 -1 168.08 7.4
 3 -3 1 172.48 7.3
 3 -3 1 171.78 6.9
 3 -3 1 166.58 7.5
 3 -3 1 176.38 7.6
 3 -3 1 177.08 7.3
 3 -3 1 177.78 7.4
 3 -3 1 177.88 7.4
 3 -3 1 178.68 7.3
 3 -3 1 188.08 7.4
 3 -3 1 172.28 7.4
 3 -3 1 172.78 7.3
 3 -3 1 179.68 7.5
 3 -3 1 170.88 7.1
 3 -3 1 175.28 7.2
 3 -3 1 184.38 7.6
 3 -3 1 181.58 7.3
 3 -3 1 170.98 7.2
 3 -3 1 176.28 7.4
 3 -3 1 180.68 7.4
 3 -3 1 172.18 7.7
 3 -3 1 178.98 7.3
 3 -3 1 180.28 7.5
 -4 3 -1 35.7 2.3
 -4 3 -1 36.6 2.5
 -4 3 -1 36.4 2.7
 -4 3 -1 34.7 2.5
 -4 3 -1 42.6 2.5
 -4 3 -1 35.5 2.6
 -4 3 -1 37.4 2.8
 -4 3 -1 37.2 2.1
 -4 3 -1 40.2 2.5
 -4 3 -1 39.8 2.3
 -4 3 -1 38.6 2.2
 -4 3 -1 43 2.8
 -4 3 -1 39.5 2.4
 -4 3 -1 40.7 2.6
 -4 3 -1 39 1.6
 -4 3 -1 35 2.9
 -4 3 -1 35.3 2.6
 -4 3 -1 35.6 2.5
 -4 3 -1 39.9 2.2
 -4 3 -1 39.2 2.2
 -4 3 -1 40.1 2.1
 -4 3 -1 36.3 2.6
 -4 3 -1 40.4 2.4
 -4 3 -1 40.7 1.8
 -4 3 -1 38.4 1.9
 4 -3 1 35.4 2.4
 4 -3 1 40.9 2.2
 4 -3 1 37 2.1
 4 -3 1 39 2.5
 4 -3 1 38.6 2.2
 4 -3 1 40.8 2.1
 4 -3 1 36.6 2.4
 4 -3 1 43.5 2.4
 4 -3 1 38.8 2.5
 4 -3 1 38.5 2.1
 4 -3 1 41.2 2.4
 4 -3 1 37.6 2.2
 4 -3 1 33.2 2.2
 4 -3 1 41.2 2.5
 4 -3 1 40.7 2.5
 4 -3 1 41.9 2.2
 4 -3 1 38.5 2.5
 4 -3 1 37.4 2.7
 4 -3 1 37 2.2
 4 -3 1 36.6 1.7
 4 -3 1 39 1.9
 -5 3 -1 42.3 2.6
 -5 3 -1 40.9 2.7
 -5 3 -1 42.5 2.5
 -5 3 -1 36.5 2.8
 -5 3 -1 36 2.6
 -5 3 -1 40.9 3
 -5 3 -1 34.9 2.8
 -5 3 -1 41.1 2.4
 -5 3 -1 40.1 3.1
 -5 3 -1 39.2 3.2
 -5 3 -1 42 2
 -5 3 -1 46.6 3.1
 -5 3 -1 40.3 2.9
 -5 3 -1 43.9 3.4
 -5 3 -1 44.1 2.8
 -5 3 -1 41.8 2.2
 5 -3 1 39.2 2.9
 5 -3 1 41 3.3
 5 -3 1 36.4 2.5
 5 -3 1 37.5 3
 5 -3 1 42.5 3
 5 -3 1 40.3 2.5
 5 -3 1 38.1 2.8
 5 -3 1 37.5 2.6
 5 -3 1 37 2.4
 5 -3 1 42.9 2.7
 5 -3 1 41.5 2.5
 5 -3 1 36.4 2.6
 5 -3 1 37.8 2.6
 5 -3 1 37.9 2.2
 5 -3 1 37.5 2.7
 5 -3 1 37.9 2.7
 5 -3 1 35.2 2.5
 -6 3 -1 99.99 5
 -6 3 -1 107.69 6
 -6 3 -1 106.39 5.5
 -6 3 -1 99.99 4.5
 -6 3 -1 104.89 5.2
 -6 3 -1 105.59 4.7
 -6 3 -1 109.69 5.7
 -6 3 -1 110.89 6.1
 -6 3 -1 113.99 5.4
 -6 3 -1 102.89 4.9
 -6 3 -1 103.79 5.3
 6 -3 1 98.59 5.2
 6 -3 1 107.69 4.8
 6 -3 1 107.59 5.1
 6 -3 1 105.09 5.2
 6 -3 1 98.09 4.5
 6 -3 1 99.69 5.6
 6 -3 1 107.99 5
 6 -3 1 99.39 5.4
 6 -3 1 108.29 5.4
 6 -3 1 101.09 4.9
 6 -3 1 99.19 5.6
 6 -3 1 107.29 4.5
 6 -3 1 110.69 5
 6 -3 1 113.29 5.1
 6 -3 1 112.09 5.1
 6 -3 1 110.39 5.3
 6 -3 1 103.49 5.3
 6 -3 1 93.69 5
 -7 3 -1 29.4 2.4
 -7 3 -1 36.2 3.1
 -7 3 -1 36.9 3
 -7 3 -1 36.8 3.9
 -7 3 -1 35.4 3.2
 -7 3 -1 33.6 2.6
 -7 3 -1 37.3 3.1
 -7 3 -1 40.3 3.6
 -7 3 -1 35.3 2.7
 7 -3 1 37.8 2.6
 7 -3 1 41.2 2.9
 7 -3 1 36.9 2.1
 7 -3 1 32.8 2.8
 7 -3 1 38.6 3.1
 7 -3 1 43.5 3.3
 7 -3 1 33.2 3.1
 7 -3 1 35.3 3.2
 7 -3 1 33.6 2.9
 7 -3 1 39 3.1
 7 -3 1 44.4 3.3
 7 -3 1 36.8 2.9
 7 -3 1 34.2 2.8
 -8 3 -1 1.5 3.1
 -8 3 -1 -0.3 3.1
 -8 3 -1 2.8 2.2
 -8 3 -1 2.4 2.5
 -8 3 -1 1.7 2.5
 -8 3 -1 -0.9 1.8
 -8 3 -1 -1.1 2.2
 -8 3 -1 0.1 2.4
 8 -3 1 1.8 1.1
 8 -3 1 3.5 2.5
 8 -3 1 2 2.1
 8 -3 1 -1.1 2.4
 8 -3 1 2 2.4
 8 -3 1 1.3 2.3
 8 -3 1 0.9 2.1
 8 -3 1 0.9 2.1
 8 -3 1 -0.6 2.2
 8 -3 1 0.6 2.4
 8 -3 1 1.8 2.4
 8 -3 1 0.3 2.3
 8 -3 1 1.2 2.2
 8 -3 1 -2.4 2
 -9 3 -1 -0.5 3
 -9 3 -1 0.5 2.8
 -9 3 -1 0.5 4.1
 -9 3 -1 -2 3
 -9 3 -1 -3.1 4.1
 -9 3 -1 0.6 3
 -9 3 -1 -2.9 2.7
 9 -3 1 -0.9 3
 9 -3 1 -0.2 2.9
 9 -3 1 0.9 2.4
 9 -3 1 -2.1 3.1
 9 -3 1 1.9 2.6
 9 -3 1 -1.2 2.7
 9 -3 1 -2 1.3
 9 -3 1 -0.5 2.7
 9 -3 1 3.6 3
 9 -3 1 0.8 2.8
 9 -3 1 -1.6 2.6
 9 -3 1 2.5 2.7
 9 -3 1 1.4 2.9
 -10 3 -1 1.5 5.8
 -10 3 -1 0.3 4
 -10 3 -1 -0.9 5.6
 -10 3 -1 -1.9 4.2
 -10 3 -1 4.1 4
 -10 3 -1 3.3 3.9
 -10 3 -1 4.3 3.8
 10 -3 1 0 1.6
 10 -3 1 0.5 3
 10 -3 1 1.3 3.6
 10 -3 1 -1.6 3.5
 10 -3 1 3.4 3.5
 10 -3 1 -0.6 3.4
 10 -3 1 0.7 3.7
 10 -3 1 -0.4 1.1
 10 -3 1 10.3 4.1
 10 -3 1 -1.9 3.7
 11 2 -1 0.9 2.7
 11 2 -1 4.3 2.7
 11 2 -1 0.8 3.5
 11 2 -1 -0.7 3
 11 2 -1 0.8 1.1
 11 2 -1 0.9 1.6
 11 2 -1 1.8 2.5
 -11 -2 1 7.8 4.2
 -11 -2 1 1.2 3.4
 -11 -2 1 5.8 4
 -11 -2 1 -0.3 2.6
 10 2 -1 10.4 2.2
 10 2 -1 3.6 2.7
 10 2 -1 10.7 2.4
 10 2 -1 9 1.5
 10 2 -1 8.8 2.1
 10 2 -1 10.7 1.9
 10 2 -1 7.1 2.3
 10 2 -1 8.7 1.2
 10 2 -1 9.9 2.4
 10 2 -1 12.1 2.4
 10 2 -1 9.5 1.4
 -10 -2 1 9.1 3
 -10 -2 1 8 2.2
 -10 -2 1 9.7 3
 -10 -2 1 6.9 2.6
 9 2 -1 25.8 2.3
 9 2 -1 27.3 2
 9 2 -1 25.6 1.9
 9 2 -1 23.1 1.6
 9 2 -1 27.5 2.5
 9 2 -1 26.7 2.2
 9 2 -1 24.1 3.5
 9 2 -1 31.8 2.2
 9 2 -1 26.9 2.1
 9 2 -1 24.2 2.4
 9 2 -1 24.9 2.6
 9 2 -1 23.9 2.8
 -9 -2 1 23.8 3
 -9 -2 1 22.9 2.9
 -9 -2 1 24.7 2.4
 -9 -2 1 25.4 2.7
 8 2 -1 12.2 1
 8 2 -1 10.4 1
 8 2 -1 13.8 1.5
 8 2 -1 15.2 1.7
 8 2 -1 17.5 1.6
 8 2 -1 13.9 2.2
 8 2 -1 12.1 2.1
 8 2 -1 14 1.6
 8 2 -1 12.8 1.3
 8 2 -1 12 2.1
 8 2 -1 14.8 1.5
 8 2 -1 13.9 1.7
 8 2 -1 10.8 2.6
 8 2 -1 13.2 1.2
 -8 -2 1 14 1.9
 -8 -2 1 15.9 1.7
 -8 -2 1 14 2.1
 -8 -2 1 17.5 2.2
 -8 -2 1 14.1 2.3
 7 2 -1 37.4 1.9
 7 2 -1 34.9 1.7
 7 2 -1 37.6 2.3
 7 2 -1 38.7 1.9
 7 2 -1 40.6 2.4
 7 2 -1 36.1 1.8
 7 2 -1 33.2 1.9
 7 2 -1 34.7 2
 7 2 -1 34.3 2.5
 7 2 -1 40.4 1.8
 7 2 -1 38.9 2.4
 7 2 -1 36.7 2.7
 7 2 -1 42 3
 7 2 -1 38 2.1
 7 2 -1 38.6 2.2
 7 2 -1 39.4 2.2
 7 2 -1 33.2 1.9
 7 2 -1 35.8 1.8
 7 2 -1 35.7 2.5
 -7 -2 1 31 2.9
 -7 -2 1 36.7 1.9
 -7 -2 1 38.5 2.8
 -7 -2 1 40 2.7
 -7 -2 1 36.5 2.6
 -7 -2 1 37.1 2.7
 -7 -2 1 41.7 2.9
 -7 -2 1 42.6 2.6
 -7 -2 1 28.7 1.8
 -7 -2 1 33.7 1.9
 -7 -2 1 38.6 2.4
 -7 -2 1 35.2 2.4
 6 2 -1 56.29 2.6
 6 2 -1 64.59 2.8
 6 2 -1 62.49 2.7
 6 2 -1 59.79 2.8
 6 2 -1 51.39 2.6
 6 2 -1 58.09 2.7
 6 2 -1 59.09 3
 6 2 -1 58.89 2.9
 6 2 -1 59.39 2.5
 6 2 -1 55.09 2.7
 6 2 -1 67.89 3.1
 6 2 -1 63.89 2.6
 6 2 -1 54.19 2.5
 6 2 -1 56.89 2.9
 6 2 -1 51.29 2.7
 6 2 -1 58.59 2.7
 6 2 -1 51.49 2.5
 6 2 -1 55.89 3.2
 6 2 -1 56.59 2.4
 6 2 -1 56.99 3.4
 6 2 -1 54.09 2.5
 6 2 -1 58.49 2.5
 -6 -2 1 60.29 3
 -6 -2 1 57.99 3
 -6 -2 1 53.49 3.5
 -6 -2 1 56.09 3.1
 -6 -2 1 60.89 3.2
 -6 -2 1 58.29 3.6
 -6 -2 1 53.19 2.5
 -6 -2 1 51.79 2.5
 -6 -2 1 53.19 2.9
 -6 -2 1 58.09 3.1
 -6 -2 1 56.69 3.2
 -6 -2 1 52.29 2.9
 -6 -2 1 55.19 2.5
 -6 -2 1 57.89 2.8
 -6 -2 1 60.29 3.3
 -6 -2 1 53.79 3.1
 -6 -2 1 57.79 3
 5 2 -1 73.79 3.3
 5 2 -1 82.99 3.5
 5 2 -1 75.09 3.3
 5 2 -1 75.99 3.2
 5 2 -1 76.29 3.3
 5 2 -1 79.19 3.2
 5 2 -1 81.29 3.5
 5 2 -1 82.39 3.7
 5 2 -1 75.29 3.3
 5 2 -1 78.19 3.6
 5 2 -1 69.99 3.2
 5 2 -1 80.19 3.3
 5 2 -1 76.69 3.4
 5 2 -1 78.29 3.3
 5 2 -1 76.89 3.3
 5 2 -1 78.79 3.2
 5 2 -1 80.69 3.3
 5 2 -1 81.19 3.4
 5 2 -1 78.59 3.4
 5 2 -1 81.69 3.6
 5 2 -1 78.89 3.9
 -5 -2 1 78.39 3.6
 -5 -2 1 73.69 3.6
 -5 -2 1 74.79 3.7
 -5 -2 1 81.09 4.2
 -5 -2 1 76.99 3.8
 -5 -2 1 70.89 3.9
 -5 -2 1 78.69 3.6
 -5 -2 1 79.29 3.5
 -5 -2 1 69.99 3.5
 -5 -2 1 76.59 3.2
 -5 -2 1 79.79 3.2
 -5 -2 1 71.39 3.3
 -5 -2 1 82.59 3.5
 -5 -2 1 72.89 3.9
 -5 -2 1 78.59 3.8
 -5 -2 1 75.59 3.5
 -5 -2 1 80.69 3.5
 -5 -2 1 75.79 3.6
 -5 -2 1 70.59 3.9
 -5 -2 1 76.19 3.2
 -5 -2 1 74.29 3.5
 -5 -2 1 85.99 4.4
 -5 -2 1 74.79 3.4
 -5 -2 1 78.29 3.7
 -5 -2 1 76.89 3.6
 4 2 -1 493.95 19.8
 4 2 -1 501.45 19.7
 4 2 -1 490.45 19.8
 4 2 -1 491.65 20
 4 2 -1 498.95 19.8
 4 2 -1 500.35 20
 4 2 -1 500.95 20.2
 4 2 -1 518.35 19.9
 4 2 -1 504.65 19.7
 4 2 -1 474.85 19.8
 4 2 -1 500.05 19.8
 4 2 -1 495.35 19.9
 4 2 -1 505.75 19.8
 -4 -2 1 496.75 20.2
 -4 -2 1 484.75 19.8
 -4 -2 1 516.05 19.6
 -4 -2 1 518.25 19.8
 -4 -2 1 491.05 19.8
 -4 -2 1 483.65 20
 -4 -2 1 481.45 20.1
 -4 -2 1 495.25 19.7
 -4 -2 1 511.85 19.6
 -4 -2 1 513.05 19.9
 -4 -2 1 504.85 20
 -4 -2 1 509.45 19.7
 -4 -2 1 490.35 19.9
 -4 -2 1 467.65 19.9
 -4 -2 1 477.05 20
 -4 -2 1 499.15 20
 -4 -2 1 498.45 19.9
 -4 -2 1 484.85 19.8
 -4 -2 1 552.04 19.7
 -4 -2 1 500.35 20
 -4 -2 1 498.05 19.8
 -4 -2 1 500.15 19.8
 -4 -2 1 480.05 19.8
 -4 -2 1 485.35 19.9
 -4 -2 1 508.75 20
 -4 -2 1 519.35 19.8
 3 2 -1 285.47 11.5
 3 2 -1 276.57 11.5
 3 2 -1 278.27 11.5
 3 2 -1 276.47 11.6
 3 2 -1 282.77 11.5
 3 2 -1 274.47 11.5
 3 2 -1 282.27 11.4
 3 2 -1 286.27 11.5
 3 2 -1 297.57 11.5
 3 2 -1 281.87 11.8
 3 2 -1 287.07 11.5
 3 2 -1 286.37 11.5
 3 2 -1 289.37 11.5
 3 2 -1 283.67 11.4
 3 2 -1 282.57 11.4
 3 2 -1 291.17 11.5
 -3 -2 1 292.37 11.4
 -3 -2 1 295.17 11.4
 -3 -2 1 289.97 11.5
 -3 -2 1 277.27 11.6
 -3 -2 1 289.47 11.5
 -3 -2 1 297.37 11.4
 -3 -2 1 288.87 11.6
 -3 -2 1 294.97 11.6
 -3 -2 1 288.97 11.4
 -3 -2 1 270.97 11.5
 -3 -2 1 291.67 11.6
 -3 -2 1 289.97 11.4
 -3 -2 1 288.47 11.4
 -3 -2 1 289.17 11.4
 -3 -2 1 284.27 11.5
 -3 -2 1 288.97 11.5
 -3 -2 1 298.27 11.4
 -3 -2 1 292.07 11.4
 -3 -2 1 285.97 11.5
 -3 -2 1 290.17 11.5
 -3 -2 1 298.87 11.7
 -3 -2 1 280.27 11.5
 -3 -2 1 285.27 11.4
 -3 -2 1 301.57 11.6
 -3 -2 1 290.97 11.5
 -3 -2 1 294.27 11.5
 -3 -2 1 282.87 11.5
 -3 -2 1 296.47 11.7
 -3 -2 1 290.07 11.4
 2 2 -1 296.17 12
 2 2 -1 298.07 12.2
 2 2 -1 303.37 12.1
 2 2 -1 300.17 12.1
 2 2 -1 304.17 12.1
 2 2 -1 311.57 12.2
 2 2 -1 293.07 12.2
 2 2 -1 302.07 12.2
 2 2 -1 291.37 12.1
 2 2 -1 300.37 12.4
 2 2 -1 308.37 12.2
 2 2 -1 307.57 12.2
 2 2 -1 310.87 12.1
 2 2 -1 305.57 12.2
 2 2 -1 298.57 12.1
 2 2 -1 312.27 12.2
 2 2 -1 305.67 12.2
 -2 -2 1 320.17 12.3
 -2 -2 1 315.47 12.2
 -2 -2 1 308.87 12.1
 -2 -2 1 294.87 12.2
 -2 -2 1 316.37 12.2
 -2 -2 1 292.67 12.1
 -2 -2 1 305.17 12.1
 -2 -2 1 306.57 12.2
 -2 -2 1 314.97 12.1
 -2 -2 1 321.87 12.4
 -2 -2 1 299.77 12.1
 -2 -2 1 298.67 12.1
 -2 -2 1 313.57 12.1
 -2 -2 1 310.87 12.1
 -2 -2 1 311.07 12.1
 -2 -2 1 305.67 12.1
 -2 -2 1 304.97 12.2
 -2 -2 1 317.17 12.2
 -2 -2 1 305.77 12.2
 -2 -2 1 311.07 12.2
 1 2 -1 10.3 0.5
 1 2 -1 11.6 0.6
 1 2 -1 11.7 0.6
 1 2 -1 12.1 0.6
 1 2 -1 11.6 0.7
 1 2 -1 11.3 0.6
 1 2 -1 11 0.6
 1 2 -1 11.3 0.9
 1 2 -1 11.7 0.5
 1 2 -1 12.8 0.6
 1 2 -1 10.9 0.6
 1 2 -1 11.2 0.6
 1 2 -1 11.4 0.6
 1 2 -1 10.3 0.7
 1 2 -1 9.7 0.7
 1 2 -1 11.8 0.7
 1 2 -1 10.4 0.7
 1 2 -1 10.6 0.7
 1 2 -1 11.1 0.6
 1 2 -1 11.5 0.6
 1 2 -1 10 0.7
 1 2 -1 10.6 0.7
 1 2 -1 10.7 0.6
 1 2 -1 11.3 0.6
 1 2 -1 10.7 0.5
 1 2 -1 11.7 0.7
 1 2 -1 11.2 0.6
 -1 -2 1 10.5 0.7
 -1 -2 1 10.4 0.6
 -1 -2 1 11 0.6
 -1 -2 1 10.2 0.6
 -1 -2 1 10.9 0.7
 -1 -2 1 10.1 0.6
 -1 -2 1 10.7 0.7
 -1 -2 1 12.7 0.7
 -1 -2 1 11.5 0.7
 -1 -2 1 11.4 0.5
 -1 -2 1 11.5 0.5
 -1 -2 1 10.9 0.7
 -1 -2 1 11.5 0.6
 -1 -2 1 11.1 0.5
 -1 -2 1 11.3 0.8
 -1 -2 1 11.9 0.8
 -1 -2 1 10.8 0.6
 -1 -2 1 11.6 0.6
 -1 -2 1 11.4 0.5
 -1 -2 1 11 0.5
 -1 -2 1 11.8 0.9
 -1 -2 1 11.1 0.7
 -1 -2 1 11.8 0.6
 -1 -2 1 10.6 0.6
 -1 -2 1 11.6 0.7
 -1 -2 1 12 0.7
 -1 -2 1 11.8 0.7
 0 2 -1 33.6 1.6
 0 2 -1 34.2 1.5
 0 2 -1 34.1 1.4
 0 2 -1 33.7 1.5
 0 2 -1 35.4 1.5
 0 2 -1 34.9 1.6
 0 2 -1 33.9 1.5
 0 2 -1 34.6 1.5
 0 2 -1 33.2 1.6
 0 2 -1 32.5 1.4
 0 2 -1 35.2 1.5
 0 2 -1 34.2 1.4
 0 2 -1 32.9 1.4
 0 2 -1 32.7 1.6
 0 2 -1 31.6 1.5
 0 2 -1 32.5 1.5
 0 2 -1 32.5 1.5
 0 2 -1 32.1 1.6
 0 2 -1 32.5 1.4
 0 2 -1 33 1.7
 0 2 -1 33.6 1.5
 0 2 -1 35.2 1.5
 0 2 -1 32.7 1.6
 0 -2 1 32.1 1.6
 0 -2 1 33.9 1.6
 0 -2 1 33.4 1.3
 0 -2 1 34.5 1.5
 0 -2 1 33.4 1.4
 0 -2 1 33.3 1.6
 0 -2 1 32.4 1.4
 0 -2 1 33.8 1.4
 0 -2 1 32.1 1.5
 0 -2 1 33.2 1.5
 0 -2 1 35 1.4
 0 -2 1 32.9 1.6
 0 -2 1 30.9 1.7
 0 -2 1 35.8 1.5
 0 -2 1 33.2 1.5
 0 -2 1 35.9 1.5
 0 -2 1 33.9 1.6
 0 -2 1 34.4 1.6
 0 -2 1 30.2 1.5
 0 -2 1 32 1.5
 -1 2 -1 4348.17 194.18
 1 -2 1 4791.62 183.18
 -2 2 -1 380.66 15.2
 -2 2 -1 379.76 15.1
 -2 2 -1 375.36 15.2
 -2 2 -1 392.16 15.2
 -2 2 -1 375.86 15.3
 -2 2 -1 373.96 15.4
 -2 2 -1 350.06 15.2
 -2 2 -1 402.86 15.1
 -2 2 -1 392.06 15.1
 -2 2 -1 371.06 15.2
 -2 2 -1 367.06 15.1
 -2 2 -1 393.26 15.2
 -2 2 -1 380.16 15.2
 -2 2 -1 364.06 15.3
 -2 2 -1 377.46 15.2
 -2 2 -1 383.66 15.2
 -2 2 -1 390.36 15.5
 -2 2 -1 371.66 15.2
 -2 2 -1 387.76 15.2
 -2 2 -1 384.16 15.1
 2 -2 1 369.66 15.1
 2 -2 1 366.86 15.2
 2 -2 1 374.36 15.3
 2 -2 1 395.06 15.3
 2 -2 1 373.46 15.2
 2 -2 1 374.66 15.2
 2 -2 1 383.96 15.2
 2 -2 1 374.46 15.2
 2 -2 1 381.86 15.4
 2 -2 1 380.76 15.2
 2 -2 1 366.16 15.2
 2 -2 1 376.26 15.4
 2 -2 1 382.96 15.2
 2 -2 1 382.56 15
 2 -2 1 391.56 15.2
 2 -2 1 389.26 15.1
 2 -2 1 371.16 15.2
 2 -2 1 375.46 15.1
 2 -2 1 393.66 15.3
 2 -2 1 381.86 15
 2 -2 1 375.26 15.1
 -3 2 -1 425.16 16.8
 -3 2 -1 414.76 16.7
 -3 2 -1 398.66 16.4
 -3 2 -1 424.96 16.7
 -3 2 -1 421.26 16.8
 -3 2 -1 377.96 16.6
 -3 2 -1 400.36 16.7
 -3 2 -1 419.96 16.7
 -3 2 -1 402.46 16.7
 -3 2 -1 420.16 16.7
 -3 2 -1 420.76 16.6
 -3 2 -1 415.66 16.9
 -3 2 -1 435.06 16.6
 -3 2 -1 415.56 16.6
 -3 2 -1 423.96 16.5
 -3 2 -1 423.06 16.6
 -3 2 -1 418.86 16.6
 -3 2 -1 411.76 16.6
 -3 2 -1 409.06 16.7
 -3 2 -1 407.16 16.7
 -3 2 -1 415.56 16.4
 -3 2 -1 407.76 16.6
 -3 2 -1 413.36 17
 -3 2 -1 432.86 17.1
 3 -2 1 414.56 16.6
 3 -2 1 420.26 16.7
 3 -2 1 418.16 16.7
 3 -2 1 415.96 16.8
 3 -2 1 402.06 16.6
 3 -2 1 421.76 16.8
 3 -2 1 384.16 16.7
 3 -2 1 422.26 16.6
 3 -2 1 407.56 16.4
 3 -2 1 435.26 16.8
 3 -2 1 401.96 16.5
 3 -2 1 409.46 16.7
 3 -2 1 425.66 16.6
 3 -2 1 416.86 16.6
 3 -2 1 410.96 16.6
 3 -2 1 431.66 16.6
 3 -2 1 406.56 16.7
 3 -2 1 439.56 16.8
 3 -2 1 392.26 16.7
 3 -2 1 418.06 16.9
 3 -2 1 417.06 16.9
 3 -2 1 427.66 16.7
 -4 2 -1 165.78 7.4
 -4 2 -1 156.88 7.1
 -4 2 -1 156.58 7.1
 -4 2 -1 162.98 7
 -4 2 -1 160.98 6.9
 -4 2 -1 166.28 6.7
 -4 2 -1 159.48 7
 -4 2 -1 157.68 6.8
 -4 2 -1 172.38 6.8
 -4 2 -1 163.28 6.9
 -4 2 -1 152.78 6.9
 -4 2 -1 151.48 6.9
 -4 2 -1 168.28 6.6
 -4 2 -1 151.88 6.8
 -4 2 -1 162.88 6.9
 -4 2 -1 157.48 7
 -4 2 -1 161.88 7
 -4 2 -1 179.18 7
 -4 2 -1 160.58 6.9
 -4 2 -1 154.88 6.8
 -4 2 -1 171.58 6.8
 4 -2 1 164.78 6.9
 4 -2 1 149.09 6.9
 4 -2 1 165.58 6.8
 4 -2 1 160.28 6.8
 4 -2 1 157.88 6.8
 4 -2 1 155.18 6.8
 4 -2 1 162.58 6.6
 4 -2 1 157.58 6.9
 4 -2 1 169.38 7
 4 -2 1 165.78 6.8
 4 -2 1 156.28 7.1
 4 -2 1 167.88 7.1
 4 -2 1 166.28 6.9
 4 -2 1 165.48 6.8
 4 -2 1 158.38 7
 4 -2 1 160.98 6.8
 4 -2 1 170.28 7
 4 -2 1 176.58 7
 4 -2 1 155.78 6.9
 4 -2 1 171.48 7.2
 -5 2 -1 9.3 1.7
 -5 2 -1 6.1 1.7
 -5 2 -1 9 1.9
 -5 2 -1 10.4 1.7
 -5 2 -1 8.5 1.6
 -5 2 -1 9.7 1.8
 -5 2 -1 8.4 0.9
 -5 2 -1 7.8 1.4
 -5 2 -1 6.1 1.7
 -5 2 -1 8.8 0.8
 -5 2 -1 8.7 1.3
 -5 2 -1 8.1 1.6
 -5 2 -1 8.5 1.2
 -5 2 -1 6.4 1.5
 -5 2 -1 7 1
 -5 2 -1 6.3 1.7
 -5 2 -1 7.6 1.6
 -5 2 -1 6.8 1.4
 -5 2 -1 7.8 1.4
 -5 2 -1 6.8 1.6
 -5 2 -1 8.3 1.2
 -5 2 -1 9.8 1.8
 5 -2 1 11.8 1.7
 5 -2 1 9.4 1.4
 5 -2 1 11.1 1
 5 -2 1 7.9 1.3
 5 -2 1 10.5 1.4
 5 -2 1 10.1 1.3
 5 -2 1 6.9 1.5
 5 -2 1 6.9 1.2
 5 -2 1 9.6 1.4
 5 -2 1 8.8 1.2
 5 -2 1 7.1 0.8
 5 -2 1 9.4 1.4
 5 -2 1 8.3 1.2
 5 -2 1 8.6 1.4
 5 -2 1 6.5 0.9
 5 -2 1 7.3 1.5
 5 -2 1 8.5 0.9
 5 -2 1 9.5 1.5
 5 -2 1 7.9 1.6
 5 -2 1 8.5 1.7
 5 -2 1 6.2 1.4
 5 -2 1 7.7 1.2
 -6 2 -1 253.07 11.9
 -6 2 -1 269.37 11
 -6 2 -1 288.77 12.3
 -6 2 -1 276.77 11.3
 -6 2 -1 291.77 11.8
 -6 2 -1 287.87 11.5
 -6 2 -1 293.37 11.7
 -6 2 -1 272.27 11.6
 6 -2 1 265.17 11.7
 6 -2 1 255.27 11
 6 -2 1 275.77 11.2
 6 -2 1 273.87 11.6
 6 -2 1 259.07 11.2
 6 -2 1 276.17 11.5
 6 -2 1 262.27 10.8
 6 -2 1 272.87 11.3
 6 -2 1 274.37 11.9
 6 -2 1 284.97 11.4
 6 -2 1 266.97 11.5
 6 -2 1 270.87 11.5
 6 -2 1 286.17 11.4
 6 -2 1 263.17 10.8
 6 -2 1 259.67 11.3
 6 -2 1 281.37 11.7
 6 -2 1 252.97 10.8
 6 -2 1 265.57 11
 6 -2 1 295.07 11.5
 -7 2 -1 61.69 3.8
 -7 2 -1 67.19 3.5
 -7 2 -1 50.99 4
 -7 2 -1 69.49 4.2
 -7 2 -1 60.29 3.2
 -7 2 -1 60.89 4.7
 -7 2 -1 77.39 4.1
 -7 2 -1 64.99 4.4
 7 -2 1 62.39 3.8
 7 -2 1 59.39 3.1
 7 -2 1 67.29 3.7
 7 -2 1 64.09 4
 7 -2 1 59.19 3.7
 7 -2 1 64.59 4.3
 7 -2 1 60.89 4.1
 7 -2 1 67.69 3.8
 7 -2 1 67.59 3.7
 7 -2 1 58.99 3.7
 7 -2 1 66.29 3.9
 7 -2 1 65.29 3.3
 7 -2 1 62.69 3
 7 -2 1 58.69 3.6
 7 -2 1 63.09 3.7
 -8 2 -1 13.1 2.6
 -8 2 -1 17.8 3.2
 -8 2 -1 18.7 3.4
 -8 2 -1 14.1 2.7
 -8 2 -1 16.5 2.6
 -8 2 -1 14.7 2.3
 -8 2 -1 18.2 2.1
 -8 2 -1 18.6 2.4
 8 -2 1 18.8 2.4
 8 -2 1 20.4 2.5
 8 -2 1 16.4 2.5
 8 -2 1 18.2 2.4
 8 -2 1 20 2.2
 8 -2 1 18 2.8
 8 -2 1 19.3 2.2
 8 -2 1 18.1 2.8
 8 -2 1 20 2.4
 8 -2 1 16.3 2.5
 8 -2 1 18.4 2.4
 8 -2 1 15.2 2.2
 8 -2 1 19.8 2.3
 8 -2 1 20.2 1.6
 8 -2 1 14.3 2.4
 -9 2 -1 4.8 2.9
 -9 2 -1 7.4 2.8
 -9 2 -1 3.3 2.8
 -9 2 -1 5.4 3.7
 -9 2 -1 1.4 2.8
 -9 2 -1 6.3 3.7
 -9 2 -1 5 2.7
 9 -2 1 7.8 2.6
 9 -2 1 2 2.8
 9 -2 1 5.2 2.1
 9 -2 1 4.6 2
 9 -2 1 3.8 2
 9 -2 1 4 2.8
 9 -2 1 4.9 2.8
 9 -2 1 8.8 2.5
 9 -2 1 5.2 2.6
 9 -2 1 2 2.4
 9 -2 1 4 2.5
 -10 2 -1 -0.4 5
 -10 2 -1 0 3.2
 -10 2 -1 3.9 9
 -10 2 -1 0.8 3.4
 -10 2 -1 1.7 3.2
 -10 2 -1 0.3 4.8
 -10 2 -1 -2.9 3.4
 10 -2 1 2.7 3.4
 10 -2 1 -1.8 3.1
 10 -2 1 0.9 3.5
 10 -2 1 0 1.5
 10 -2 1 -0.6 3.6
 10 -2 1 0.1 3.1
 10 -2 1 1 2.9
 10 -2 1 2.8 3.2
 10 -2 1 0.7 3
 10 -2 1 1 3
 10 -2 1 -0.8 1
 11 1 -1 -0.1 1.1
 11 1 -1 3.4 3
 11 1 -1 -0.3 2.8
 11 1 -1 3.7 3.4
 11 1 -1 0.3 3.5
 11 1 -1 0.7 3
 11 1 -1 2.6 2.9
 11 1 -1 -0.5 1.5
 -11 -1 1 3.5 3.5
 -11 -1 1 1 3
 -11 -1 1 3.8 4.6
 -11 -1 1 2.7 6.2
 10 1 -1 62.19 4
 10 1 -1 61.19 3.4
 10 1 -1 50.09 4.3
 10 1 -1 51.99 4.5
 10 1 -1 61.29 4
 10 1 -1 58.29 4
 10 1 -1 62.69 3.9
 10 1 -1 52.29 4.5
 10 1 -1 56.39 4
 10 1 -1 58.39 2.9
 -10 -1 1 62.39 5.3
 -10 -1 1 57.49 4.6
 -10 -1 1 50.49 3.9
 -10 -1 1 57.89 5
 -10 -1 1 48.9 4.6
 9 1 -1 22.9 2.1
 9 1 -1 20.7 2.3
 9 1 -1 27.1 2.6
 9 1 -1 21.1 1.7
 9 1 -1 26.4 2.4
 9 1 -1 18.9 2.9
 9 1 -1 22.8 2.1
 9 1 -1 25.1 2.9
 9 1 -1 23.2 1.7
 9 1 -1 21.3 3.3
 9 1 -1 18.3 2.3
 9 1 -1 21.8 1.5
 9 1 -1 22.4 2.9
 9 1 -1 19.5 2
 -9 -1 1 21.3 2.8
 -9 -1 1 19.4 2.4
 -9 -1 1 28.5 3.3
 -9 -1 1 22.8 3
 -9 -1 1 21.5 3
 8 1 -1 18.1 1.8
 8 1 -1 14.6 2.2
 8 1 -1 16.6 1.7
 8 1 -1 18.1 1.5
 8 1 -1 21.3 2.3
 8 1 -1 16.6 2.4
 8 1 -1 16 1.6
 8 1 -1 15.4 1.7
 8 1 -1 15.3 1.5
 8 1 -1 12.7 1.1
 8 1 -1 12.6 1.8
 8 1 -1 17 1.3
 8 1 -1 14.6 2.1
 8 1 -1 12.8 2.3
 -8 -1 1 16.2 2.4
 -8 -1 1 16 2.3
 -8 -1 1 14.3 2.2
 -8 -1 1 13.3 2.2
 -8 -1 1 19.3 2
 -8 -1 1 13.6 1.5
 7 1 -1 373.76 15.4
 7 1 -1 390.96 15.9
 7 1 -1 380.36 15.5
 7 1 -1 391.96 15.5
 7 1 -1 376.16 15.9
 7 1 -1 374.66 16
 7 1 -1 400.26 15.3
 7 1 -1 374.26 15.2
 7 1 -1 395.26 15.5
 7 1 -1 390.86 15.7
 7 1 -1 388.86 16.2
 7 1 -1 391.56 15.5
 7 1 -1 362.76 15.2
 7 1 -1 407.46 15.7
 7 1 -1 353.96 15.6
 7 1 -1 400.56 16
 7 1 -1 394.96 15.6
 -7 -1 1 406.66 16.1
 -7 -1 1 405.36 15.8
 -7 -1 1 386.96 15.9
 -7 -1 1 374.76 15.9
 -7 -1 1 386.76 16.2
 -7 -1 1 367.96 15.7
 -7 -1 1 381.76 15.5
 -7 -1 1 357.36 16
 6 1 -1 13.1 1.2
 6 1 -1 14.3 1.4
 6 1 -1 15.9 1.7
 6 1 -1 18.4 1.5
 6 1 -1 17.7 1.1
 6 1 -1 17.1 1.1
 6 1 -1 14.7 1.8
 6 1 -1 16.4 1
 6 1 -1 17.5 1
 6 1 -1 17.7 0.9
 6 1 -1 18.3 1.8
 6 1 -1 20.3 1.4
 6 1 -1 18.4 1.2
 6 1 -1 14.3 1.3
 6 1 -1 15.7 1.3
 6 1 -1 18.2 1.7
 6 1 -1 15.1 1.7
 6 1 -1 19.1 1.6
 6 1 -1 17.2 1.3
 6 1 -1 18.2 1.5
 6 1 -1 18.9 1.5
 -6 -1 1 18.1 1.7
 -6 -1 1 22.4 1.6
 -6 -1 1 18.8 1.8
 -6 -1 1 18.7 1.8
 -6 -1 1 19.6 1.6
 -6 -1 1 17.4 1.5
 -6 -1 1 20.8 2.3
 -6 -1 1 18.2 1.6
 -6 -1 1 19.8 1.7
 -6 -1 1 19.4 1.8
 -6 -1 1 14.9 2.2
 -6 -1 1 18.1 1.9
 -6 -1 1 18.5 1.8
 5 1 -1 151.98 6.4
 5 1 -1 149.29 6.3
 5 1 -1 145.59 5.9
 5 1 -1 144.59 5.9
 5 1 -1 148.89 6
 5 1 -1 148.19 6
 5 1 -1 154.48 6.2
 5 1 -1 147.09 6.2
 5 1 -1 157.68 6.1
 5 1 -1 149.19 6
 5 1 -1 147.69 6.1
 5 1 -1 135.59 6.1
 5 1 -1 151.38 6.2
 5 1 -1 150.18 5.9
 5 1 -1 146.49 6.5
 5 1 -1 152.78 6.1
 5 1 -1 142.19 5.9
 5 1 -1 145.19 6.3
 5 1 -1 164.78 6.1
 5 1 -1 146.89 6
 5 1 -1 153.68 6.1
 5 1 -1 138.79 6.1
 5 1 -1 143.79 6.3
 5 1 -1 146.89 5.9
 -5 -1 1 146.09 6.2
 -5 -1 1 133.79 6.3
 -5 -1 1 144.09 6.4
 -5 -1 1 147.09 6.2
 -5 -1 1 149.39 6.2
 -5 -1 1 142.69 6.2
 -5 -1 1 142.49 6.7
 -5 -1 1 147.99 6
 -5 -1 1 145.49 6.6
 -5 -1 1 147.79 5.8
 -5 -1 1 145.49 6.5
 -5 -1 1 148.19 6.2
 -5 -1 1 146.29 6.4
 -5 -1 1 144.69 6.1
 -5 -1 1 135.09 6.2
 -5 -1 1 146.39 6.2
 -5 -1 1 141.99 6.7
 -5 -1 1 146.59 6.5
 -5 -1 1 142.59 6.2
 -5 -1 1 148.99 6.3
 -5 -1 1 144.69 6.4
 -5 -1 1 149.09 6.4
 4 1 -1 3189.98 126.09
 4 1 -1 3197.28 141.39
 4 1 -1 3209.08 128.29
 -4 -1 1 3090.69 128.49
 -4 -1 1 3374.06 140.09
 -4 -1 1 3086.09 126.19
 3 1 -1 0.6 0.3
 3 1 -1 0.4 0.4
 3 1 -1 0.2 0.5
 3 1 -1 0.9 0.6
 3 1 -1 0.4 0.2
 3 1 -1 0.4 0.4
 3 1 -1 0.8 0.3
 3 1 -1 0.4 0.3
 3 1 -1 0.4 0.3
 3 1 -1 0.7 0.3
 3 1 -1 0.5 0.3
 3 1 -1 0.9 0.5
 3 1 -1 0.4 0.2
 3 1 -1 0.9 0.3
 3 1 -1 1.1 0.2
 3 1 -1 0.1 0.4
 3 1 -1 0.9 0.3
 3 1 -1 0.5 0.4
 3 1 -1 0.3 0.2
 3 1 -1 -0.4 0.5
 3 1 -1 0 0.3
 3 1 -1 -0.1 0.5
 3 1 -1 0.5 0.3
 3 1 -1 0.3 0.2
 -3 -1 1 0.4 0.7
 -3 -1 1 0.4 0.6
 -3 -1 1 0.8 0.3
 -3 -1 1 0.5 0.4
 -3 -1 1 0.3 0.5
 -3 -1 1 0.3 0.4
 -3 -1 1 0.4 0.4
 -3 -1 1 0.1 0.4
 -3 -1 1 0.9 0.7
 -3 -1 1 1 0.5
 -3 -1 1 0.3 0.3
 -3 -1 1 -0.1 0.7
 -3 -1 1 0.1 0.4
 -3 -1 1 0.8 0.2
 -3 -1 1 1 0.6
 -3 -1 1 0.8 0.7
 -3 -1 1 0.7 0.4
 -3 -1 1 0.1 0.3
 -3 -1 1 0.5 0.2
 -3 -1 1 0.6 0.2
 -3 -1 1 0.6 0.5
 -3 -1 1 0.6 0.6
 -3 -1 1 0.1 0.3
 -3 -1 1 0.4 0.1
 -3 -1 1 0.6 0.3
 -3 -1 1 0.2 0.5
 -3 -1 1 0.6 0.4
 -3 -1 1 0.8 0.4
 -3 -1 1 0.5 0.4
 2 1 -1 9820.32 389.06
 -2 -1 1 9999 387.56
 -2 -1 1 9458.15 385.06
 1 1 -1 1386.56 55.99
 1 1 -1 1383.86 54.59
 -1 -1 1 1322.27 54.59
 -1 -1 1 1417.46 56.19
 0 1 -1 69.99 2.9
 0 1 -1 71.79 2.8
 0 1 -1 73.09 2.9
 0 1 -1 70.39 2.9
 0 1 -1 71.49 2.9
 0 1 -1 68.49 2.8
 0 1 -1 71.09 2.8
 0 1 -1 71.49 2.9
 0 1 -1 69.79 2.9
 0 1 -1 72.29 2.9
 0 1 -1 69.59 2.9
 0 1 -1 67.69 2.9
 0 1 -1 71.79 2.9
 0 1 -1 69.09 2.9
 0 1 -1 69.89 2.9
 0 1 -1 71.29 3
 0 1 -1 72.29 2.9
 0 1 -1 69.59 2.9
 0 1 -1 73.69 2.9
 0 1 -1 70.89 2.9
 0 1 -1 69.59 2.9
 0 1 -1 73.69 2.9
 0 -1 1 67.69 2.9
 0 -1 1 72.49 2.8
 0 -1 1 65.69 2.9
 0 -1 1 74.39 2.9
 0 -1 1 68.99 2.8
 0 -1 1 69.59 2.9
 0 -1 1 70.59 2.9
 0 -1 1 72.29 2.9
 0 -1 1 73.49 2.9
 0 -1 1 68.29 2.9
 0 -1 1 69.29 2.9
 0 -1 1 69.89 3
 0 -1 1 71.69 2.9
 0 -1 1 70.79 2.9
 0 -1 1 72.29 2.9
 0 -1 1 67.99 2.9
 0 -1 1 69.29 2.9
 0 -1 1 71.79 2.9
 -1 1 -1 511.65 30.9
 -1 1 -1 523.15 22.8
 -1 1 -1 528.85 21.2
 1 -1 1 514.35 21.2
 1 -1 1 522.15 30.5
 1 -1 1 506.95 22.9
 -2 1 -1 0.7 0.5
 -2 1 -1 0.4 0.3
 -2 1 -1 0.8 0.6
 -2 1 -1 0.8 0.4
 -2 1 -1 0.2 0.3
 -2 1 -1 0 0.5
 -2 1 -1 0.2 0.4
 -2 1 -1 1.3 0.6
 -2 1 -1 0.6 0.5
 -2 1 -1 0.5 0.3
 -2 1 -1 0.3 0.2
 -2 1 -1 0.7 0.4
 -2 1 -1 0.4 0.1
 -2 1 -1 0.2 0.4
 -2 1 -1 0.5 0.2
 -2 1 -1 0.7 0.4
 -2 1 -1 0.5 0.4
 -2 1 -1 -0.3 0.5
 2 -1 1 0.6 0.3
 2 -1 1 1.5 0.5
 2 -1 1 0.4 0.2
 2 -1 1 0.1 0.5
 2 -1 1 0.5 0.5
 2 -1 1 0.6 0.6
 2 -1 1 1.5 0.4
 2 -1 1 0.1 0.4
 2 -1 1 0.6 0.3
 2 -1 1 0.6 0.3
 2 -1 1 0.8 0.2
 2 -1 1 0.2 0.4
 -3 1 -1 120.89 5.3
 -3 1 -1 118.09 5.4
 -3 1 -1 126.49 5.1
 -3 1 -1 125.39 5.2
 -3 1 -1 130.89 5.3
 -3 1 -1 129.89 5.4
 -3 1 -1 121.79 5.3
 -3 1 -1 120.19 5.1
 -3 1 -1 129.79 5.2
 -3 1 -1 119.19 5.4
 -3 1 -1 127.19 5.3
 -3 1 -1 127.89 5.3
 -3 1 -1 121.49 5.3
 -3 1 -1 128.99 5.2
 -3 1 -1 127.19 5.5
 -3 1 -1 133.79 5.2
 -3 1 -1 114.69 5.3
 -3 1 -1 124.29 5.3
 -3 1 -1 128.09 5.2
 -3 1 -1 128.89 5.5
 -3 1 -1 129.69 5.6
 -3 1 -1 120.69 5.4
 3 -1 1 126.69 5.3
 3 -1 1 129.39 5.5
 3 -1 1 126.79 5.1
 3 -1 1 124.19 5.3
 3 -1 1 136.19 5.3
 3 -1 1 123.29 5.5
 3 -1 1 130.79 5.5
 3 -1 1 128.09 5.3
 3 -1 1 125.39 5.4
 3 -1 1 115.29 5.3
 3 -1 1 129.99 5.4
 3 -1 1 129.49 5.3
 3 -1 1 127.49 5.2
 3 -1 1 130.19 5.3
 3 -1 1 125.59 5.3
 3 -1 1 128.99 5.2
 3 -1 1 123.59 5
 3 -1 1 126.39 5.3
 3 -1 1 119.69 5.2
 3 -1 1 128.19 5.2
 3 -1 1 126.89 5.4
 3 -1 1 123.99 5.3
 3 -1 1 123.99 5.2
 -4 1 -1 90.09 4.3
 -4 1 -1 98.29 4.2
 -4 1 -1 90.59 4
 -4 1 -1 95.29 4.4
 -4 1 -1 88.79 4
 -4 1 -1 91.09 3.9
 -4 1 -1 92.99 4.3
 -4 1 -1 97.79 4.2
 -4 1 -1 91.89 4.2
 -4 1 -1 96.89 4.4
 -4 1 -1 94.39 3.8
 -4 1 -1 92.09 4.2
 -4 1 -1 91.39 4.2
 -4 1 -1 93.89 4.2
 -4 1 -1 92.59 4.5
 -4 1 -1 96.49 4.3
 -4 1 -1 95.69 4.3
 -4 1 -1 90.89 4.3
 -4 1 -1 98.09 4
 -4 1 -1 90.29 4.1
 -4 1 -1 93.39 4
 4 -1 1 90.29 3.9
 4 -1 1 84.79 4.4
 4 -1 1 94.39 4.1
 4 -1 1 90.29 4.1
 4 -1 1 93.59 4.1
 4 -1 1 96.19 4.1
 4 -1 1 91.49 4.1
 4 -1 1 95.79 4.4
 4 -1 1 99.99 4.3
 4 -1 1 88.59 4.1
 4 -1 1 88.39 4.2
 4 -1 1 95.49 4.3
 4 -1 1 86.89 3.8
 4 -1 1 90.19 3.9
 4 -1 1 87.99 4
 4 -1 1 97.59 4.2
 4 -1 1 87.29 4.1
 4 -1 1 87.89 4.3
 4 -1 1 95.59 4.2
 4 -1 1 95.49 4
 4 -1 1 96.09 4.1
 4 -1 1 95.99 4.1
 4 -1 1 92.99 3.8
 4 -1 1 98.49 4.1
 4 -1 1 89.99 3.9
 -5 1 -1 33.9 2.4
 -5 1 -1 31.5 2.2
 -5 1 -1 30.6 2
 -5 1 -1 30.2 2
 -5 1 -1 31 2.2
 -5 1 -1 32.4 1.7
 -5 1 -1 36.2 3
 -5 1 -1 32.9 2.6
 -5 1 -1 32.8 2.4
 -5 1 -1 30.7 2.2
 -5 1 -1 35 2.6
 -5 1 -1 31.8 2.5
 -5 1 -1 34.5 2.3
 -5 1 -1 31.9 2.6
 -5 1 -1 33.2 1.8
 -5 1 -1 30.1 2.2
 -5 1 -1 36.6 2.4
 -5 1 -1 30.3 1.4
 -5 1 -1 30.9 2.2
 -5 1 -1 35.3 2.1
 5 -1 1 32.6 2.2
 5 -1 1 34.2 1.8
 5 -1 1 31.5 2
 5 -1 1 31.2 2.1
 5 -1 1 28 2.4
 5 -1 1 30.2 2
 5 -1 1 32.5 2
 5 -1 1 33.4 1.9
 5 -1 1 32.7 1.5
 5 -1 1 32.4 2.5
 5 -1 1 34.3 2.2
 5 -1 1 33 1.7
 5 -1 1 29.5 2
 5 -1 1 34 2
 5 -1 1 34 2
 5 -1 1 33.5 2.1
 5 -1 1 34.3 2.1
 5 -1 1 33.4 2
 5 -1 1 30 1.9
 5 -1 1 33.4 1.6
 5 -1 1 32.1 2.1
 5 -1 1 37.1 2.3
 -6 1 -1 178.58 7.4
 -6 1 -1 181.78 8.2
 -6 1 -1 185.58 8.4
 -6 1 -1 172.78 7.8
 -6 1 -1 160.78 7.6
 -6 1 -1 174.38 7.9
 -6 1 -1 182.78 7.7
 -6 1 -1 175.88 7.9
 -6 1 -1 188.88 7.9
 -6 1 -1 186.68 8
 6 -1 1 165.48 7.2
 6 -1 1 186.38 7.6
 6 -1 1 180.48 7.7
 6 -1 1 168.78 7.7
 6 -1 1 181.88 8
 6 -1 1 186.78 7.7
 6 -1 1 181.28 7.5
 6 -1 1 179.38 7.6
 6 -1 1 178.08 7.3
 6 -1 1 183.58 7.8
 6 -1 1 168.48 7.5
 6 -1 1 184.68 7.7
 6 -1 1 186.18 7.6
 6 -1 1 164.28 7.5
 6 -1 1 176.18 7.8
 6 -1 1 179.68 7.6
 6 -1 1 168.18 7.8
 6 -1 1 177.68 7.7
 6 -1 1 182.68 7.7
 6 -1 1 177.58 8
 -7 1 -1 2.9 2
 -7 1 -1 2.8 1.3
 -7 1 -1 0.9 1.5
 -7 1 -1 0.6 1.6
 -7 1 -1 2.3 1.8
 -7 1 -1 2.1 1.5
 -7 1 -1 2.2 2
 -7 1 -1 3.3 1.2
 -7 1 -1 1.5 0.8
 7 -1 1 0.5 1.1
 7 -1 1 3.3 1.4
 7 -1 1 1.7 1.3
 7 -1 1 3.4 1.8
 7 -1 1 1 0.7
 7 -1 1 2.2 1.5
 7 -1 1 2.2 1.6
 7 -1 1 -1.4 1.6
 7 -1 1 3.4 1.4
 7 -1 1 2.5 1.4
 7 -1 1 1.3 1.4
 7 -1 1 0.7 1.3
 7 -1 1 4.1 1.3
 7 -1 1 2.3 1.7
 7 -1 1 3.6 1.6
 7 -1 1 0.2 1.6
 7 -1 1 1.7 1.5
 -8 1 -1 4 1.8
 -8 1 -1 8 2.5
 -8 1 -1 10.3 2
 -8 1 -1 8.2 1.5
 -8 1 -1 6.1 2.2
 -8 1 -1 6.5 2.5
 -8 1 -1 6.4 2.1
 -8 1 -1 8.5 2
 8 -1 1 6.9 1.9
 8 -1 1 5.2 1.8
 8 -1 1 10.2 1.8
 8 -1 1 9.7 2
 8 -1 1 6.2 1.5
 8 -1 1 5.7 2
 8 -1 1 8.6 1.5
 8 -1 1 2 1.9
 8 -1 1 6.8 1.9
 8 -1 1 7.2 1.8
 8 -1 1 6.3 1.6
 8 -1 1 9.5 1.6
 8 -1 1 8.2 2.3
 8 -1 1 5.8 1
 -9 1 -1 9 2.6
 -9 1 -1 3.8 2.6
 -9 1 -1 9.4 2.4
 -9 1 -1 4.1 2.6
 -9 1 -1 7.1 2.4
 -9 1 -1 9.3 3.6
 -9 1 -1 5.4 3.3
 9 -1 1 7.2 2.1
 9 -1 1 9.4 2.8
 9 -1 1 6 2.5
 9 -1 1 9 2.6
 9 -1 1 3.6 1.6
 9 -1 1 6.2 2.2
 9 -1 1 8.8 1.3
 9 -1 1 6.5 2.5
 9 -1 1 9.6 2
 9 -1 1 6 2.2
 9 -1 1 9.3 2.2
 9 -1 1 8.3 2.2
 -10 1 -1 11 3.1
 -10 1 -1 14.8 4.6
 -10 1 -1 12.4 6.4
 -10 1 -1 8.5 3.3
 -10 1 -1 10.4 3.5
 -10 1 -1 11.4 3.4
 10 -1 1 9.5 3.5
 10 -1 1 9.3 2.9
 10 -1 1 9 3.3
 10 -1 1 7.8 3.4
 10 -1 1 12.2 3.1
 10 -1 1 13.7 1.7
 10 -1 1 12.7 2.7
 10 -1 1 13.5 3.1
 10 -1 1 14.8 3.6
 10 -1 1 13.4 3.1
 10 -1 1 6.1 2.7
 -11 1 -1 -0.5 3.8
 -11 1 -1 -0.3 3.6
 -11 1 -1 -2.6 6
 -11 1 -1 3.9 5.3
 -11 1 -1 -5.7 4.1
 -11 1 -1 -1.7 6
 11 -1 1 -2.7 3.5
 11 -1 1 1.7 3.9
 11 -1 1 0.6 3.4
 11 -1 1 0.6 3.8
 11 -1 1 0.7 3.6
 11 -1 1 -0.6 3.6
 11 -1 1 0.4 4
 11 -1 1 -0.8 1.7
 11 -1 1 -2.3 4
 11 -1 1 -1.5 1.2
 11 0 -1 -1.9 3.7
 11 0 -1 -0.1 3.6
 11 0 -1 -0.1 1.6
 11 0 -1 -0.4 1.1
 11 0 -1 -1.7 3.1
 11 0 -1 -2.3 3.1
 11 0 -1 2.3 3.7
 11 0 -1 0.1 3.2
 -11 0 1 -1.8 3.8
 -11 0 1 -0.5 3.6
 -11 0 1 2.5 4.5
 -11 0 1 0.4 3.4
 10 0 -1 23.1 2.9
 10 0 -1 23.1 3.5
 10 0 -1 20.3 3
 10 0 -1 23.6 2
 10 0 -1 20.9 2.9
 10 0 -1 23.4 1.8
 10 0 -1 24.4 2.7
 10 0 -1 24.4 3.3
 -10 0 1 22 3
 -10 0 1 22.4 3.5
 -10 0 1 28.7 4.4
 9 0 -1 24 2.9
 9 0 -1 16.4 2.6
 9 0 -1 17.9 1.9
 9 0 -1 13.4 1.2
 9 0 -1 18.5 2.4
 9 0 -1 17 2.4
 9 0 -1 21.7 2.4
 9 0 -1 13.5 2.7
 9 0 -1 17.2 1.7
 9 0 -1 18.6 2.4
 9 0 -1 17.2 1.9
 9 0 -1 14.9 2.2
 -9 0 1 19.7 2.6
 -9 0 1 20 3.1
 -9 0 1 18 3.1
 -9 0 1 15.8 2.8
 -9 0 1 19 3
 -9 0 1 13.5 2.2
 8 0 -1 13.6 2.2
 8 0 -1 18.5 2
 8 0 -1 13.4 1.1
 8 0 -1 11.6 1.8
 8 0 -1 9.9 1.6
 8 0 -1 13 1.3
 8 0 -1 10.9 2.3
 8 0 -1 12.4 1.4
 8 0 -1 12.7 2.2
 8 0 -1 10.5 1.8
 8 0 -1 10.8 1
 8 0 -1 13.5 1.6
 8 0 -1 14.5 2.2
 8 0 -1 12.1 1.8
 -8 0 1 11.6 2.4
 -8 0 1 11.1 1.7
 -8 0 1 15 2.1
 -8 0 1 13.5 2.2
 -8 0 1 13.1 2.4
 -8 0 1 10.4 2.2
 7 0 -1 2.8 1.1
 7 0 -1 3.5 0.6
 7 0 -1 2.6 1.6
 7 0 -1 4.1 1.3
 7 0 -1 3.4 0.6
 7 0 -1 3.5 1.6
 7 0 -1 2.1 1.4
 7 0 -1 3 0.8
 7 0 -1 4.4 1.3
 7 0 -1 2.3 0.7
 7 0 -1 3.9 1.5
 7 0 -1 2.8 0.9
 7 0 -1 4.1 0.6
 7 0 -1 4.9 1.1
 7 0 -1 6 1.7
 7 0 -1 6.3 1.3
 7 0 -1 5.1 1.4
 7 0 -1 5.1 1.2
 -7 0 1 3.1 1.7
 -7 0 1 6.4 1.5
 -7 0 1 4.1 1.6
 -7 0 1 5.8 1.5
 -7 0 1 6.1 1.2
 -7 0 1 3.3 1.5
 -7 0 1 4.6 1.7
 -7 0 1 3.7 1.4
 6 0 -1 28.9 1.6
 6 0 -1 29.2 1.5
 6 0 -1 32.9 2
 6 0 -1 29 2
 6 0 -1 28.4 2
 6 0 -1 33.6 2.3
 6 0 -1 30.4 1.6
 6 0 -1 34.1 2
 6 0 -1 27.5 2.1
 6 0 -1 30.4 2.3
 6 0 -1 30.2 2
 6 0 -1 28.4 2.2
 6 0 -1 28.3 2
 6 0 -1 30.8 2.1
 6 0 -1 33.3 1.5
 6 0 -1 30.2 1.7
 6 0 -1 31.1 1.8
 6 0 -1 30 2
 6 0 -1 30.2 1.5
 6 0 -1 31.1 2.5
 6 0 -1 25.7 1.9
 6 0 -1 27.9 1.8
 6 0 -1 32.8 2.4
 -6 0 1 28.4 2.2
 -6 0 1 29.1 2.1
 -6 0 1 30.2 1.5
 -6 0 1 29.7 1.3
 -6 0 1 29.9 2.2
 -6 0 1 31.9 2.6
 -6 0 1 32 2.1
 -6 0 1 30.1 1.2
 -6 0 1 29.1 2
 -6 0 1 30.7 2.4
 -6 0 1 27.5 2.5
 -6 0 1 34.6 2.7
 -6 0 1 34 2.2
 -6 0 1 33 2.8
 -6 0 1 28.6 2.2
 -6 0 1 34.8 2.4
 5 0 -1 9.8 0.7
 5 0 -1 10.6 1.1
 5 0 -1 8.8 0.9
 5 0 -1 10.2 0.7
 5 0 -1 8 0.7
 5 0 -1 9.9 0.8
 5 0 -1 9.8 1
 5 0 -1 8.9 0.9
 5 0 -1 9.2 1.2
 5 0 -1 11 1.1
 5 0 -1 9.4 1
 5 0 -1 11.3 1.1
 5 0 -1 8.3 1.3
 5 0 -1 10.2 1.1
 5 0 -1 9.5 1.1
 5 0 -1 9.4 1.2
 5 0 -1 6.3 1.3
 5 0 -1 8.2 1.2
 5 0 -1 7.2 1.2
 5 0 -1 8.7 0.8
 5 0 -1 8.5 0.9
 5 0 -1 10.1 0.8
 5 0 -1 10.2 0.7
 5 0 -1 8.3 1
 -5 0 1 10.8 1.2
 -5 0 1 10.3 0.8
 -5 0 1 11.6 1.3
 -5 0 1 8.3 1.3
 -5 0 1 9.7 1.2
 -5 0 1 9.4 1.1
 -5 0 1 9.5 1.3
 -5 0 1 11.1 1.2
 -5 0 1 10.8 1.2
 -5 0 1 10.8 1.1
 -5 0 1 11.8 1.3
 -5 0 1 12.5 1.2
 -5 0 1 9 1.2
 -5 0 1 11.1 1.3
 -5 0 1 11.5 1.5
 -5 0 1 10.8 1
 -5 0 1 10.7 0.6
 4 0 -1 23.7 1.1
 4 0 -1 17.1 1.3
 4 0 -1 20.6 1.3
 4 0 -1 18.6 1.3
 4 0 -1 22.4 1.5
 4 0 -1 23.5 1.1
 4 0 -1 22.9 1.6
 4 0 -1 23.2 1.2
 4 0 -1 24.2 1.5
 4 0 -1 19.2 1.4
 4 0 -1 23.7 1.2
 4 0 -1 22.6 1.4
 4 0 -1 23.9 1.2
 4 0 -1 22.9 1.3
 4 0 -1 25.3 1.4
 4 0 -1 20.3 1.4
 4 0 -1 20.2 1.5
 4 0 -1 24.3 1.4
 4 0 -1 22.6 1.4
 4 0 -1 25.1 1.2
 4 0 -1 24.4 1.5
 4 0 -1 25.4 1.4
 4 0 -1 18.9 1.1
 4 0 -1 23.9 1.2
 4 0 -1 22.7 1
 4 0 -1 23.1 1.4
 4 0 -1 19.5 1.5
 -4 0 1 23.7 1.6
 -4 0 1 19 1.4
 -4 0 1 25.1 1.6
 -4 0 1 23.8 1.5
 -4 0 1 25.3 1.7
 -4 0 1 22.9 1.8
 -4 0 1 23.2 1.4
 -4 0 1 21.5 1.5
 -4 0 1 23.5 1.4
 -4 0 1 25.4 1.8
 -4 0 1 19.6 1.3
 -4 0 1 24.7 1.7
 -4 0 1 24.8 1.5
 -4 0 1 26.1 1.1
 -4 0 1 24.8 1.9
 -4 0 1 24 1.3
 -4 0 1 23.6 1.5
 -4 0 1 24.5 1.1
 -4 0 1 24.6 1.6
 -4 0 1 25.1 1.4
 -4 0 1 21.9 1.7
 -4 0 1 24.7 1.6
 -4 0 1 23.4 1.5
 3 0 -1 135.89 5.6
 3 0 -1 142.29 5.5
 3 0 -1 139.29 5.9
 3 0 -1 137.69 5.6
 3 0 -1 137.59 5.5
 3 0 -1 136.89 5.5
 3 0 -1 135.39 5.6
 3 0 -1 138.19 5.6
 3 0 -1 138.79 5.7
 3 0 -1 132.69 5.5
 3 0 -1 133.59 5.7
 3 0 -1 135.69 5.5
 3 0 -1 126.49 5.5
 3 0 -1 134.59 5.8
 3 0 -1 138.99 5.5
 3 0 -1 136.69 5.4
 3 0 -1 136.89 5.6
 3 0 -1 131.59 5.6
 3 0 -1 134.19 5.5
 3 0 -1 134.79 5.4
 3 0 -1 132.89 5.5
 3 0 -1 139.09 5.6
 3 0 -1 137.69 5.7
 3 0 -1 131.59 5.6
 3 0 -1 137.49 5.7
 3 0 -1 138.69 5.6
 3 0 -1 134.79 5.7
 -3 0 1 139.39 5.7
 -3 0 1 136.19 5.8
 -3 0 1 136.89 5.5
 -3 0 1 141.39 5.8
 -3 0 1 142.29 5.6
 -3 0 1 136.39 5.7
 -3 0 1 127.99 5.8
 -3 0 1 142.89 5.7
 -3 0 1 139.19 5.7
 -3 0 1 136.79 5.6
 -3 0 1 136.89 5.6
 -3 0 1 136.49 5.4
 -3 0 1 140.89 5.5
 -3 0 1 138.69 5.6
 -3 0 1 135.39 5.5
 -3 0 1 137.99 5.5
 -3 0 1 130.79 5.6
 -3 0 1 135.49 5.7
 -3 0 1 140.49 5.6
 -3 0 1 135.89 5.7
 -3 0 1 137.69 5.7
 -3 0 1 138.99 5.4
 -3 0 1 126.79 5.5
 -3 0 1 141.19 5.7
 -3 0 1 140.99 5.7
 -3 0 1 137.09 5.7
 2 0 -1 7431.66 299.37
 2 0 -1 7444.26 305.17
 -2 0 1 7786.22 305.97
 -2 0 1 7671.13 299.37
 1 0 -1 89.79 3.3
 1 0 -1 79.29 3.3
 1 0 -1 81.49 3.3
 1 0 -1 80.89 3.3
 1 0 -1 80.19 3.4
 1 0 -1 82.19 3.4
 1 0 -1 80.59 3.3
 1 0 -1 83.19 3.4
 1 0 -1 79.89 3.4
 1 0 -1 80.99 3.4
 1 0 -1 85.79 3.3
 1 0 -1 80.69 3.4
 1 0 -1 82.79 3.3
 1 0 -1 84.09 3.4
 1 0 -1 79.79 3.3
 1 0 -1 90.59 3.3
 1 0 -1 80.09 3.4
 1 0 -1 91.89 3.3
 1 0 -1 92.59 3.3
 1 0 -1 82.49 3.4
 1 0 -1 82.69 3.4
 -1 0 1 75.99 3.4
 -1 0 1 78.89 3.3
 -1 0 1 80.49 3.3
 -1 0 1 88.79 3.3
 -1 0 1 93.29 3.4
 -1 0 1 79.59 3.3
 -1 0 1 92.19 3.4
 -1 0 1 76.89 3.4
 -1 0 1 92.19 3.4
 -1 0 1 81.59 3.3
 -1 0 1 81.39 3.4
 -1 0 1 81.99 3.4
 -1 0 1 77.39 3.4
 -1 0 1 73.89 3.3
 0 0 1 0 0.1
 0 0 1 0 0.1
 0 0 1 0.1 0.1
 0 0 1 0.1 0.1
 0 0 1 0 0.1
 0 0 1 0 0.1
 0 0 1 0 0.1
 0 0 1 0 0.1
 0 0 1 0 0.1
 0 0 1 -0.1 0.1
 0 0 1 0.1 0.1
 0 0 1 0 0.1
 0 0 1 0.1 0.1
 0 0 1 0.1 0.1
 0 0 1 0 0.1
 0 0 1 0 0.1
 0 0 1 0 0.1
 0 0 1 0 0.1
 0 0 1 0 0.1
 0 0 1 0 0.1
 0 0 1 0 0.1
 0 0 1 0.1 0.1
 0 0 1 0 0.1
 0 0 1 0 0.1
 0 0 1 -0.1 0.1
 -1 0 -1 966.7 39.5
 -1 0 -1 1010.1 46.8
 -1 0 -1 1013.2 40.7
 1 0 1 996.8 39.5
 1 0 1 991.3 40.7
 1 0 1 976.8 46.9
 -2 0 -1 215.78 8.9
 -2 0 -1 218.58 8.7
 -2 0 -1 217.48 8.8
 -2 0 -1 226.38 8.6
 -2 0 -1 220.38 8.8
 -2 0 -1 219.98 8.8
 -2 0 -1 213.68 8.9
 -2 0 -1 212.58 8.7
 -2 0 -1 221.68 8.7
 -2 0 -1 219.68 8.8
 -2 0 -1 221.38 8.8
 -2 0 -1 219.68 8.7
 -2 0 -1 223.18 8.7
 -2 0 -1 218.38 8.8
 -2 0 -1 219.38 8.8
 -2 0 -1 230.98 8.8
 -2 0 -1 221.68 8.7
 -2 0 -1 219.28 8.8
 -2 0 -1 221.38 8.8
 -2 0 -1 222.58 8.8
 -2 0 -1 217.08 8.8
 -2 0 -1 208.98 8.8
 -2 0 -1 217.48 8.9
 2 0 1 214.58 8.7
 2 0 1 217.58 8.8
 2 0 1 213.38 8.8
 2 0 1 222.08 8.6
 2 0 1 215.68 8.7
 2 0 1 220.38 8.8
 2 0 1 216.28 8.8
 2 0 1 214.88 8.7
 2 0 1 217.08 8.8
 2 0 1 211.48 8.7
 2 0 1 218.28 8.8
 2 0 1 222.38 8.7
 2 0 1 216.88 8.8
 2 0 1 210.18 8.9
 2 0 1 218.18 8.8
 2 0 1 219.58 8.8
 2 0 1 217.08 8.8
 2 0 1 212.28 8.9
 2 0 1 223.38 8.8
 2 0 1 219.68 8.7
 2 0 1 215.78 8.8
 2 0 1 220.88 8.8
 2 0 1 217.58 8.8
 -3 0 -1 2297.57 91.69
 -3 0 -1 2275.57 94.49
 -3 0 -1 2330.67 109.39
 3 0 1 2278.17 100.69
 3 0 1 2333.67 108.99
 -4 0 -1 86.99 3.9
 -4 0 -1 88.69 3.9
 -4 0 -1 87.59 3.9
 -4 0 -1 91.49 3.6
 -4 0 -1 86.59 4
 -4 0 -1 88.59 4.2
 -4 0 -1 86.79 3.9
 -4 0 -1 84.59 3.8
 -4 0 -1 82.19 4.1
 -4 0 -1 83.69 3.9
 -4 0 -1 92.19 3.9
 -4 0 -1 88.29 4
 -4 0 -1 81.59 4
 -4 0 -1 85.69 3.8
 -4 0 -1 87.49 4.2
 -4 0 -1 85.19 4
 -4 0 -1 88.89 3.9
 -4 0 -1 86.69 3.9
 -4 0 -1 88.99 3.7
 -4 0 -1 89.19 4.1
 -4 0 -1 89.19 3.9
 -4 0 -1 87.89 3.8
 4 0 1 88.79 3.9
 4 0 1 86.79 3.6
 4 0 1 85.59 3.5
 4 0 1 89.89 3.8
 4 0 1 89.59 3.9
 4 0 1 87.89 3.8
 4 0 1 90.99 4
 4 0 1 86.99 3.8
 4 0 1 83.69 3.5
 4 0 1 76.19 4.1
 4 0 1 85.59 3.8
 4 0 1 93.89 3.8
 4 0 1 88.79 3.5
 4 0 1 89.09 4
 4 0 1 83.89 3.7
 4 0 1 88.69 3.8
 4 0 1 85.89 3.5
 4 0 1 88.59 3.7
 4 0 1 84.09 4
 4 0 1 83.79 3.9
 4 0 1 87.29 3.9
 4 0 1 86.59 3.8
 4 0 1 88.49 3.8
 4 0 1 87.59 3.9
 -5 0 -1 3.7 1.6
 -5 0 -1 2.9 1.1
 -5 0 -1 1.2 0.8
 -5 0 -1 2.2 1
 -5 0 -1 1.8 1.1
 -5 0 -1 2.4 1.3
 -5 0 -1 1.8 0.8
 -5 0 -1 3 0.4
 -5 0 -1 1.3 1.3
 -5 0 -1 1.4 1.4
 -5 0 -1 1.2 1.4
 -5 0 -1 1.7 0.6
 -5 0 -1 1.6 1.2
 -5 0 -1 2.5 1.5
 -5 0 -1 1.7 0.9
 -5 0 -1 2.4 1.1
 -5 0 -1 3.7 1.1
 -5 0 -1 1.3 0.7
 -5 0 -1 1 0.9
 -5 0 -1 2.6 1
 5 0 1 2.4 0.9
 5 0 1 3.1 0.8
 5 0 1 2.3 1.1
 5 0 1 2.7 0.6
 5 0 1 3.1 0.9
 5 0 1 2.9 1
 5 0 1 2.3 0.5
 5 0 1 1.1 0.8
 5 0 1 3.9 0.9
 5 0 1 3.1 0.8
 5 0 1 2.2 0.8
 5 0 1 3.5 1
 5 0 1 2.4 0.8
 5 0 1 3 0.7
 5 0 1 1.9 0.8
 5 0 1 3.7 0.7
 5 0 1 2.2 0.8
 5 0 1 3.1 1
 5 0 1 2.3 1
 5 0 1 3.3 0.3
 5 0 1 3.5 0.7
 5 0 1 1.6 0.8
 5 0 1 4.7 0.8
 5 0 1 2.5 1
 -6 0 -1 280.47 12.3
 -6 0 -1 261.27 11.8
 -6 0 -1 268.57 12.2
 -6 0 -1 290.67 11.5
 -6 0 -1 297.27 11.9
 -6 0 -1 302.67 12.2
 -6 0 -1 303.57 12.1
 -6 0 -1 286.57 12.5
 -6 0 -1 297.47 12.1
 -6 0 -1 313.07 12.3
 -6 0 -1 290.77 12
 -6 0 -1 310.47 11.7
 6 0 1 290.37 11.8
 6 0 1 292.37 11.9
 6 0 1 286.27 11.9
 6 0 1 294.57 11.8
 6 0 1 273.97 11.9
 6 0 1 288.07 11.7
 6 0 1 289.07 11.9
 6 0 1 297.27 12.1
 6 0 1 295.17 11.8
 6 0 1 275.97 12.1
 6 0 1 293.87 12.1
 6 0 1 301.17 12.3
 6 0 1 286.77 12.1
 6 0 1 269.97 11.8
 6 0 1 299.07 11.8
 6 0 1 287.17 11.9
 6 0 1 271.87 11.9
 6 0 1 287.57 11.6
 6 0 1 293.17 12
 6 0 1 283.37 11.6
 6 0 1 273.97 12.1
 6 0 1 299.57 11.9
 -7 0 -1 63.19 3.5
 -7 0 -1 64.99 3.6
 -7 0 -1 63.99 2.9
 -7 0 -1 62.99 3.8
 -7 0 -1 65.69 4.1
 -7 0 -1 56.39 3.3
 -7 0 -1 62.99 4
 -7 0 -1 56.39 3.2
 -7 0 -1 56.89 3.8
 7 0 1 60.19 3
 7 0 1 60.79 3.3
 7 0 1 57.39 3.2
 7 0 1 54.09 3.6
 7 0 1 56.29 2.5
 7 0 1 54.49 2.7
 7 0 1 60.49 3
 7 0 1 59.59 3.5
 7 0 1 61.49 3.1
 7 0 1 60.59 3.5
 7 0 1 63.09 3.3
 7 0 1 58.59 3.3
 7 0 1 57.69 3.4
 7 0 1 54.49 3.4
 7 0 1 58.09 2.6
 7 0 1 61.49 3.1
 -8 0 -1 25.5 2.9
 -8 0 -1 22 2.4
 -8 0 -1 25 2.3
 -8 0 -1 27.6 2.6
 -8 0 -1 19.6 2.6
 -8 0 -1 26.4 2.2
 -8 0 -1 25.5 3.2
 8 0 1 27.6 2.4
 8 0 1 23.2 2.7
 8 0 1 21.6 2
 8 0 1 22.2 2.4
 8 0 1 23.7 2.4
 8 0 1 31.5 2.5
 8 0 1 23.6 1.4
 8 0 1 20.8 2.1
 8 0 1 23 2.5
 8 0 1 31 2.8
 8 0 1 23.7 2.5
 8 0 1 21.6 1.8
 8 0 1 20.4 1.6
 8 0 1 25.8 2.3
 8 0 1 23.9 2.1
 8 0 1 29.2 1.9
 -9 0 -1 13.3 2.3
 -9 0 -1 18.9 2.9
 -9 0 -1 13.3 3.3
 -9 0 -1 28.3 3.6
 -9 0 -1 18.6 2.8
 -9 0 -1 17.5 2.6
 -9 0 -1 17.9 2.7
 -9 0 -1 14.8 2.5
 9 0 1 21.4 1.8
 9 0 1 16 2.9
 9 0 1 17.5 2.9
 9 0 1 17.6 2.4
 9 0 1 22.9 2.3
 9 0 1 20.2 1.5
 9 0 1 15.3 2.4
 9 0 1 21.4 2.6
 9 0 1 18.9 2.5
 9 0 1 21.9 2.7
 9 0 1 24.8 3
 9 0 1 19 2.4
 -10 0 -1 2 5.3
 -10 0 -1 1.9 2.9
 -10 0 -1 -0.5 3.7
 -10 0 -1 -1.2 2.5
 -10 0 -1 3.3 2.9
 10 0 1 -1 2.7
 10 0 1 2.7 2.1
 10 0 1 -0.9 1.3
 10 0 1 0 0.9
 10 0 1 0.5 2.8
 10 0 1 -2.1 2.5
 10 0 1 0.2 2.4
 10 0 1 0 2.4
 10 0 1 0 3.3
 10 0 1 -2.8 2.5
 -11 0 -1 9.2 3.4
 -11 0 -1 10.7 3.6
 -11 0 -1 13 5.7
 -11 0 -1 12.6 4.3
 -11 0 -1 15.8 6.6
 11 0 1 6.9 1.3
 11 0 1 6.3 3.3
 11 0 1 11.4 1.9
 11 0 1 14.5 3.3
 11 0 1 10.9 3.4
 11 0 1 9.6 3.8
 11 0 1 6.7 3.6
 11 0 1 9.8 3.2
 11 0 1 6.8 3.8
 11 -1 -1 -0.1 3.3
 11 -1 -1 2.8 4.1
 11 -1 -1 3.2 3.4
 11 -1 -1 6.3 3.4
 11 -1 -1 4.5 3.6
 11 -1 -1 2.4 4.2
 11 -1 -1 5.5 1.8
 11 -1 -1 5 1.3
 11 -1 -1 4.5 4.2
 -11 1 1 3.2 3.4
 -11 1 1 5.5 3.9
 -11 1 1 5.4 4.3
 -11 1 1 11.7 5.7
 10 -1 -1 24.1 3.1
 10 -1 -1 17.5 1.4
 10 -1 -1 14.9 3.2
 10 -1 -1 15.2 3.6
 10 -1 -1 17.3 3
 10 -1 -1 19.4 2
 10 -1 -1 21.7 2.8
 10 -1 -1 16.1 3.4
 10 -1 -1 19.4 3.7
 -10 1 1 18.3 3.7
 -10 1 1 21.8 4.5
 -10 1 1 18.8 4.6
 -10 1 1 23.8 3.7
 9 -1 -1 5.4 2.6
 9 -1 -1 3.1 2.7
 9 -1 -1 2.8 2.1
 9 -1 -1 1.3 1.7
 9 -1 -1 0.8 2.3
 9 -1 -1 2.7 0.8
 9 -1 -1 3.8 1.7
 9 -1 -1 -1.3 2.4
 9 -1 -1 1 2.1
 9 -1 -1 0.7 2.1
 9 -1 -1 0.9 2.3
 -9 1 1 2.1 2.2
 -9 1 1 0.6 2.1
 -9 1 1 4.7 3
 -9 1 1 -0.1 2.6
 -9 1 1 1.5 2.5
 -9 1 1 5.6 2.7
 8 -1 -1 3 1
 8 -1 -1 0.9 2
 8 -1 -1 1.1 1.7
 8 -1 -1 3.6 2.1
 8 -1 -1 1.5 1.4
 8 -1 -1 1.8 0.9
 8 -1 -1 1.9 1.8
 8 -1 -1 2.8 1.6
 8 -1 -1 1.2 0.6
 8 -1 -1 1.1 1.7
 8 -1 -1 2.2 1.8
 8 -1 -1 5.2 2.1
 8 -1 -1 0.9 1.9
 8 -1 -1 2.3 1.7
 -8 1 1 4.5 1.9
 -8 1 1 0.6 2.3
 -8 1 1 1.4 2.2
 -8 1 1 3.4 1.9
 -8 1 1 1.6 2.1
 -8 1 1 0.4 1.7
 7 -1 -1 256.47 11.1
 7 -1 -1 249.97 10.9
 7 -1 -1 256.77 11.1
 7 -1 -1 263.17 11
 7 -1 -1 264.47 10.8
 7 -1 -1 267.77 11.5
 7 -1 -1 255.97 11.2
 7 -1 -1 253.87 10.6
 7 -1 -1 269.57 10.5
 7 -1 -1 266.87 10.8
 7 -1 -1 261.87 11.3
 7 -1 -1 271.37 10.8
 7 -1 -1 251.97 10.9
 7 -1 -1 246.28 10.6
 7 -1 -1 271.57 11.2
 -7 1 1 257.77 11.6
 -7 1 1 254.67 11.2
 -7 1 1 277.47 11.2
 -7 1 1 252.17 10.6
 -7 1 1 276.27 11.4
 -7 1 1 260.57 11.4
 6 -1 -1 105.39 4.5
 6 -1 -1 101.89 4.1
 6 -1 -1 96.19 4.7
 6 -1 -1 95.59 4.7
 6 -1 -1 96.29 4.4
 6 -1 -1 95.09 4.4
 6 -1 -1 91.09 4.6
 6 -1 -1 98.39 4.3
 6 -1 -1 100.69 4.9
 6 -1 -1 97.89 4.5
 6 -1 -1 100.49 5.2
 6 -1 -1 95.79 4.6
 6 -1 -1 99.49 4.4
 6 -1 -1 102.79 4.5
 6 -1 -1 95.39 4.1
 6 -1 -1 100.19 4.2
 6 -1 -1 98.09 4.3
 6 -1 -1 95.79 4.5
 6 -1 -1 103.19 4.6
 6 -1 -1 100.49 4.5
 6 -1 -1 102.09 4.7
 6 -1 -1 103.49 5
 -6 1 1 97.09 4.7
 -6 1 1 89.69 4.9
 -6 1 1 98.89 4.5
 -6 1 1 100.09 4.7
 -6 1 1 99.79 4.3
 -6 1 1 89.29 4.6
 -6 1 1 101.09 4.9
 -6 1 1 101.29 4.9
 -6 1 1 99.99 4.2
 -6 1 1 103.89 4.7
 -6 1 1 90.99 4.9
 -6 1 1 102.99 5.1
 5 -1 -1 1004.6 40.2
 5 -1 -1 1032.2 40.7
 5 -1 -1 1049.89 40.5
 5 -1 -1 1039.3 40.5
 5 -1 -1 1009.1 40.4
 5 -1 -1 1010.4 40.3
 5 -1 -1 1022.2 40.6
 5 -1 -1 1003.5 40
 5 -1 -1 1011.9 40.4
 5 -1 -1 1119.59 40.2
 5 -1 -1 979.3 40.2
 5 -1 -1 1056.19 40.2
 5 -1 -1 954.2 40.2
 5 -1 -1 1050.89 40.4
 5 -1 -1 1061.49 40.3
 5 -1 -1 1032.4 40.3
 5 -1 -1 1073.09 40.3
 5 -1 -1 946.01 40.3
 5 -1 -1 1023.2 40.2
 5 -1 -1 1029 40.2
 5 -1 -1 1028 40.2
 -5 1 1 992.8 40.3
 -5 1 1 979.5 40.4
 -5 1 1 1000.5 40.4
 -5 1 1 1033 40.5
 -5 1 1 1030.7 40.4
 -5 1 1 990.6 40.6
 -5 1 1 984.5 40.2
 -5 1 1 986.7 40.3
 -5 1 1 972.6 40.5
 -5 1 1 1043.8 40.4
 -5 1 1 1063.19 40.7
 -5 1 1 975.8 40.5
 -5 1 1 1029.7 40.1
 -5 1 1 958.3 40.5
 -5 1 1 1037.2 40.4
 -5 1 1 1046.7 40.1
 -5 1 1 998.6 40.5
 -5 1 1 1014.8 40.3
 -5 1 1 992.9 40.5
 -5 1 1 969.9 40.3
 -5 1 1 1057.09 40.4
 -5 1 1 984.8 40.4
 -5 1 1 986.4 40.5
 4 -1 -1 19.5 1.3
 4 -1 -1 20.1 1.3
 4 -1 -1 19.8 1
 4 -1 -1 23.6 1.6
 4 -1 -1 19.1 1.3
 4 -1 -1 22.7 1.6
 4 -1 -1 20.2 1.4
 4 -1 -1 18.4 1.3
 4 -1 -1 22.5 1.1
 4 -1 -1 20 1.3
 4 -1 -1 24.5 1.6
 4 -1 -1 21.9 1.2
 4 -1 -1 18.8 1.2
 4 -1 -1 20 1.1
 4 -1 -1 20.7 1.4
 4 -1 -1 17.4 1.3
 4 -1 -1 22.4 1.3
 4 -1 -1 23.7 1.8
 4 -1 -1 20.4 1.6
 4 -1 -1 24.5 1.4
 4 -1 -1 18 1.3
 -4 1 1 25 1.6
 -4 1 1 20.9 1.6
 -4 1 1 19.7 1
 -4 1 1 21 1.4
 -4 1 1 19.8 1.2
 -4 1 1 25.1 1.8
 -4 1 1 22.6 1.6
 -4 1 1 23.4 1.5
 -4 1 1 20 1
 -4 1 1 22.5 1.2
 -4 1 1 19.8 1.5
 -4 1 1 22.3 1.7
 -4 1 1 24.1 1.5
 -4 1 1 21.1 1.7
 -4 1 1 22.7 1.5
 -4 1 1 23.2 1.8
 -4 1 1 24.5 1.5
 -4 1 1 23.8 1.7
 -4 1 1 22.9 1.6
 -4 1 1 21.8 1.6
 -4 1 1 20.2 1.6
 -4 1 1 25.1 1.6
 -4 1 1 23.5 1.5
 -4 1 1 24.2 1.5
 -4 1 1 18.3 0.9
 -4 1 1 19.3 1.5
 3 -1 -1 3.8 0.4
 3 -1 -1 3.1 0.8
 3 -1 -1 3.3 0.5
 3 -1 -1 3.8 0.4
 3 -1 -1 4.7 0.6
 3 -1 -1 4.3 0.7
 3 -1 -1 4.9 0.6
 3 -1 -1 4.2 0.6
 3 -1 -1 2.8 0.6
 3 -1 -1 4.1 0.4
 3 -1 -1 3.6 0.5
 3 -1 -1 2.4 0.7
 3 -1 -1 4.4 0.5
 3 -1 -1 4 0.6
 3 -1 -1 3.8 0.6
 3 -1 -1 5.2 0.5
 3 -1 -1 5 0.8
 3 -1 -1 4.3 0.6
 3 -1 -1 3.2 0.6
 3 -1 -1 4.6 0.5
 3 -1 -1 4.9 0.7
 3 -1 -1 4.3 0.6
 3 -1 -1 4.3 0.3
 -3 1 1 4.8 0.5
 -3 1 1 3.8 0.8
 -3 1 1 4.4 0.3
 -3 1 1 4.5 0.7
 -3 1 1 4.1 0.6
 -3 1 1 3.9 0.8
 -3 1 1 3.9 0.7
 -3 1 1 3.8 0.5
 -3 1 1 4.3 0.5
 -3 1 1 3.7 0.9
 -3 1 1 4.2 0.5
 -3 1 1 4.4 0.7
 -3 1 1 3.9 0.8
 -3 1 1 3.9 0.8
 -3 1 1 4.5 0.4
 -3 1 1 4.3 0.7
 -3 1 1 4.5 0.6
 -3 1 1 4.6 0.7
 -3 1 1 3.8 0.7
 -3 1 1 4.5 0.8
 -3 1 1 4.8 0.9
 -3 1 1 4.5 0.7
 -3 1 1 3.3 0.7
 2 -1 -1 69.79 2.9
 2 -1 -1 71.79 3.1
 2 -1 -1 72.89 3
 2 -1 -1 70.69 2.9
 2 -1 -1 71.49 2.9
 2 -1 -1 73.59 3.1
 2 -1 -1 72.79 2.9
 2 -1 -1 70.39 3
 2 -1 -1 74.49 3.1
 2 -1 -1 65.19 3
 2 -1 -1 68.29 3
 2 -1 -1 67.79 3
 2 -1 -1 71.99 2.9
 2 -1 -1 71.79 2.8
 2 -1 -1 68.39 2.8
 2 -1 -1 69.79 2.9
 2 -1 -1 67.39 3
 2 -1 -1 67.59 2.9
 2 -1 -1 70.09 2.9
 2 -1 -1 69.89 2.9
 2 -1 -1 71.39 2.9
 2 -1 -1 70.09 3
 2 -1 -1 69.59 2.9
 -2 1 1 71.79 3
 -2 1 1 72.39 2.8
 -2 1 1 67.19 3
 -2 1 1 68.59 2.9
 -2 1 1 71.59 2.9
 -2 1 1 71.99 3
 -2 1 1 67.99 3
 -2 1 1 68.59 2.9
 -2 1 1 70.49 3.1
 -2 1 1 71.59 3
 -2 1 1 68.39 3.1
 -2 1 1 68.39 2.9
 -2 1 1 69.59 3.1
 -2 1 1 69.99 3.1
 -2 1 1 69.79 2.9
 -2 1 1 69.09 3
 -2 1 1 69.69 3
 -2 1 1 70.99 2.9
 -2 1 1 68.29 2.8
 -2 1 1 70.59 3.1
 -2 1 1 69.09 3
 -2 1 1 71.79 3
 -2 1 1 68.49 3
 -2 1 1 72.49 3
 -2 1 1 70.29 3
 -2 1 1 72.89 3
 -2 1 1 65.89 3
 1 -1 -1 40 1.7
 1 -1 -1 40.5 1.7
 1 -1 -1 39.7 1.8
 1 -1 -1 40.3 1.8
 1 -1 -1 39.2 1.7
 1 -1 -1 41.7 1.8
 1 -1 -1 43.3 1.8
 1 -1 -1 39.9 1.6
 1 -1 -1 40.9 1.8
 1 -1 -1 39.8 1.8
 1 -1 -1 40.7 1.8
 1 -1 -1 39.7 1.8
 1 -1 -1 41.1 1.7
 1 -1 -1 41 1.8
 1 -1 -1 40.4 1.8
 1 -1 -1 39.5 1.7
 1 -1 -1 40.8 1.7
 1 -1 -1 41.3 1.7
 1 -1 -1 40.5 1.7
 1 -1 -1 39.5 1.8
 1 -1 -1 41.8 1.7
 1 -1 -1 40.9 1.8
 1 -1 -1 41.3 1.8
 1 -1 -1 40.2 1.7
 -1 1 1 39.7 1.8
 -1 1 1 39.4 1.8
 -1 1 1 40.2 1.8
 -1 1 1 41.5 1.7
 -1 1 1 40.5 1.7
 -1 1 1 39.9 1.7
 -1 1 1 39.7 1.8
 -1 1 1 40.8 1.6
 -1 1 1 41.6 1.7
 -1 1 1 39.7 1.7
 -1 1 1 39.9 1.6
 -1 1 1 41.7 1.7
 -1 1 1 41.3 1.8
 -1 1 1 44.6 1.8
 -1 1 1 41.1 1.8
 -1 1 1 41.5 1.7
 -1 1 1 40.8 1.8
 -1 1 1 40.4 1.7
 -1 1 1 42 1.7
 -1 1 1 40.9 1.7
 -1 1 1 42.6 1.8
 -1 1 1 39.9 1.8
 -1 1 1 40.5 1.8
 -1 1 1 44.4 1.7
 -1 1 1 39.6 1.8
 -1 1 1 39.7 1.7
 0 -1 -1 0 0.1
 0 -1 -1 0.2 0.1
 0 1 1 -0.1 0.1
 0 1 1 0 0.1
 0 1 1 0 0.1
 0 1 1 0 0.1
 -1 -1 -1 1.6 0.2
 -1 -1 -1 2.1 0.2
 -1 -1 -1 2 0.4
 -1 -1 -1 1.8 0.2
 -1 -1 -1 2 0.3
 -1 -1 -1 1.7 0.2
 -1 -1 -1 2 0.3
 -1 -1 -1 1.9 0.2
 -1 -1 -1 1.8 0.2
 -1 -1 -1 1.5 0.3
 -1 -1 -1 1.7 0.3
 -1 -1 -1 2.3 0.3
 -1 -1 -1 2.1 0.2
 -1 -1 -1 1.7 0.3
 -1 -1 -1 1.5 0.3
 -1 -1 -1 1.9 0.3
 -1 -1 -1 1.5 0.3
 -1 -1 -1 1.8 0.2
 -1 -1 -1 2.4 0.2
 -1 -1 -1 1.2 0.2
 -1 -1 -1 1.7 0.2
 -1 -1 -1 2 0.2
 -1 -1 -1 1.9 0.2
 -1 -1 -1 2 0.2
 1 1 1 1.9 0.3
 1 1 1 1.7 0.2
 1 1 1 2 0.3
 1 1 1 1.4 0.2
 1 1 1 1.7 0.2
 1 1 1 1.9 0.2
 1 1 1 1.5 0.2
 1 1 1 1.7 0.2
 1 1 1 2.2 0.2
 1 1 1 2 0.2
 1 1 1 1.5 0.3
 1 1 1 1.9 0.2
 1 1 1 2 0.3
 1 1 1 1.8 0.3
 1 1 1 1.9 0.2
 1 1 1 1.4 0.3
 1 1 1 1.7 0.2
 1 1 1 1.9 0.2
 1 1 1 2 0.3
 1 1 1 1.8 0.3
 1 1 1 2.1 0.2
 1 1 1 1.5 0.2
 1 1 1 1.5 0.2
 1 1 1 1.2 0.2
 -2 -1 -1 183.38 7.8
 -2 -1 -1 196.38 7.7
 -2 -1 -1 189.38 7.7
 -2 -1 -1 185.18 7.6
 -2 -1 -1 202.28 7.8
 -2 -1 -1 195.38 7.8
 -2 -1 -1 184.28 7.7
 -2 -1 -1 191.88 7.7
 -2 -1 -1 190.88 7.7
 -2 -1 -1 197.48 7.8
 -2 -1 -1 192.78 7.7
 -2 -1 -1 197.48 7.7
 -2 -1 -1 194.08 7.7
 -2 -1 -1 189.98 7.7
 -2 -1 -1 187.38 7.7
 -2 -1 -1 192.78 7.7
 -2 -1 -1 185.28 7.6
 -2 -1 -1 197.98 7.7
 -2 -1 -1 190.58 7.7
 -2 -1 -1 201.48 7.7
 -2 -1 -1 187.98 7.6
 -2 -1 -1 192.28 7.7
 2 1 1 191.08 7.7
 2 1 1 188.18 7.7
 2 1 1 192.38 7.7
 2 1 1 183.78 7.6
 2 1 1 188.48 7.6
 2 1 1 187.38 7.6
 2 1 1 187.58 7.7
 2 1 1 197.58 7.7
 2 1 1 190.58 7.8
 2 1 1 192.98 7.7
 2 1 1 191.98 7.7
 2 1 1 195.98 7.7
 2 1 1 178.18 7.6
 2 1 1 195.68 7.7
 2 1 1 186.18 7.7
 2 1 1 185.68 7.6
 2 1 1 184.48 7.7
 2 1 1 197.48 7.7
 2 1 1 196.38 7.7
 2 1 1 189.18 7.6
 2 1 1 195.28 7.7
 2 1 1 196.58 7.7
 2 1 1 191.38 7.7
 -3 -1 -1 96.59 4
 -3 -1 -1 99.29 4.2
 -3 -1 -1 95.69 4
 -3 -1 -1 100.49 4
 -3 -1 -1 97.49 4.1
 -3 -1 -1 98.29 4.3
 -3 -1 -1 94.29 4
 -3 -1 -1 100.09 4.2
 -3 -1 -1 97.49 4.2
 -3 -1 -1 96.09 4.3
 -3 -1 -1 100.59 4.2
 -3 -1 -1 102.59 4.1
 -3 -1 -1 97.19 4.2
 -3 -1 -1 96.49 4.1
 -3 -1 -1 96.79 4.1
 -3 -1 -1 95.09 4.1
 -3 -1 -1 90.79 4
 -3 -1 -1 94.99 3.9
 -3 -1 -1 93.99 4.1
 -3 -1 -1 101.39 4.1
 -3 -1 -1 99.09 4.1
 -3 -1 -1 99.59 4.1
 -3 -1 -1 92.39 4.1
 3 1 1 98.19 4.1
 3 1 1 96.89 4
 3 1 1 94.29 3.9
 3 1 1 97.19 4
 3 1 1 97.79 4.2
 3 1 1 95.69 4
 3 1 1 98.49 3.9
 3 1 1 97.09 4.1
 3 1 1 99.59 4
 3 1 1 95.09 4.2
 3 1 1 94.59 4.1
 3 1 1 94.29 4.1
 3 1 1 92.69 4.1
 3 1 1 96.19 4
 3 1 1 97.99 4.1
 3 1 1 98.09 4
 3 1 1 102.09 4.3
 3 1 1 96.39 4
 3 1 1 98.49 3.9
 3 1 1 95.59 4.1
 3 1 1 95.29 4.1
 3 1 1 88.79 4.1
 3 1 1 93.59 3.9
 3 1 1 97.09 4
 -4 -1 -1 4.8 0.5
 -4 -1 -1 5.6 0.9
 -4 -1 -1 4.8 0.7
 -4 -1 -1 4.5 0.8
 -4 -1 -1 5.1 0.7
 -4 -1 -1 6.3 0.9
 -4 -1 -1 5.2 0.9
 -4 -1 -1 4 0.6
 -4 -1 -1 3.9 1
 -4 -1 -1 4.6 0.8
 -4 -1 -1 5.3 0.9
 -4 -1 -1 4.6 1
 -4 -1 -1 5.7 0.8
 -4 -1 -1 4.2 0.8
 -4 -1 -1 4.5 0.7
 -4 -1 -1 5.2 1.1
 -4 -1 -1 3.7 0.6
 -4 -1 -1 4.4 0.7
 -4 -1 -1 3.7 0.7
 -4 -1 -1 3.2 0.7
 -4 -1 -1 4.4 0.8
 -4 -1 -1 4.7 0.8
 4 1 1 4.8 0.5
 4 1 1 4.8 0.5
 4 1 1 3.6 0.7
 4 1 1 4.5 0.7
 4 1 1 4.3 0.6
 4 1 1 4.6 0.9
 4 1 1 4.2 0.6
 4 1 1 4.2 0.8
 4 1 1 4 0.7
 4 1 1 4.5 0.6
 4 1 1 5.7 0.8
 4 1 1 4.4 0.7
 4 1 1 5 0.9
 4 1 1 3.8 0.5
 4 1 1 4.2 0.3
 4 1 1 5 1
 4 1 1 4.4 0.3
 4 1 1 4.5 0.6
 4 1 1 3.8 0.8
 4 1 1 4.3 0.4
 4 1 1 3.5 0.8
 4 1 1 4.6 0.6
 4 1 1 4.2 0.7
 4 1 1 4.2 0.5
 4 1 1 4.3 0.6
 4 1 1 4.3 0.8
 -5 -1 -1 13 1.5
 -5 -1 -1 13 1.2
 -5 -1 -1 17.1 1.3
 -5 -1 -1 14.4 1.6
 -5 -1 -1 15 1.5
 -5 -1 -1 13.6 0.9
 -5 -1 -1 13.2 1.4
 -5 -1 -1 14.5 1.5
 -5 -1 -1 15 1.4
 -5 -1 -1 12.9 1.3
 -5 -1 -1 13.3 1.3
 -5 -1 -1 11.9 1.8
 -5 -1 -1 12.1 1.3
 -5 -1 -1 12.4 1.4
 -5 -1 -1 16.6 1.6
 -5 -1 -1 12.5 1.6
 -5 -1 -1 13 1.3
 -5 -1 -1 15 1.1
 -5 -1 -1 15.5 1.3
 -5 -1 -1 14.4 1.4
 5 1 1 10.6 1.1
 5 1 1 11.1 1.2
 5 1 1 13.9 1.3
 5 1 1 13.9 0.9
 5 1 1 15.1 1.4
 5 1 1 10.6 1
 5 1 1 12.1 1.3
 5 1 1 11.9 1
 5 1 1 11.6 0.8
 5 1 1 12.1 1
 5 1 1 15.3 1
 5 1 1 14.9 1.3
 5 1 1 16.3 1.3
 5 1 1 11.2 1.1
 5 1 1 13.1 1.2
 5 1 1 13 0.7
 5 1 1 12.8 1.4
 5 1 1 12.3 0.7
 5 1 1 12.3 1.3
 5 1 1 14.3 1.1
 -6 -1 -1 130.59 6.3
 -6 -1 -1 151.38 6.2
 -6 -1 -1 131.59 6.3
 -6 -1 -1 137.09 6.7
 -6 -1 -1 137.89 6.4
 -6 -1 -1 148.29 6.3
 -6 -1 -1 127.59 7.1
 -6 -1 -1 158.78 6.4
 -6 -1 -1 137.09 6.6
 -6 -1 -1 140.69 6.4
 -6 -1 -1 138.59 6.4
 -6 -1 -1 143.99 6
 -6 -1 -1 145.09 6
 -6 -1 -1 129.69 6.5
 -6 -1 -1 133.69 6.2
 -6 -1 -1 138.89 6.6
 -6 -1 -1 141.29 6.3
 -6 -1 -1 137.79 6.1
 -6 -1 -1 137.79 6.5
 6 1 1 139.19 5.9
 6 1 1 138.29 7.6
 6 1 1 146.49 6.4
 6 1 1 131.09 5.7
 6 1 1 146.69 5.8
 6 1 1 152.18 6.2
 6 1 1 131.49 5.8
 6 1 1 136.19 6.1
 6 1 1 146.69 6.1
 6 1 1 138.79 5.9
 6 1 1 149.29 6.1
 6 1 1 135.69 6.1
 6 1 1 144.59 6
 6 1 1 136.99 5.6
 6 1 1 137.79 6
 6 1 1 152.98 6.2
 6 1 1 151.78 6.3
 6 1 1 144.89 6
 6 1 1 153.18 6.3
 6 1 1 152.98 6.4
 -7 -1 -1 -0.8 1.5
 -7 -1 -1 0.2 1.8
 -7 -1 -1 -1.3 1
 -7 -1 -1 0.8 1.3
 -7 -1 -1 -1.2 1.2
 -7 -1 -1 -0.7 1
 -7 -1 -1 -1.4 1.4
 -7 -1 -1 -1.9 1.7
 -7 -1 -1 -2.3 1.4
 -7 -1 -1 1.8 1.8
 7 1 1 -1 0.6
 7 1 1 2.3 1.3
 7 1 1 0 0.6
 7 1 1 0.3 1
 7 1 1 0.9 1.2
 7 1 1 -0.2 1.4
 7 1 1 0.2 1.3
 7 1 1 0.9 1.2
 7 1 1 1.1 0.8
 7 1 1 -0.7 1.4
 7 1 1 0.9 0.6
 7 1 1 -0.1 1.1
 7 1 1 -0.8 1.1
 7 1 1 -0.8 0.9
 7 1 1 0.3 1
 7 1 1 -0.1 1
 7 1 1 -0.1 0.6
 7 1 1 0.7 1.5
 7 1 1 0.6 1.4
 7 1 1 -1.9 1.3
 7 1 1 0.4 0.7
 -8 -1 -1 61.39 3.7
 -8 -1 -1 54.89 3.3
 -8 -1 -1 63.89 4
 -8 -1 -1 66.99 3.7
 -8 -1 -1 65.29 4.6
 8 1 1 55.19 2.7
 8 1 1 56.09 2.9
 8 1 1 51.79 3.7
 8 1 1 54.79 3.9
 8 1 1 57.09 2.9
 8 1 1 64.49 3.6
 8 1 1 55.99 3.3
 8 1 1 64.89 3.4
 8 1 1 64.49 3.8
 8 1 1 61.59 3.3
 8 1 1 58.39 3.4
 8 1 1 66.89 4
 8 1 1 61.69 3.5
 8 1 1 62.19 3.7
 8 1 1 56.49 3.2
 -9 -1 -1 4.6 1.9
 -9 -1 -1 5.6 1.8
 -9 -1 -1 5.4 2.6
 -9 -1 -1 6 2.6
 -9 -1 -1 5.3 2
 -9 -1 -1 3.6 2.1
 -9 -1 -1 4.4 2.2
 9 1 1 9.6 1.9
 9 1 1 7.6 1.9
 9 1 1 7.3 2.8
 9 1 1 6.5 1.7
 9 1 1 3.9 1.7
 9 1 1 7.1 1.2
 9 1 1 5.7 2
 9 1 1 6.7 1.8
 9 1 1 7.4 2.3
 9 1 1 5.2 0.9
 9 1 1 6.2 2.4
 9 1 1 6.7 1
 9 1 1 6.7 2
 -10 -1 -1 21.3 3.9
 -10 -1 -1 27.1 3.4
 -10 -1 -1 30.2 4.2
 -10 -1 -1 26.1 3.3
 -10 -1 -1 26.8 4.1
 -10 -1 -1 24.8 3.5
 -10 -1 -1 25.1 3.4
 10 1 1 22.1 2.9
 10 1 1 27.7 3.6
 10 1 1 24.4 3.4
 10 1 1 27.2 2.2
 10 1 1 27.8 1.9
 10 1 1 26.7 2.8
 10 1 1 24.1 2.7
 10 1 1 27.1 3.4
 10 1 1 25.9 3
 10 1 1 28.2 3.1
 10 1 1 29.1 2.9
 -11 -1 -1 42.9 5.8
 -11 -1 -1 27.2 4.1
 -11 -1 -1 32.9 5.7
 -11 -1 -1 32.5 4
 11 1 1 33.8 2.5
 11 1 1 25.3 3.5
 11 1 1 32.2 2.2
 11 1 1 22.7 4
 11 1 1 34.9 3.7
 11 1 1 31.5 3.6
 11 1 1 24.6 4.1
 11 1 1 31.2 3.6
 11 1 1 30.7 3.7
 11 1 1 25.6 4.1
 10 -2 -1 32.7 3.7
 10 -2 -1 37.4 3.6
 10 -2 -1 36.4 2.2
 10 -2 -1 27.8 3.5
 10 -2 -1 26.7 3.9
 10 -2 -1 26.6 4.3
 10 -2 -1 33.1 4.3
 10 -2 -1 36.5 2.7
 10 -2 -1 28.7 4.3
 10 -2 -1 32.6 4.4
 -10 2 1 26.5 4
 -10 2 1 33.1 5.7
 -10 2 1 30.7 4.3
 -10 2 1 27.5 4.3
 -10 2 1 34.1 5.3
 9 -2 -1 18.2 2.7
 9 -2 -1 16.9 1.8
 9 -2 -1 20.3 2.5
 9 -2 -1 17.3 2.3
 9 -2 -1 17.1 2.6
 9 -2 -1 18.2 2.7
 9 -2 -1 22.2 2.9
 9 -2 -1 20.7 3.3
 9 -2 -1 17.4 1.5
 9 -2 -1 18.6 3.2
 9 -2 -1 16.2 2.9
 9 -2 -1 15 3.1
 9 -2 -1 18.3 3.4
 -9 2 1 15.4 3.3
 -9 2 1 15.6 3.1
 -9 2 1 18.8 3.9
 -9 2 1 17.4 3.1
 -9 2 1 13.6 2.6
 -9 2 1 15.7 3.7
 8 -2 -1 1.3 2.1
 8 -2 -1 7 1.8
 8 -2 -1 3.7 2.3
 8 -2 -1 3 2.4
 8 -2 -1 1.8 2.2
 8 -2 -1 2.8 1.7
 8 -2 -1 -0.8 1.9
 8 -2 -1 3.1 1.3
 8 -2 -1 2.2 0.6
 8 -2 -1 3.9 1.9
 8 -2 -1 2.7 1.1
 8 -2 -1 6.2 2
 8 -2 -1 2.5 1.9
 8 -2 -1 3.4 1.8
 -8 2 1 1.7 1.9
 -8 2 1 2.4 2.6
 -8 2 1 1.4 2.1
 -8 2 1 2.7 1.8
 -8 2 1 2.2 2.6
 -8 2 1 2.3 1.5
 -8 2 1 3.3 2.3
 7 -2 -1 36.4 2.5
 7 -2 -1 32.3 2.9
 7 -2 -1 34.3 2.7
 7 -2 -1 35.3 3.2
 7 -2 -1 31.5 2
 7 -2 -1 33.7 2.5
 7 -2 -1 36.5 2.6
 7 -2 -1 36.8 3.1
 7 -2 -1 33.1 2.4
 7 -2 -1 34.9 2.6
 7 -2 -1 33.8 2.3
 7 -2 -1 33 2.9
 7 -2 -1 34.6 2.5
 7 -2 -1 35.7 2.4
 7 -2 -1 32 2.9
 7 -2 -1 34.3 2.8
 -7 2 1 31.9 2.1
 -7 2 1 33.8 2.2
 -7 2 1 32.4 3
 -7 2 1 39.3 2.9
 -7 2 1 31.5 2.9
 -7 2 1 36.8 3.4
 -7 2 1 34.8 2.8
 6 -2 -1 -1.4 1.2
 6 -2 -1 0.1 0.8
 6 -2 -1 -1 1.4
 6 -2 -1 -0.1 0.7
 6 -2 -1 -1.4 0.9
 6 -2 -1 -0.8 1.1
 6 -2 -1 -0.4 1
 6 -2 -1 6 1.5
 6 -2 -1 0.1 0.9
 6 -2 -1 1.5 1.6
 6 -2 -1 -0.3 0.3
 6 -2 -1 -1.8 1.2
 6 -2 -1 -1.3 1.1
 6 -2 -1 -0.5 0.8
 6 -2 -1 0.2 1.1
 6 -2 -1 0 1.2
 -6 2 1 -0.7 1.4
 -6 2 1 -1 1.5
 -6 2 1 -0.3 0.4
 -6 2 1 -0.7 1.5
 -6 2 1 -1.6 1.5
 -6 2 1 -0.4 1.1
 -6 2 1 0.4 1.5
 -6 2 1 -1 0.8
 -6 2 1 0.2 0.3
 -6 2 1 2.5 1
 5 -2 -1 49.4 2.7
 5 -2 -1 47.8 2.5
 5 -2 -1 54.29 2.9
 5 -2 -1 47.1 2.8
 5 -2 -1 49.3 2.2
 5 -2 -1 44.3 2.8
 5 -2 -1 46.8 2.2
 5 -2 -1 46.4 2.2
 5 -2 -1 44.8 2.6
 5 -2 -1 47.7 2.4
 5 -2 -1 45.6 2.6
 5 -2 -1 54.09 2.9
 5 -2 -1 44.9 2.5
 5 -2 -1 46.8 2.5
 5 -2 -1 42.8 2.4
 5 -2 -1 48.3 2.2
 5 -2 -1 48.6 2.2
 5 -2 -1 48.4 2.6
 5 -2 -1 50.99 2.6
 5 -2 -1 47.8 2.8
 5 -2 -1 46.4 1.9
 5 -2 -1 49.2 2.6
 5 -2 -1 53.39 2.8
 5 -2 -1 45 2.9
 -5 2 1 49.5 2.7
 -5 2 1 44.8 3.2
 -5 2 1 44.6 2.8
 -5 2 1 42.5 2.9
 -5 2 1 42.8 2.9
 -5 2 1 46 2.4
 -5 2 1 46.5 2
 -5 2 1 47.7 2.7
 -5 2 1 49.6 3.1
 -5 2 1 50.99 2.4
 -5 2 1 43.6 2.6
 -5 2 1 48.3 2.3
 -5 2 1 44.9 2.9
 -5 2 1 47.7 3.2
 -5 2 1 44.1 2.7
 -5 2 1 45.3 2.9
 -5 2 1 47.9 3.1
 -5 2 1 41.6 2.9
 -5 2 1 47.3 2.9
 -5 2 1 44 2.8
 -5 2 1 48.6 3.1
 -5 2 1 50.19 2.9
 -5 2 1 46.5 2.7
 -5 2 1 45.6 2.2
 -5 2 1 53.99 2.3
 -5 2 1 50.09 2.7
 -5 2 1 47 2.8
 4 -2 -1 107.19 4.6
 4 -2 -1 100.89 4.2
 4 -2 -1 106.49 4.9
 4 -2 -1 101.09 4.1
 4 -2 -1 105.49 4.7
 4 -2 -1 110.39 4.5
 4 -2 -1 100.99 4.1
 4 -2 -1 103.19 4.5
 4 -2 -1 103.69 4.5
 4 -2 -1 106.29 4.5
 4 -2 -1 96.99 4.4
 4 -2 -1 102.69 4.6
 4 -2 -1 103.39 4.3
 4 -2 -1 103.29 4.7
 4 -2 -1 102.69 4.5
 4 -2 -1 106.69 4.5
 4 -2 -1 104.09 4.4
 4 -2 -1 104.09 4.3
 4 -2 -1 101.19 4.6
 4 -2 -1 100.19 4.7
 4 -2 -1 100.09 4.1
 4 -2 -1 100.19 4.6
 4 -2 -1 103.09 4.5
 -4 2 1 98.19 4.5
 -4 2 1 107.29 4.5
 -4 2 1 97.39 4.6
 -4 2 1 101.09 4.3
 -4 2 1 110.39 4.5
 -4 2 1 102.69 4.2
 -4 2 1 104.59 4.7
 -4 2 1 103.99 4.6
 -4 2 1 105.29 4.8
 -4 2 1 104.89 4.6
 -4 2 1 101.99 4.6
 -4 2 1 100.99 4.1
 -4 2 1 105.39 4.7
 -4 2 1 98.79 4.8
 -4 2 1 96.89 4.7
 -4 2 1 102.59 4.7
 -4 2 1 113.09 4.7
 -4 2 1 101.79 4.6
 -4 2 1 103.49 4.5
 -4 2 1 107.99 4.3
 -4 2 1 96.69 4.6
 -4 2 1 97.49 4.6
 -4 2 1 102.39 4.6
 -4 2 1 105.29 4.4
 3 -2 -1 301.37 12.1
 3 -2 -1 303.07 11.9
 3 -2 -1 298.57 11.9
 3 -2 -1 294.77 11.6
 3 -2 -1 277.87 11.8
 3 -2 -1 289.97 11.8
 3 -2 -1 291.77 11.9
 3 -2 -1 294.17 12
 3 -2 -1 296.57 11.7
 3 -2 -1 286.87 12
 3 -2 -1 285.27 11.9
 3 -2 -1 300.87 12
 3 -2 -1 298.47 11.9
 3 -2 -1 298.47 11.9
 3 -2 -1 300.07 12.1
 3 -2 -1 296.77 11.7
 3 -2 -1 300.87 12.1
 3 -2 -1 296.37 11.7
 3 -2 -1 287.47 11.9
 3 -2 -1 308.77 11.9
 3 -2 -1 298.97 11.9
 3 -2 -1 293.97 11.7
 -3 2 1 286.47 12
 -3 2 1 290.77 11.9
 -3 2 1 296.47 11.9
 -3 2 1 295.67 12
 -3 2 1 283.27 12
 -3 2 1 303.37 11.8
 -3 2 1 289.57 11.9
 -3 2 1 299.47 11.6
 -3 2 1 292.27 12.1
 -3 2 1 294.97 11.8
 -3 2 1 290.27 11.9
 -3 2 1 297.67 11.8
 -3 2 1 300.97 11.7
 -3 2 1 290.47 12
 -3 2 1 292.27 11.9
 -3 2 1 294.77 11.9
 -3 2 1 295.07 11.7
 -3 2 1 296.47 12
 -3 2 1 301.67 12
 -3 2 1 278.47 11.9
 -3 2 1 289.97 11.9
 -3 2 1 293.87 11.9
 -3 2 1 281.57 11.7
 -3 2 1 295.67 11.7
 -3 2 1 294.47 12
 -3 2 1 297.07 12
 -3 2 1 296.17 11.8
 2 -2 -1 43.9 2
 2 -2 -1 42.8 1.8
 2 -2 -1 43.8 2.1
 2 -2 -1 42.7 2.1
 2 -2 -1 43.4 2.1
 2 -2 -1 45.2 2.1
 2 -2 -1 43.9 1.8
 2 -2 -1 43.3 1.9
 2 -2 -1 40.1 1.9
 2 -2 -1 45.5 1.9
 2 -2 -1 40.9 2
 2 -2 -1 44.5 2.1
 2 -2 -1 42.3 1.9
 2 -2 -1 43.4 2
 2 -2 -1 42.9 2.1
 2 -2 -1 43.5 2
 2 -2 -1 39.6 2
 2 -2 -1 43.6 1.8
 2 -2 -1 42.3 1.9
 2 -2 -1 43 2.1
 2 -2 -1 43.7 2
 2 -2 -1 41.9 1.8
 -2 2 1 42.7 2.1
 -2 2 1 40.1 2
 -2 2 1 43.7 2
 -2 2 1 40.9 2
 -2 2 1 43.7 2
 -2 2 1 40.8 2
 -2 2 1 42.6 2.1
 -2 2 1 40.9 2
 -2 2 1 47.5 2
 -2 2 1 43.8 2
 -2 2 1 42.7 2
 -2 2 1 42.2 2
 -2 2 1 42.1 2
 -2 2 1 41.8 2
 -2 2 1 42.1 2.2
 -2 2 1 43.2 1.8
 -2 2 1 43.4 1.8
 -2 2 1 43.4 2.1
 -2 2 1 43.6 1.9
 -2 2 1 45.1 1.9
 -2 2 1 40.5 2
 -2 2 1 40.7 1.8
 -2 2 1 44.7 1.9
 -2 2 1 44.9 2
 1 -2 -1 1293.67 52.69
 1 -2 -1 1360.06 62.39
 1 -2 -1 1263.37 53.89
 -1 2 1 1371.16 54.49
 -1 2 1 1338.37 60.49
 -1 2 1 1345.87 52.89
 0 -2 -1 52.99 2.3
 0 -2 -1 55.99 2.3
 0 -2 -1 55.19 2.3
 0 -2 -1 54.69 2.2
 0 -2 -1 53.99 2.2
 0 -2 -1 54.89 2.3
 0 -2 -1 52.49 2.3
 0 -2 -1 52.59 2.2
 0 -2 -1 53.49 2.3
 0 -2 -1 53.29 2.2
 0 -2 -1 54.69 2.3
 0 -2 -1 53.69 2.2
 0 -2 -1 52.89 2.1
 0 -2 -1 53.79 2.2
 0 -2 -1 54.69 2.3
 0 -2 -1 50.59 2.3
 0 -2 -1 53.39 2.3
 0 -2 -1 52.29 2.3
 0 -2 -1 57.19 2.3
 0 -2 -1 56.99 2.2
 0 -2 -1 60.19 2.2
 0 2 1 53.99 2.4
 0 2 1 52.99 2.2
 0 2 1 53.29 2.3
 0 2 1 54.89 2.3
 0 2 1 54.99 2.2
 0 2 1 56.99 2.3
 0 2 1 52.89 2.3
 0 2 1 53.09 2.3
 0 2 1 51.49 2.1
 0 2 1 52.29 2.2
 0 2 1 54.79 2.2
 0 2 1 55.39 2.2
 0 2 1 54.29 2.2
 0 2 1 54.09 2.2
 0 2 1 53.19 2.2
 0 2 1 52.59 2.3
 0 2 1 52.69 2.3
 -1 -2 -1 178.48 7
 -1 -2 -1 177.28 7
 -1 -2 -1 166.68 7
 -1 -2 -1 171.78 7
 -1 -2 -1 175.78 6.9
 -1 -2 -1 170.28 7
 -1 -2 -1 178.28 6.9
 -1 -2 -1 169.78 7
 -1 -2 -1 171.58 7
 -1 -2 -1 178.08 7
 -1 -2 -1 177.48 7
 -1 -2 -1 176.68 7
 -1 -2 -1 171.38 7
 -1 -2 -1 175.58 7
 -1 -2 -1 174.78 7
 -1 -2 -1 176.98 7
 -1 -2 -1 177.08 7
 1 2 1 180.08 7
 1 2 1 170.98 7
 1 2 1 176.08 6.9
 1 2 1 173.48 7
 1 2 1 176.08 6.9
 1 2 1 176.18 7
 1 2 1 175.58 7
 1 2 1 177.48 6.9
 1 2 1 171.28 7
 1 2 1 174.48 6.9
 1 2 1 175.08 7
 1 2 1 174.38 7
 1 2 1 172.88 7
 1 2 1 174.58 7
 -2 -2 -1 130.09 4.9
 -2 -2 -1 115.99 4.9
 -2 -2 -1 119.09 5
 -2 -2 -1 126.49 5.1
 -2 -2 -1 120.39 4.9
 -2 -2 -1 121.79 4.8
 -2 -2 -1 122.09 4.9
 -2 -2 -1 122.89 5
 -2 -2 -1 113.19 4.9
 -2 -2 -1 121.39 4.8
 -2 -2 -1 119.99 5
 -2 -2 -1 120.99 4.9
 -2 -2 -1 122.59 4.9
 -2 -2 -1 119.99 4.9
 -2 -2 -1 123.19 4.9
 -2 -2 -1 119.69 5
 -2 -2 -1 116.19 4.8
 -2 -2 -1 117.89 4.9
 -2 -2 -1 127.29 5
 -2 -2 -1 120.89 4.9
 -2 -2 -1 124.69 5
 -2 -2 -1 119.49 4.9
 -2 -2 -1 120.19 4.9
 -2 -2 -1 121.29 4.9
 -2 -2 -1 121.89 4.9
 -2 -2 -1 123.59 4.9
 -2 -2 -1 124.29 4.8
 2 2 1 115.49 4.9
 2 2 1 124.39 4.8
 2 2 1 121.49 4.9
 2 2 1 122.09 4.8
 2 2 1 118.49 4.9
 2 2 1 116.69 4.9
 2 2 1 115.49 4.9
 2 2 1 117.49 4.9
 2 2 1 120.19 4.9
 2 2 1 122.89 4.8
 2 2 1 120.39 4.9
 2 2 1 122.89 4.9
 2 2 1 120.19 4.9
 2 2 1 121.59 4.9
 2 2 1 121.59 5
 2 2 1 118.39 5
 2 2 1 123.59 5
 2 2 1 109.69 4.9
 2 2 1 124.49 5
 2 2 1 122.69 4.9
 2 2 1 121.19 4.9
 -3 -2 -1 507.65 20.5
 -3 -2 -1 515.15 20.5
 -3 -2 -1 500.25 20.6
 -3 -2 -1 518.95 20.6
 -3 -2 -1 534.05 20.6
 -3 -2 -1 534.45 20.4
 -3 -2 -1 513.55 20.6
 -3 -2 -1 512.85 20.7
 -3 -2 -1 524.25 20.6
 -3 -2 -1 527.85 20.6
 -3 -2 -1 519.45 20.3
 -3 -2 -1 506.55 20.6
 -3 -2 -1 543.35 20.7
 -3 -2 -1 514.45 20.6
 -3 -2 -1 527.15 20.5
 -3 -2 -1 527.55 20.5
 3 2 1 515.85 20.4
 3 2 1 510.55 20.6
 3 2 1 510.45 20.5
 3 2 1 508.45 20.5
 3 2 1 509.65 20.6
 3 2 1 511.25 20.7
 3 2 1 507.35 20.6
 3 2 1 511.25 20.6
 -4 -2 -1 46 2.3
 -4 -2 -1 48.8 2.1
 -4 -2 -1 52.79 2.7
 -4 -2 -1 47.6 2.3
 -4 -2 -1 48.9 2.4
 -4 -2 -1 49.7 2.6
 -4 -2 -1 49.6 2.3
 -4 -2 -1 51.79 2.5
 -4 -2 -1 46.4 2.3
 -4 -2 -1 48.1 2.4
 -4 -2 -1 48.5 2.2
 -4 -2 -1 49.99 2.4
 -4 -2 -1 50.39 2.3
 -4 -2 -1 48.8 2.4
 -4 -2 -1 49 2.5
 -4 -2 -1 47.6 2.5
 -4 -2 -1 47.9 2.3
 -4 -2 -1 47.1 2.3
 -4 -2 -1 49.7 2.1
 -4 -2 -1 48.4 2.4
 -4 -2 -1 50.29 2.5
 -4 -2 -1 51.79 2.3
 -4 -2 -1 46.5 2.4
 4 2 1 48.3 2.1
 4 2 1 49.8 2.4
 4 2 1 48.9 2.2
 4 2 1 52.69 2.3
 4 2 1 47.5 2
 4 2 1 44.7 2.4
 4 2 1 49.99 2.1
 4 2 1 48 2.4
 4 2 1 49.2 2.5
 4 2 1 47.7 2.2
 4 2 1 45.3 2.1
 4 2 1 47.8 2.2
 4 2 1 50.99 2.2
 4 2 1 47.9 2.2
 4 2 1 52.49 2.3
 4 2 1 49.4 2.1
 4 2 1 49.4 2
 4 2 1 45.9 2.3
 4 2 1 48.7 2.4
 4 2 1 49.4 2.6
 4 2 1 50.09 2.2
 4 2 1 49 2.2
 4 2 1 49.6 2.3
 4 2 1 49.3 2.1
 -5 -2 -1 11.1 1.5
 -5 -2 -1 11.5 1.3
 -5 -2 -1 13.8 1.1
 -5 -2 -1 9.3 0.8
 -5 -2 -1 9.9 1.5
 -5 -2 -1 10.5 1.2
 -5 -2 -1 12.9 1.5
 -5 -2 -1 11 1.1
 -5 -2 -1 10.5 0.9
 -5 -2 -1 11.7 1.4
 -5 -2 -1 11.6 1.4
 -5 -2 -1 12.2 1.7
 -5 -2 -1 12.4 1.1
 -5 -2 -1 13.8 1.4
 -5 -2 -1 12 1.5
 -5 -2 -1 11.8 1.2
 -5 -2 -1 10.3 1.1
 -5 -2 -1 12.3 1.1
 -5 -2 -1 10 1.2
 -5 -2 -1 10.3 1.1
 5 2 1 11.3 0.9
 5 2 1 10.5 1.1
 5 2 1 12.6 1.2
 5 2 1 11.2 1.1
 5 2 1 12.3 1
 5 2 1 11.2 0.8
 5 2 1 11.5 1.4
 5 2 1 10.6 1.1
 5 2 1 11.1 1.2
 5 2 1 11 0.9
 5 2 1 10 0.7
 5 2 1 8.5 0.9
 5 2 1 10.1 0.7
 5 2 1 10.2 1
 5 2 1 10.9 1.1
 5 2 1 9.1 1.2
 5 2 1 10.1 1.4
 5 2 1 8.8 0.7
 5 2 1 8.9 0.9
 5 2 1 11.2 0.8
 5 2 1 9.1 0.9
 5 2 1 10.5 1
 5 2 1 9.8 0.8
 -6 -2 -1 234.58 10.5
 -6 -2 -1 257.97 10.2
 -6 -2 -1 243.88 10.6
 -6 -2 -1 253.77 10.4
 -6 -2 -1 260.37 10.6
 -6 -2 -1 253.07 9.9
 -6 -2 -1 255.17 10.4
 -6 -2 -1 236.48 10.7
 -6 -2 -1 236.58 10.3
 -6 -2 -1 232.08 10.3
 -6 -2 -1 242.38 10.5
 -6 -2 -1 244.98 10.3
 -6 -2 -1 227.38 10.5
 -6 -2 -1 236.08 9.9
 -6 -2 -1 265.07 10.3
 -6 -2 -1 248.38 9.9
 -6 -2 -1 229.58 10.2
 -6 -2 -1 220.78 10.8
 -6 -2 -1 244.38 10.4
 -6 -2 -1 219.38 10.5
 6 2 1 244.88 10.1
 6 2 1 253.67 9.9
 6 2 1 247.58 10.3
 6 2 1 252.97 10.1
 6 2 1 226.98 10.2
 6 2 1 251.67 10.3
 6 2 1 252.37 9.9
 6 2 1 253.37 9.8
 6 2 1 258.07 10.1
 6 2 1 255.17 9.9
 6 2 1 253.37 10.2
 6 2 1 236.98 9.8
 6 2 1 236.88 9.8
 6 2 1 251.07 10.4
 6 2 1 244.58 10
 6 2 1 247.98 10.1
 6 2 1 239.98 10.1
 6 2 1 234.68 10
 6 2 1 263.07 10.1
 6 2 1 249.18 9.8
 -7 -2 -1 94.19 4.6
 -7 -2 -1 82.59 4.5
 -7 -2 -1 80.79 4.7
 -7 -2 -1 83.69 3.8
 -7 -2 -1 94.69 4.3
 -7 -2 -1 82.79 4.2
 -7 -2 -1 83.19 4.1
 -7 -2 -1 90.59 4.5
 -7 -2 -1 86.19 3.8
 -7 -2 -1 88.19 4.7
 -7 -2 -1 78.19 4.7
 7 2 1 83.69 3.7
 7 2 1 84.89 4.6
 7 2 1 84.89 4
 7 2 1 89.79 4.2
 7 2 1 89.69 4
 7 2 1 95.49 4.2
 7 2 1 84.89 3.9
 7 2 1 89.89 4.3
 7 2 1 86.89 3.7
 7 2 1 84.59 3.6
 7 2 1 88.99 3.8
 7 2 1 85.89 4
 7 2 1 83.89 3.5
 7 2 1 78.39 4.3
 7 2 1 95.59 4.5
 7 2 1 86.19 3.7
 7 2 1 86.39 4.1
 7 2 1 84.79 4.1
 -8 -2 -1 170.78 7.4
 -8 -2 -1 160.98 7.6
 -8 -2 -1 159.28 6.9
 -8 -2 -1 168.88 7.7
 -8 -2 -1 164.48 7.9
 -8 -2 -1 152.28 6.8
 -8 -2 -1 156.98 7.2
 8 2 1 172.18 7.3
 8 2 1 166.08 7.5
 8 2 1 161.58 7.2
 8 2 1 158.08 7.2
 8 2 1 170.78 7.1
 8 2 1 163.68 7.1
 8 2 1 170.48 7
 8 2 1 165.08 6.8
 8 2 1 172.28 7.6
 8 2 1 162.48 6.8
 8 2 1 149.29 6.7
 8 2 1 163.58 6.7
 8 2 1 159.78 7
 8 2 1 154.88 7.8
 8 2 1 169.18 7.6
 -9 -2 -1 -1.3 2.1
 -9 -2 -1 1.1 2.3
 -9 -2 -1 0.1 1.7
 -9 -2 -1 0.9 1.6
 -9 -2 -1 -0.6 2
 -9 -2 -1 1.3 2.1
 -9 -2 -1 -1.2 2
 -9 -2 -1 -2.9 1.6
 9 2 1 -0.6 0.7
 9 2 1 -1.5 2.1
 9 2 1 -1.4 1.6
 9 2 1 0.5 1.5
 9 2 1 -1.6 1.5
 9 2 1 -0.3 1.8
 9 2 1 -1.3 2
 9 2 1 -1.7 0.9
 9 2 1 -1 1.6
 9 2 1 -0.3 0.9
 9 2 1 -0.3 1.6
 9 2 1 -1.1 2.7
 9 2 1 -2.1 2
 -10 -2 -1 -1.1 2.5
 -10 -2 -1 1.5 2.9
 -10 -2 -1 -3 2.5
 -10 -2 -1 0.4 3.3
 -10 -2 -1 -0.1 2.2
 -10 -2 -1 1.2 2.8
 10 2 1 4.7 2.7
 10 2 1 -0.3 1.1
 10 2 1 2.1 2.1
 10 2 1 0.5 2.1
 10 2 1 0.7 2.6
 10 2 1 0.4 1.9
 10 2 1 3.3 2
 10 2 1 -1.6 2.1
 10 2 1 0.9 0.9
 10 2 1 0.9 1.2
 10 2 1 -2.1 2.1
 -11 -2 -1 20.6 4.4
 -11 -2 -1 12.1 4.3
 -11 -2 -1 13.9 4.5
 -11 -2 -1 7.8 3.2
 -11 -2 -1 10.9 2.8
 -11 -2 -1 10.5 3.6
 11 2 1 12.1 2.9
 11 2 1 12.7 2.8
 11 2 1 11.1 1.4
 11 2 1 13.5 3
 11 2 1 12.2 1.7
 11 2 1 14.4 3.1
 11 2 1 15 2.9
 10 -3 -1 17.5 4.3
 10 -3 -1 23.5 4.4
 10 -3 -1 25.6 3.8
 10 -3 -1 21.7 3.5
 10 -3 -1 23.9 4
 10 -3 -1 21 3.8
 10 -3 -1 24.9 1.9
 10 -3 -1 25.8 2.4
 10 -3 -1 26.7 4.6
 10 -3 -1 25.4 4.2
 -10 3 1 27.4 5.8
 -10 3 1 23.7 4.3
 -10 3 1 25.2 4.2
 -10 3 1 26 4.5
 9 -3 -1 85.39 5.2
 9 -3 -1 72.79 5.2
 9 -3 -1 65.59 5.6
 9 -3 -1 83.29 5.9
 9 -3 -1 83.39 5
 9 -3 -1 90.39 5.4
 9 -3 -1 80.69 3.7
 9 -3 -1 75.19 5.5
 9 -3 -1 82.59 4.1
 9 -3 -1 84.29 5.3
 9 -3 -1 82.19 5.3
 9 -3 -1 80.99 5.5
 -9 3 1 80.89 5.8
 -9 3 1 83.39 5.9
 -9 3 1 87.69 6
 -9 3 1 104.99 7.5
 -9 3 1 89.99 7.8
 -9 3 1 76.49 5.4
 8 -3 -1 222.38 10.7
 8 -3 -1 240.38 10.1
 8 -3 -1 249.68 10.8
 8 -3 -1 236.88 10.6
 8 -3 -1 225.78 9.5
 8 -3 -1 237.48 10.3
 8 -3 -1 239.88 10.2
 8 -3 -1 253.67 10.2
 8 -3 -1 227.98 10.3
 8 -3 -1 234.48 10.8
 8 -3 -1 228.78 9.8
 8 -3 -1 215.08 10.7
 8 -3 -1 250.57 10.4
 8 -3 -1 236.98 10.1
 -8 3 1 243.48 11.4
 -8 3 1 234.48 10.2
 -8 3 1 229.18 11.6
 -8 3 1 238.58 10.8
 -8 3 1 223.18 10.8
 -8 3 1 232.08 10.7
 7 -3 -1 7.5 1.8
 7 -3 -1 -0.1 1.9
 7 -3 -1 3.2 1.8
 7 -3 -1 0.7 1.7
 7 -3 -1 2.8 0.9
 7 -3 -1 0.2 1.9
 7 -3 -1 2.5 1.6
 7 -3 -1 1.9 1.5
 7 -3 -1 1.8 1.7
 7 -3 -1 4.2 2.3
 7 -3 -1 3.9 1.7
 7 -3 -1 1 1.6
 -7 3 1 3.4 1.6
 -7 3 1 2.3 1.9
 -7 3 1 0.7 1.2
 -7 3 1 4.1 2.2
 -7 3 1 2.1 2.3
 -7 3 1 -0.1 1.9
 -7 3 1 1.4 1.7
 6 -3 -1 18.1 2
 6 -3 -1 15.7 2.2
 6 -3 -1 12.5 1.2
 6 -3 -1 15.4 1.7
 6 -3 -1 12.2 1.7
 6 -3 -1 14.1 1.5
 6 -3 -1 12.2 1.7
 6 -3 -1 12 1.8
 6 -3 -1 17.4 1.8
 6 -3 -1 11.3 2
 6 -3 -1 14.5 1.9
 6 -3 -1 12.2 1.9
 6 -3 -1 11.2 2
 6 -3 -1 12.2 2
 6 -3 -1 14.9 1.2
 6 -3 -1 14 1.7
 -6 3 1 12.3 2.7
 -6 3 1 13.1 1.2
 -6 3 1 13.6 1.3
 -6 3 1 10.2 2
 -6 3 1 16 2.3
 -6 3 1 13.1 2.3
 -6 3 1 10.8 1.7
 -6 3 1 8.8 1.9
 -6 3 1 11.3 1
 -6 3 1 17.1 2.4
 -6 3 1 15.9 1.7
 -6 3 1 14.7 1.9
 -6 3 1 14.2 1.9
 5 -3 -1 45.6 2.8
 5 -3 -1 44.6 2.3
 5 -3 -1 48.2 2.6
 5 -3 -1 47 2.2
 5 -3 -1 45.1 2.8
 5 -3 -1 48.4 2.7
 5 -3 -1 45.5 2.6
 5 -3 -1 46.5 2.7
 5 -3 -1 41.4 2.7
 5 -3 -1 47.8 2.2
 5 -3 -1 49.3 2.5
 5 -3 -1 47.8 3.1
 5 -3 -1 42.2 3.1
 5 -3 -1 47 2.8
 5 -3 -1 47.9 3
 5 -3 -1 45.9 1.9
 5 -3 -1 46.2 2.6
 5 -3 -1 42.4 2.5
 -5 3 1 38.5 3
 -5 3 1 45.6 2.3
 -5 3 1 43.8 2.4
 -5 3 1 46.9 2.4
 -5 3 1 43.2 3
 -5 3 1 42.6 3.4
 -5 3 1 40.5 2.8
 -5 3 1 43.7 3.3
 -5 3 1 46.1 2.1
 -5 3 1 39 3
 -5 3 1 44.7 1.9
 -5 3 1 42.3 2.5
 -5 3 1 45.8 2.9
 -5 3 1 40.8 3.1
 -5 3 1 49.2 2.9
 -5 3 1 49.7 2.8
 4 -3 -1 48.4 2.5
 4 -3 -1 45.2 2.4
 4 -3 -1 48.4 2.4
 4 -3 -1 43.5 2.4
 4 -3 -1 43 2.5
 4 -3 -1 46.2 2.2
 4 -3 -1 46.2 2.8
 4 -3 -1 48.1 2.3
 4 -3 -1 48.1 2
 4 -3 -1 44.8 2.1
 4 -3 -1 45.4 2.1
 4 -3 -1 45 2.2
 4 -3 -1 49.6 2.7
 4 -3 -1 45.5 2.8
 4 -3 -1 46.7 2.4
 4 -3 -1 47.2 2.4
 4 -3 -1 48.1 2.6
 4 -3 -1 47.8 2.5
 4 -3 -1 46.1 2.4
 4 -3 -1 47.8 2.8
 4 -3 -1 47.8 2.6
 4 -3 -1 45.4 2.4
 -4 3 1 51.29 2.3
 -4 3 1 45.4 2.8
 -4 3 1 46.7 2.4
 -4 3 1 50.49 2.7
 -4 3 1 46 2.5
 -4 3 1 46.3 2.6
 -4 3 1 44.6 2.6
 -4 3 1 46.9 2.3
 -4 3 1 43.9 2.7
 -4 3 1 43 2.5
 -4 3 1 48.3 2.8
 -4 3 1 49.4 2.7
 -4 3 1 39.7 2.6
 -4 3 1 47.3 2.3
 -4 3 1 43.4 2.6
 -4 3 1 45 2.2
 -4 3 1 46.2 2.8
 -4 3 1 45.7 2.3
 -4 3 1 45.2 2.1
 -4 3 1 42.1 2.7
 -4 3 1 44.6 2
 -4 3 1 49.1 2.2
 3 -3 -1 605.64 24.1
 3 -3 -1 593.14 24
 3 -3 -1 607.24 24.3
 3 -3 -1 625.64 24.2
 3 -3 -1 602.44 23.9
 3 -3 -1 585.24 24
 3 -3 -1 594.64 24.4
 3 -3 -1 604.84 24.3
 3 -3 -1 571.44 24.1
 3 -3 -1 621.14 24.1
 3 -3 -1 602.74 23.9
 3 -3 -1 608.04 24.1
 3 -3 -1 622.74 24.2
 3 -3 -1 572.54 24.1
 3 -3 -1 614.24 24.1
 3 -3 -1 561.04 24
 3 -3 -1 601.84 23.8
 3 -3 -1 608.84 23.9
 3 -3 -1 612.54 24.1
 3 -3 -1 607.14 24.1
 3 -3 -1 612.44 24
 -3 3 1 619.14 23.9
 -3 3 1 613.94 24.1
 -3 3 1 600.04 24.2
 -3 3 1 566.24 23.8
 -3 3 1 588.34 24
 -3 3 1 620.14 24
 -3 3 1 598.64 24.1
 -3 3 1 612.44 24
 -3 3 1 591.54 24.1
 -3 3 1 627.64 23.9
 -3 3 1 620.54 24.3
 -3 3 1 619.34 24.2
 -3 3 1 597.04 24.1
 -3 3 1 649.14 24
 -3 3 1 611.84 24
 -3 3 1 582.54 24
 -3 3 1 599.24 24.4
 -3 3 1 599.14 24
 -3 3 1 596.84 24
 -3 3 1 600.24 24.1
 -3 3 1 602.44 24.1
 -3 3 1 619.54 24.1
 -3 3 1 602.74 24
 -3 3 1 596.84 24
 -3 3 1 586.44 24.1
 -3 3 1 590.94 24.1
 2 -3 -1 239.18 9.6
 2 -3 -1 228.88 9.8
 2 -3 -1 232.58 9.7
 2 -3 -1 237.68 9.8
 2 -3 -1 246.38 9.9
 2 -3 -1 254.27 9.9
 2 -3 -1 241.88 9.8
 2 -3 -1 245.18 9.9
 2 -3 -1 251.37 9.7
 2 -3 -1 245.88 9.7
 2 -3 -1 247.58 9.8
 2 -3 -1 236.88 9.7
 2 -3 -1 248.28 9.8
 2 -3 -1 243.98 9.8
 2 -3 -1 226.38 9.8
 2 -3 -1 242.98 9.8
 2 -3 -1 256.67 9.8
 2 -3 -1 230.98 9.7
 2 -3 -1 229.38 9.8
 2 -3 -1 238.88 9.7
 -2 3 1 242.98 9.8
 -2 3 1 248.88 9.8
 -2 3 1 247.88 9.6
 -2 3 1 241.18 9.8
 -2 3 1 234.78 9.8
 -2 3 1 243.28 9.7
 -2 3 1 225.38 9.5
 -2 3 1 242.88 9.8
 -2 3 1 246.08 9.8
 -2 3 1 236.88 10
 -2 3 1 233.18 9.8
 -2 3 1 227.18 9.8
 -2 3 1 232.38 9.8
 -2 3 1 244.98 9.7
 -2 3 1 235.98 9.7
 -2 3 1 236.28 9.8
 -2 3 1 249.97 10
 -2 3 1 245.68 9.7
 -2 3 1 245.08 9.7
 -2 3 1 242.58 9.8
 -2 3 1 241.98 9.8
 -2 3 1 245.28 9.8
 -2 3 1 243.28 9.6
 -2 3 1 240.78 9.9
 -2 3 1 254.47 9.9
 1 -3 -1 160.18 6.1
 1 -3 -1 150.88 6.1
 1 -3 -1 140.59 6.1
 1 -3 -1 150.28 6.1
 1 -3 -1 147.29 6.1
 1 -3 -1 158.68 6.2
 1 -3 -1 147.89 6.1
 1 -3 -1 146.99 6.1
 1 -3 -1 152.48 6.1
 1 -3 -1 148.29 6.2
 1 -3 -1 142.49 6.2
 1 -3 -1 150.18 6.2
 1 -3 -1 155.08 6.3
 1 -3 -1 160.58 6.2
 1 -3 -1 155.98 6.2
 1 -3 -1 150.88 6.1
 1 -3 -1 149.69 6.1
 1 -3 -1 149.29 6.1
 1 -3 -1 149.69 6.1
 -1 3 1 151.28 6.1
 -1 3 1 152.68 6
 -1 3 1 151.88 6.1
 -1 3 1 146.99 6.2
 -1 3 1 148.09 6.1
 -1 3 1 144.19 6.1
 -1 3 1 148.09 6.1
 -1 3 1 149.59 6.1
 -1 3 1 143.69 6.1
 -1 3 1 149.29 6.3
 -1 3 1 152.98 6.1
 -1 3 1 147.79 6.1
 -1 3 1 146.79 6.2
 -1 3 1 148.09 6.1
 -1 3 1 150.68 6.1
 -1 3 1 150.68 6
 -1 3 1 143.59 6
 -1 3 1 155.68 6.2
 -1 3 1 149.88 6.1
 -1 3 1 147.19 6.3
 -1 3 1 146.79 6.1
 -1 3 1 147.19 5.9
 0 -3 -1 1757.82 78.69
 0 -3 -1 1709.53 69.29
 0 -3 -1 1707.83 70.69
 0 3 1 1708.73 70.99
 0 3 1 1832.92 69.49
 0 3 1 1770.72 77.19
 -1 -3 -1 17.4 0.9
 -1 -3 -1 18.4 0.8
 -1 -3 -1 18.2 0.9
 -1 -3 -1 18.3 0.9
 -1 -3 -1 17.4 1
 -1 -3 -1 16.5 0.9
 -1 -3 -1 17.7 1
 -1 -3 -1 19.3 1
 -1 -3 -1 17.6 1
 -1 -3 -1 19.7 0.9
 -1 -3 -1 17.8 0.9
 -1 -3 -1 18.7 0.9
 -1 -3 -1 17.4 0.9
 -1 -3 -1 20.3 1
 -1 -3 -1 17.4 0.8
 -1 -3 -1 18.4 1.1
 -1 -3 -1 18.2 0.9
 -1 -3 -1 17.3 0.9
 -1 -3 -1 17.7 0.8
 -1 -3 -1 19.2 1
 -1 -3 -1 18 0.9
 -1 -3 -1 18.3 0.9
 -1 -3 -1 18.5 0.8
 1 3 1 17.5 0.9
 1 3 1 17.8 0.9
 1 3 1 19.2 0.9
 1 3 1 18.2 0.9
 1 3 1 18.8 1
 1 3 1 18.7 0.9
 1 3 1 16.9 1.1
 1 3 1 18.4 0.8
 1 3 1 19.1 0.9
 1 3 1 17.3 0.9
 1 3 1 17.2 1
 1 3 1 18.1 0.8
 1 3 1 19.6 0.9
 1 3 1 17 0.9
 1 3 1 19 0.8
 1 3 1 16.5 0.9
 1 3 1 18.3 0.8
 1 3 1 18.5 1
 1 3 1 17.2 1
 1 3 1 16.9 1
 1 3 1 17.4 0.9
 1 3 1 19.1 0.9
 1 3 1 16.7 0.8
 -2 -3 -1 101.29 3.9
 -2 -3 -1 88.19 4.1
 -2 -3 -1 91.89 4
 -2 -3 -1 99.29 4.1
 -2 -3 -1 97.89 4
 -2 -3 -1 98.99 4.1
 -2 -3 -1 104.99 4
 -2 -3 -1 102.79 4.1
 -2 -3 -1 100.69 4
 -2 -3 -1 103.79 4.1
 -2 -3 -1 100.69 4.1
 -2 -3 -1 96.99 4.1
 -2 -3 -1 98.19 4.2
 -2 -3 -1 99.19 4.2
 -2 -3 -1 99.19 4
 -2 -3 -1 102.09 3.9
 -2 -3 -1 100.39 3.9
 -2 -3 -1 98.69 4.1
 -2 -3 -1 98.99 4.1
 -2 -3 -1 98.29 4
 -2 -3 -1 96.29 4.1
 -2 -3 -1 100.99 4.3
 -2 -3 -1 99.69 4
 -2 -3 -1 98.19 4.1
 2 3 1 97.59 4.1
 2 3 1 95.59 4
 2 3 1 95.09 3.9
 2 3 1 102.59 4.1
 2 3 1 97.89 4
 2 3 1 95.89 4.1
 2 3 1 98.69 4
 2 3 1 96.79 4.1
 2 3 1 97.29 3.9
 2 3 1 100.09 3.9
 2 3 1 97.79 4.1
 2 3 1 99.79 4.1
 2 3 1 98.89 4
 2 3 1 95.59 4
 2 3 1 94.49 4.1
 2 3 1 99.69 4.1
 2 3 1 99.39 4.2
 2 3 1 95.49 4
 2 3 1 94.79 4
 2 3 1 99.49 4
 2 3 1 98.09 4.1
 2 3 1 100.99 4.1
 2 3 1 97.99 4.2
 2 3 1 100.49 3.9
 -3 -3 -1 133.99 5.6
 -3 -3 -1 141.09 5.8
 -3 -3 -1 139.19 5.7
 -3 -3 -1 133.29 5.7
 -3 -3 -1 138.49 5.7
 -3 -3 -1 139.49 5.6
 -3 -3 -1 137.29 5.6
 -3 -3 -1 139.29 5.5
 -3 -3 -1 139.19 5.7
 -3 -3 -1 131.89 5.6
 -3 -3 -1 144.99 5.6
 -3 -3 -1 140.69 5.8
 -3 -3 -1 132.39 5.6
 -3 -3 -1 138.39 5.7
 -3 -3 -1 139.39 5.5
 -3 -3 -1 138.89 5.7
 -3 -3 -1 137.19 5.6
 -3 -3 -1 137.19 5.7
 -3 -3 -1 146.79 5.7
 -3 -3 -1 144.09 5.7
 -3 -3 -1 134.69 5.6
 -3 -3 -1 132.69 5.4
 -3 -3 -1 137.89 5.5
 -3 -3 -1 124.79 5.5
 3 3 1 133.09 5.6
 3 3 1 133.49 5.6
 3 3 1 137.19 5.6
 3 3 1 131.69 5.8
 3 3 1 141.39 5.5
 3 3 1 138.19 5.6
 3 3 1 136.99 5.5
 3 3 1 138.59 5.5
 3 3 1 135.59 5.5
 3 3 1 136.09 5.5
 3 3 1 142.39 5.5
 3 3 1 136.89 5.6
 3 3 1 135.89 5.6
 3 3 1 135.29 5.7
 3 3 1 131.09 5.5
 3 3 1 133.89 5.6
 3 3 1 135.19 5.7
 3 3 1 133.19 5.6
 3 3 1 139.29 5.6
 3 3 1 133.09 5.5
 3 3 1 136.59 5.6
 3 3 1 142.59 5.6
 3 3 1 134.69 5.5
 -4 -3 -1 1.2 0.7
 -4 -3 -1 3 0.7
 -4 -3 -1 1.4 0.7
 -4 -3 -1 1.5 0.6
 -4 -3 -1 0.4 0.6
 -4 -3 -1 0.8 0.6
 -4 -3 -1 2 0.9
 -4 -3 -1 1.4 0.5
 -4 -3 -1 1.6 0.7
 -4 -3 -1 0.9 0.2
 -4 -3 -1 0.7 0.6
 -4 -3 -1 0.9 0.6
 -4 -3 -1 1.6 0.5
 -4 -3 -1 3.4 0.9
 -4 -3 -1 2.7 0.7
 -4 -3 -1 1.8 0.6
 -4 -3 -1 1.4 0.6
 -4 -3 -1 1.4 0.7
 -4 -3 -1 1.3 0.6
 -4 -3 -1 2.1 0.7
 -4 -3 -1 1.4 0.2
 4 3 1 2.2 0.7
 4 3 1 0.4 0.3
 4 3 1 2.1 0.5
 4 3 1 1.8 0.5
 4 3 1 1.5 0.7
 4 3 1 3.3 0.9
 4 3 1 1.5 0.5
 4 3 1 1 0.3
 4 3 1 1.4 0.4
 4 3 1 1.7 0.5
 4 3 1 1.5 0.4
 -5 -3 -1 198.18 8.6
 -5 -3 -1 203.38 8.6
 -5 -3 -1 189.78 8.2
 -5 -3 -1 188.88 8
 -5 -3 -1 207.78 8
 -5 -3 -1 201.98 8.4
 -5 -3 -1 193.38 8.7
 -5 -3 -1 184.28 8.3
 -5 -3 -1 187.18 8.3
 -5 -3 -1 211.58 8.2
 -5 -3 -1 186.58 8.2
 -5 -3 -1 202.28 8.2
 -5 -3 -1 203.48 8.1
 -5 -3 -1 190.18 8.3
 -5 -3 -1 202.68 7.9
 -5 -3 -1 194.68 8.1
 -5 -3 -1 208.18 8.6
 -5 -3 -1 194.98 8.2
 -5 -3 -1 218.38 8.5
 -5 -3 -1 200.78 8.2
 -5 -3 -1 190.98 8.3
 -5 -3 -1 193.08 8.2
 -5 -3 -1 205.08 8.5
 -5 -3 -1 192.28 8.4
 -5 -3 -1 190.78 8.2
 -5 -3 -1 200.88 8.4
 -5 -3 -1 212.48 8.4
 5 3 1 190.18 8.5
 5 3 1 209.18 8.1
 5 3 1 203.18 8.1
 5 3 1 197.68 8.1
 5 3 1 202.78 8.2
 5 3 1 201.88 8.2
 5 3 1 203.68 8.2
 5 3 1 199.78 8.1
 5 3 1 188.28 8.2
 5 3 1 200.58 8.2
 5 3 1 189.68 8.5
 5 3 1 201.08 8
 5 3 1 205.28 8.1
 5 3 1 198.78 8.2
 5 3 1 203.58 8.3
 5 3 1 205.68 8.1
 5 3 1 198.78 8
 5 3 1 203.58 8.2
 5 3 1 202.38 8
 5 3 1 208.78 8.2
 5 3 1 198.78 8.3
 5 3 1 197.58 8
 -6 -3 -1 44.3 2.3
 -6 -3 -1 42.9 2.7
 -6 -3 -1 41.7 2.8
 -6 -3 -1 45.3 2.8
 -6 -3 -1 43 2.4
 -6 -3 -1 38.3 2.4
 -6 -3 -1 41.1 2.8
 -6 -3 -1 42.4 2.9
 -6 -3 -1 45 2.4
 -6 -3 -1 44.3 2.2
 -6 -3 -1 38.9 2.8
 -6 -3 -1 51.89 3.3
 -6 -3 -1 43 2.8
 -6 -3 -1 46.1 2.6
 -6 -3 -1 41.4 2.7
 -6 -3 -1 42.9 2.6
 -6 -3 -1 46.4 1.9
 -6 -3 -1 47.7 2.8
 6 3 1 45 2
 6 3 1 44.2 2.4
 6 3 1 44.1 2.3
 6 3 1 46.6 2.2
 6 3 1 42.7 2.3
 6 3 1 42.2 2.1
 6 3 1 41.8 2.2
 6 3 1 41 2.4
 6 3 1 43.9 2
 6 3 1 42.1 2.1
 6 3 1 43.5 2.4
 6 3 1 47.2 2.1
 6 3 1 44.4 3
 6 3 1 40.8 3.1
 6 3 1 43.1 2.3
 6 3 1 44.7 2.4
 6 3 1 41.4 2.1
 6 3 1 49.6 2.6
 6 3 1 46.3 2.1
 6 3 1 48 2.3
 6 3 1 43.5 2.1
 6 3 1 41.5 2.8
 -7 -3 -1 1.7 1.7
 -7 -3 -1 -0.2 0.7
 -7 -3 -1 0.8 1.1
 -7 -3 -1 1.7 1
 -7 -3 -1 1.8 1.1
 -7 -3 -1 1.4 1.3
 -7 -3 -1 -0.4 1.3
 -7 -3 -1 1.3 1.2
 -7 -3 -1 2.4 0.9
 -7 -3 -1 2.1 1.8
 -7 -3 -1 2.9 1.3
 -7 -3 -1 0.7 1.3
 7 3 1 0.1 1.1
 7 3 1 1.5 0.7
 7 3 1 1.1 0.7
 7 3 1 1.8 0.6
 7 3 1 1.2 0.9
 7 3 1 0.9 1.2
 7 3 1 0.9 0.5
 7 3 1 3.7 0.8
 7 3 1 2.1 0.6
 7 3 1 1.5 1
 7 3 1 2 0.7
 7 3 1 2.6 0.9
 7 3 1 0.2 0.9
 7 3 1 2.5 1.7
 7 3 1 2.1 1
 7 3 1 -0.6 1.2
 7 3 1 1.8 0.7
 7 3 1 1.2 1
 7 3 1 3.7 1
 7 3 1 2.2 0.7
 7 3 1 0.9 1.2
 -8 -3 -1 152.28 7.4
 -8 -3 -1 154.88 6.7
 -8 -3 -1 150.78 6.8
 -8 -3 -1 143.69 6.3
 -8 -3 -1 158.68 7.1
 -8 -3 -1 150.88 7.1
 -8 -3 -1 152.48 6.8
 -8 -3 -1 154.38 7.3
 8 3 1 147.29 6.1
 8 3 1 152.38 6.5
 8 3 1 146.49 6.5
 8 3 1 144.39 6.3
 8 3 1 154.08 6.3
 8 3 1 148.49 6.2
 8 3 1 151.18 6.7
 8 3 1 147.89 6.6
 8 3 1 144.39 6.3
 8 3 1 144.09 6.2
 8 3 1 150.58 6.8
 8 3 1 138.09 7.5
 8 3 1 158.68 6.7
 8 3 1 158.18 6.5
 8 3 1 146.09 6.5
 -9 -3 -1 3.4 2.2
 -9 -3 -1 2.1 1.5
 -9 -3 -1 3.2 1.9
 -9 -3 -1 1.6 2
 -9 -3 -1 0.5 2.1
 -9 -3 -1 3.8 2.1
 -9 -3 -1 -0.4 2.3
 9 3 1 1.3 0.9
 9 3 1 2.4 1.5
 9 3 1 -0.3 1.5
 9 3 1 2.8 1
 9 3 1 1.7 1.7
 9 3 1 -0.7 2.7
 9 3 1 0.1 0.8
 9 3 1 2.1 2
 9 3 1 0.7 1.6
 9 3 1 3.3 1.7
 9 3 1 2 1.6
 -10 -3 -1 91.59 5.7
 -10 -3 -1 83.89 5.9
 -10 -3 -1 89.39 6.4
 -10 -3 -1 100.69 6.6
 -10 -3 -1 110.89 6.6
 -10 -3 -1 84.99 5.1
 10 3 1 88.79 5.1
 10 3 1 91.69 5.2
 10 3 1 97.29 5.2
 10 3 1 90.29 5.3
 10 3 1 83.19 5.6
 10 3 1 96.49 4.5
 10 3 1 101.99 5.1
 10 3 1 93.39 5.2
 10 3 1 98.49 4.3
 -11 -3 -1 1.5 3.3
 -11 -3 -1 -0.5 3.5
 -11 -3 -1 1.1 2.5
 -11 -3 -1 2.2 4
 11 3 1 -0.1 3
 11 3 1 -0.9 2.4
 11 3 1 -0.8 1.1
 11 3 1 -1.4 2.7
 11 3 1 2.2 2.4
 11 3 1 2.3 3.1
 11 3 1 -1.8 2.7
 11 3 1 1.8 2.6
 11 3 1 1.1 1.5
 10 -4 -1 1.8 4.4
 10 -4 -1 1.9 3.8
 10 -4 -1 3.5 4.5
 10 -4 -1 1.1 3.6
 10 -4 -1 0 4
 10 -4 -1 -1.3 4.3
 10 -4 -1 -2.3 1.7
 10 -4 -1 -0.7 4.5
 10 -4 -1 -1.5 3.6
 -10 4 1 4 4.4
 -10 4 1 7.9 6.7
 -10 4 1 -0.8 4.2
 -10 4 1 0.9 4.4
 -10 4 1 -3.8 6.6
 -10 4 1 -1.7 6.5
 9 -4 -1 10.7 2.9
 9 -4 -1 9.3 1.1
 9 -4 -1 10.6 1.8
 9 -4 -1 15.8 3.3
 9 -4 -1 9.6 3
 9 -4 -1 14.2 3.7
 9 -4 -1 7.6 4.1
 9 -4 -1 12.5 3.6
 9 -4 -1 9.9 3.6
 9 -4 -1 10.3 3.3
 9 -4 -1 15.6 3.5
 9 -4 -1 11.2 2.9
 -9 4 1 11.3 3.4
 -9 4 1 4.5 3.9
 -9 4 1 4.2 3.3
 -9 4 1 9.5 3.4
 -9 4 1 9 7.1
 -9 4 1 18.5 5
 8 -4 -1 45.1 4.3
 8 -4 -1 61.39 4.8
 8 -4 -1 51.89 4
 8 -4 -1 60.29 4.3
 8 -4 -1 65.79 4.2
 8 -4 -1 55.29 4.2
 8 -4 -1 49.7 4.9
 8 -4 -1 54.29 4.3
 8 -4 -1 61.19 4
 8 -4 -1 60.99 3.1
 8 -4 -1 59.89 4.2
 8 -4 -1 64.09 4.3
 -8 4 1 46.9 4.2
 -8 4 1 43.3 4.2
 -8 4 1 52.79 4.3
 -8 4 1 52.09 3.9
 -8 4 1 52.19 5.4
 -8 4 1 64.59 5.2
 7 -4 -1 4.2 2.4
 7 -4 -1 4.2 2
 7 -4 -1 1.2 1.8
 7 -4 -1 4.8 2.2
 7 -4 -1 0.6 1.9
 7 -4 -1 1.9 2.1
 7 -4 -1 7.6 2
 7 -4 -1 3.1 2.1
 7 -4 -1 3.1 1.8
 7 -4 -1 3.9 1
 7 -4 -1 2.9 1.8
 7 -4 -1 3.4 1.8
 7 -4 -1 4.7 2
 -7 4 1 3.6 1.6
 -7 4 1 1.5 2.8
 -7 4 1 0.9 1.6
 -7 4 1 6.7 2.7
 -7 4 1 3.4 2.1
 -7 4 1 2.4 2.2
 6 -4 -1 164.38 7.1
 6 -4 -1 147.09 7.2
 6 -4 -1 163.88 7.8
 6 -4 -1 153.48 6.6
 6 -4 -1 154.48 7
 6 -4 -1 162.08 7.1
 6 -4 -1 159.08 6.6
 6 -4 -1 167.58 7.4
 6 -4 -1 164.98 7.3
 6 -4 -1 161.38 7.3
 6 -4 -1 159.88 7.6
 6 -4 -1 157.78 7.4
 6 -4 -1 157.88 7.4
 -6 4 1 168.78 7.5
 -6 4 1 146.99 6.9
 -6 4 1 152.18 6.7
 -6 4 1 165.78 8.3
 -6 4 1 152.28 7
 -6 4 1 156.48 7.6
 -6 4 1 145.29 6.6
 -6 4 1 153.98 8
 -6 4 1 161.98 7.4
 -6 4 1 158.98 7.4
 5 -4 -1 6.7 1.4
 5 -4 -1 6 1.7
 5 -4 -1 2.2 1.4
 5 -4 -1 3.2 1
 5 -4 -1 4.4 0.9
 5 -4 -1 2.8 1.4
 5 -4 -1 4.5 1.3
 5 -4 -1 2.9 1.6
 5 -4 -1 2.1 1.9
 5 -4 -1 3.3 1.6
 5 -4 -1 3.2 1.4
 5 -4 -1 4.4 1.2
 5 -4 -1 3.8 0.6
 5 -4 -1 4 1.5
 5 -4 -1 4.1 1.6
 5 -4 -1 3.6 1.3
 5 -4 -1 3.9 1.5
 -5 4 1 2.2 1
 -5 4 1 5.6 1.6
 -5 4 1 2.6 1.2
 -5 4 1 4.2 1.3
 -5 4 1 0 0.8
 -5 4 1 3.7 1.8
 -5 4 1 3.6 1.8
 -5 4 1 2.5 1.4
 -5 4 1 2.6 1.4
 -5 4 1 2.6 1.1
 -5 4 1 3.8 1.8
 -5 4 1 4.9 1.5
 4 -4 -1 0.2 0.8
 4 -4 -1 -0.4 1.3
 4 -4 -1 0.5 0.6
 4 -4 -1 -1 1.1
 4 -4 -1 0.1 0.7
 4 -4 -1 0 1
 4 -4 -1 -0.2 1
 4 -4 -1 0.9 0.5
 4 -4 -1 -0.8 1.3
 4 -4 -1 0.9 0.9
 4 -4 -1 0.8 1
 4 -4 -1 0.8 1.1
 4 -4 -1 2.9 1.3
 4 -4 -1 0.8 1.2
 4 -4 -1 -0.3 1.1
 4 -4 -1 0.1 0.5
 4 -4 -1 1.2 1.2
 4 -4 -1 -0.2 1.1
 4 -4 -1 -0.5 1.1
 4 -4 -1 -0.1 0.9
 4 -4 -1 4 1.2
 4 -4 -1 -0.8 1
 -4 4 1 0.8 1.1
 -4 4 1 -0.7 0.9
 -4 4 1 -2.2 1.1
 -4 4 1 0.5 1.2
 -4 4 1 0.1 0.6
 -4 4 1 0.4 1.2
 -4 4 1 0.3 1
 -4 4 1 -1.6 0.8
 -4 4 1 1 0.9
 -4 4 1 -1.8 0.9
 -4 4 1 0.4 1
 -4 4 1 0.8 1.5
 -4 4 1 -1.3 0.7
 -4 4 1 -1 1.2
 -4 4 1 -0.5 1.3
 -4 4 1 0.6 1.3
 -4 4 1 0.8 1
 -4 4 1 -0.1 0.8
 -4 4 1 -0.3 1.2
 -4 4 1 0.5 1.3
 -4 4 1 -1.9 1.4
 -4 4 1 -0.3 1.2
 -4 4 1 -1.3 1.3
 -4 4 1 -0.2 1.1
 3 -4 -1 149.39 6.5
 3 -4 -1 146.49 6.3
 3 -4 -1 147.39 6
 3 -4 -1 152.58 6.1
 3 -4 -1 151.28 6.3
 3 -4 -1 130.39 6.1
 3 -4 -1 134.79 6
 3 -4 -1 141.89 6
 3 -4 -1 140.19 6
 3 -4 -1 143.39 6.1
 3 -4 -1 151.68 6.4
 3 -4 -1 148.29 6.3
 3 -4 -1 144.09 5.9
 3 -4 -1 145.79 6.2
 3 -4 -1 149.99 6.2
 3 -4 -1 148.99 6.3
 3 -4 -1 150.88 6.3
 3 -4 -1 151.98 6.1
 3 -4 -1 148.39 6.3
 3 -4 -1 134.79 6
 3 -4 -1 144.19 5.9
 3 -4 -1 146.39 5.8
 -3 4 1 142.39 6.1
 -3 4 1 149.19 6.6
 -3 4 1 139.19 6.1
 -3 4 1 141.39 5.9
 -3 4 1 150.28 6.1
 -3 4 1 144.29 6.1
 -3 4 1 134.29 6.1
 -3 4 1 136.89 6
 -3 4 1 139.09 6.3
 -3 4 1 145.69 6.1
 -3 4 1 136.59 6.1
 -3 4 1 142.29 6.3
 -3 4 1 130.09 6.1
 -3 4 1 139.99 6
 -3 4 1 135.59 6.2
 -3 4 1 144.29 6.3
 -3 4 1 138.99 6
 -3 4 1 148.59 6.2
 -3 4 1 134.49 5.7
 -3 4 1 142.79 6.2
 -3 4 1 137.39 6.1
 -3 4 1 153.08 6.6
 -3 4 1 152.38 6.1
 -3 4 1 147.49 5.9
 -3 4 1 143.89 6
 -3 4 1 134.29 6
 2 -4 -1 5.4 0.8
 2 -4 -1 7 0.9
 2 -4 -1 3 0.7
 2 -4 -1 5.3 0.9
 2 -4 -1 5.4 0.9
 2 -4 -1 5.1 1
 2 -4 -1 5 0.8
 2 -4 -1 3.6 0.9
 2 -4 -1 6.3 0.8
 2 -4 -1 5.1 0.4
 2 -4 -1 3.3 0.7
 2 -4 -1 4.4 0.7
 2 -4 -1 5 0.6
 2 -4 -1 4.7 0.9
 2 -4 -1 2.7 0.8
 2 -4 -1 4.5 0.7
 2 -4 -1 5.2 0.9
 2 -4 -1 4.5 0.7
 2 -4 -1 6.3 0.8
 2 -4 -1 5.8 1
 2 -4 -1 5 0.9
 -2 4 1 4.9 0.9
 -2 4 1 5.2 0.7
 -2 4 1 4.7 0.8
 -2 4 1 4.4 0.8
 -2 4 1 5.6 0.9
 -2 4 1 3.9 1.2
 -2 4 1 5.9 0.8
 -2 4 1 3.7 0.9
 -2 4 1 5.4 0.6
 -2 4 1 5.5 0.9
 -2 4 1 5.6 0.8
 -2 4 1 4.2 0.6
 -2 4 1 4.6 0.8
 -2 4 1 5.5 1.1
 -2 4 1 4.1 0.8
 -2 4 1 5.4 0.7
 -2 4 1 5.7 0.7
 -2 4 1 5.8 0.7
 -2 4 1 5.3 0.8
 -2 4 1 4.7 0.8
 -2 4 1 3.2 0.8
 -2 4 1 5.1 0.8
 -2 4 1 4.9 0.7
 -2 4 1 4 0.7
 1 -4 -1 1285.07 54.69
 1 -4 -1 1340.97 52.39
 1 -4 -1 1258.67 70.39
 -1 4 1 1296.17 52.69
 -1 4 1 1312.17 55.89
 -1 4 1 1310.97 65.39
 0 -4 -1 1878.31 89.49
 0 -4 -1 1965.6 77.79
 0 -4 -1 1937.61 75.79
 0 4 1 1855.01 78.29
 0 4 1 1846.62 85.89
 0 4 1 1926.71 75.99
 -1 -4 -1 42.6 1.9
 -1 -4 -1 39.8 1.8
 -1 -4 -1 43 1.9
 -1 -4 -1 39.5 1.7
 -1 -4 -1 39.6 1.7
 -1 -4 -1 41 1.8
 -1 -4 -1 41.1 1.9
 -1 -4 -1 40.2 1.9
 -1 -4 -1 38.7 1.9
 -1 -4 -1 40.8 2
 -1 -4 -1 42.8 2
 -1 -4 -1 40.8 2.1
 -1 -4 -1 43.7 1.9
 -1 -4 -1 39.8 1.7
 -1 -4 -1 41.5 1.8
 -1 -4 -1 41.9 1.9
 -1 -4 -1 40.2 1.9
 -1 -4 -1 39.8 1.9
 -1 -4 -1 38.8 2
 -1 -4 -1 40.8 1.8
 -1 -4 -1 42.7 1.9
 1 4 1 38.8 2.1
 1 4 1 41.6 1.7
 1 4 1 39.8 2
 1 4 1 40.7 1.8
 1 4 1 38.6 2
 1 4 1 38.9 1.8
 1 4 1 38.4 1.7
 1 4 1 40.8 1.9
 1 4 1 36.8 1.8
 1 4 1 40.6 1.8
 1 4 1 43.1 1.7
 1 4 1 39.1 1.9
 1 4 1 41.8 1.9
 1 4 1 38.5 1.8
 1 4 1 39.2 1.7
 1 4 1 41.5 1.9
 1 4 1 42 1.9
 1 4 1 42.5 1.8
 1 4 1 42.4 1.9
 1 4 1 37.2 1.8
 1 4 1 42.4 2.1
 1 4 1 40.4 1.9
 1 4 1 39.6 1.7
 -2 -4 -1 110.09 4.5
 -2 -4 -1 106.89 4.5
 -2 -4 -1 105.49 4.5
 -2 -4 -1 107.49 4.5
 -2 -4 -1 110.49 4.6
 -2 -4 -1 109.99 4.5
 -2 -4 -1 114.19 4.5
 -2 -4 -1 105.99 4.5
 -2 -4 -1 114.99 4.6
 -2 -4 -1 104.59 4.6
 -2 -4 -1 107.79 4.4
 -2 -4 -1 107.59 4.5
 -2 -4 -1 111.39 4.6
 -2 -4 -1 113.39 4.4
 -2 -4 -1 104.79 4.5
 -2 -4 -1 103.39 4.5
 -2 -4 -1 111.49 4.4
 -2 -4 -1 107.69 4.5
 -2 -4 -1 111.79 4.5
 -2 -4 -1 108.29 4.4
 -2 -4 -1 111.09 4.4
 2 4 1 108.29 4.5
 2 4 1 106.89 4.5
 2 4 1 108.79 4.7
 2 4 1 108.29 4.6
 2 4 1 107.89 4.4
 2 4 1 108.49 4.5
 2 4 1 109.49 4.4
 2 4 1 106.29 4.3
 2 4 1 102.69 4.6
 2 4 1 108.29 4.6
 2 4 1 111.79 4.5
 2 4 1 109.99 4.5
 2 4 1 106.09 4.4
 2 4 1 107.29 4.3
 2 4 1 107.89 4.6
 2 4 1 108.99 4.5
 2 4 1 104.49 4.5
 2 4 1 112.49 4.5
 2 4 1 106.49 4.5
 2 4 1 110.19 4.7
 2 4 1 108.49 4.5
 2 4 1 108.29 4.3
 2 4 1 105.69 4.5
 -3 -4 -1 34.8 1.9
 -3 -4 -1 31 1.5
 -3 -4 -1 34.4 1.6
 -3 -4 -1 34.3 1.3
 -3 -4 -1 32.1 1.7
 -3 -4 -1 34 1.6
 -3 -4 -1 33.7 1.5
 -3 -4 -1 30.9 1.7
 -3 -4 -1 30.6 1.8
 -3 -4 -1 33.3 1.3
 -3 -4 -1 32.3 1.7
 -3 -4 -1 31 1.7
 -3 -4 -1 36 1.6
 -3 -4 -1 30.9 1.6
 -3 -4 -1 31.7 1.7
 -3 -4 -1 34.9 1.7
 -3 -4 -1 32.2 1.7
 -3 -4 -1 31.9 1.6
 -3 -4 -1 34.6 1.4
 -3 -4 -1 32.7 1.8
 -3 -4 -1 35.9 1.6
 3 4 1 31.9 1.7
 3 4 1 34.3 1.4
 3 4 1 34.1 1.6
 3 4 1 32.6 1.4
 3 4 1 32.3 1.4
 3 4 1 31.7 1.5
 3 4 1 29.4 2
 3 4 1 33 1.7
 3 4 1 31.7 1.4
 3 4 1 34.8 1.6
 3 4 1 33.6 1.6
 3 4 1 31.8 1.5
 3 4 1 32.9 1.6
 3 4 1 33 1.6
 3 4 1 33 1.6
 3 4 1 30.1 1.8
 3 4 1 31.2 1.8
 3 4 1 34.2 1.6
 3 4 1 32.3 1.7
 3 4 1 33.5 1.8
 3 4 1 31.8 1.7
 3 4 1 30.9 1.9
 3 4 1 31.8 1.6
 -4 -4 -1 348.07 14.5
 -4 -4 -1 362.66 14.5
 -4 -4 -1 354.36 14.4
 -4 -4 -1 350.16 14.4
 -4 -4 -1 357.66 14.6
 -4 -4 -1 364.16 14.2
 -4 -4 -1 376.26 14.4
 -4 -4 -1 354.06 14.4
 -4 -4 -1 345.17 14.5
 -4 -4 -1 347.77 14.4
 -4 -4 -1 384.16 14.4
 -4 -4 -1 371.46 14.5
 -4 -4 -1 354.26 14.4
 -4 -4 -1 359.16 14.4
 -4 -4 -1 378.06 14.4
 -4 -4 -1 350.46 14.4
 -4 -4 -1 346.17 14.6
 -4 -4 -1 363.26 14.5
 -4 -4 -1 364.06 14.7
 -4 -4 -1 359.06 14.6
 -4 -4 -1 349.27 14.5
 -4 -4 -1 372.66 14.4
 -4 -4 -1 347.67 14.2
 -4 -4 -1 362.96 14.2
 -4 -4 -1 367.26 14.2
 4 4 1 348.77 14.4
 4 4 1 356.96 14.4
 4 4 1 359.06 14.4
 4 4 1 356.46 14.3
 4 4 1 330.47 14.6
 4 4 1 357.16 14.4
 4 4 1 357.36 14.3
 4 4 1 368.86 14.3
 4 4 1 340.47 14.5
 4 4 1 356.36 14.3
 4 4 1 369.16 14.4
 4 4 1 349.07 14.4
 4 4 1 378.76 14.4
 4 4 1 364.86 14.4
 4 4 1 364.96 14.4
 4 4 1 362.46 14.3
 4 4 1 358.16 14.3
 4 4 1 363.96 14.3
 4 4 1 342.17 14.4
 4 4 1 361.36 14.2
 -5 -4 -1 1172.48 47.5
 -5 -4 -1 1150.58 47.4
 -5 -4 -1 1213.18 47.5
 -5 -4 -1 1289.67 47.8
 -5 -4 -1 1198.58 47.6
 -5 -4 -1 1188.48 47.8
 -5 -4 -1 1155.48 47.5
 -5 -4 -1 1165.58 47.6
 -5 -4 -1 1207.78 47.6
 -5 -4 -1 1259.17 47.3
 -5 -4 -1 1264.97 47.6
 -5 -4 -1 1188.68 47.5
 -5 -4 -1 1250.47 47.3
 -5 -4 -1 1154.88 47.5
 -5 -4 -1 1179.08 47.6
 -5 -4 -1 1205.38 47.4
 -5 -4 -1 1172.98 47.7
 5 4 1 1153.18 47.6
 5 4 1 1165.18 47.4
 5 4 1 1214.78 47.3
 5 4 1 1140.49 47.5
 5 4 1 1174.88 47.2
 5 4 1 1179.48 47.6
 5 4 1 1259.47 47.4
 5 4 1 1220.18 47.3
 5 4 1 1238.78 47.2
 -6 -4 -1 42.1 2.9
 -6 -4 -1 42 2.8
 -6 -4 -1 45.8 2.9
 -6 -4 -1 48.7 2.7
 -6 -4 -1 41.1 2.8
 -6 -4 -1 52.29 2.5
 -6 -4 -1 46.1 2.3
 -6 -4 -1 48.9 3
 -6 -4 -1 48.3 2.8
 -6 -4 -1 47.2 2.8
 -6 -4 -1 44.4 2.6
 -6 -4 -1 48 2.3
 -6 -4 -1 41.8 2.5
 -6 -4 -1 46.3 1.9
 -6 -4 -1 42 2.8
 -6 -4 -1 48.8 2.8
 6 4 1 44 2.2
 6 4 1 44.1 2.1
 6 4 1 43.3 2.4
 6 4 1 46.7 2.3
 6 4 1 46.8 2.3
 6 4 1 48.9 2.4
 6 4 1 46.1 2.6
 6 4 1 41.9 2.2
 6 4 1 42.8 2.3
 6 4 1 46.6 2.4
 6 4 1 46.1 2.1
 6 4 1 53.59 3.3
 6 4 1 46.9 2.2
 6 4 1 47.1 3.1
 6 4 1 46.4 2.2
 6 4 1 47.3 2.3
 6 4 1 46.5 2.2
 6 4 1 41.1 2.3
 6 4 1 41.5 2.3
 6 4 1 45.2 2.1
 6 4 1 44.1 2.1
 6 4 1 48.8 2.4
 6 4 1 40.9 2.9
 -7 -4 -1 37.9 2.3
 -7 -4 -1 36 3
 -7 -4 -1 37.9 1.6
 -7 -4 -1 39.2 1.7
 -7 -4 -1 42.9 1.9
 -7 -4 -1 39.9 2.3
 -7 -4 -1 39.7 2.7
 -7 -4 -1 42.2 2.8
 -7 -4 -1 41.7 2.3
 -7 -4 -1 37.9 2.9
 -7 -4 -1 37.1 3
 -7 -4 -1 37.1 1.7
 -7 -4 -1 44.7 3.2
 -7 -4 -1 39.3 2.5
 7 4 1 42 2.4
 7 4 1 38.6 2.4
 7 4 1 40.5 2.3
 7 4 1 41.4 1.9
 7 4 1 39 2
 7 4 1 39.7 2.4
 7 4 1 38.5 2.4
 7 4 1 39.4 2.1
 7 4 1 47 3.5
 7 4 1 38.6 2.4
 7 4 1 37.4 2.3
 7 4 1 40.3 2.3
 7 4 1 39 2.7
 7 4 1 35.3 1.7
 7 4 1 42.2 2
 7 4 1 38.1 2.2
 7 4 1 39.6 2.1
 7 4 1 41.9 2.4
 7 4 1 41 2.3
 7 4 1 39.8 2
 7 4 1 39.5 2.1
 -8 -4 -1 47.9 3.3
 -8 -4 -1 52.59 3.9
 -8 -4 -1 55.09 3.7
 -8 -4 -1 52.89 2.9
 -8 -4 -1 55.89 3
 -8 -4 -1 52.99 3.2
 -8 -4 -1 49.9 3
 8 4 1 49.3 2.9
 8 4 1 50.09 2.6
 8 4 1 50.09 3.4
 8 4 1 52.99 3.1
 8 4 1 52.89 2.9
 8 4 1 50.79 2.6
 8 4 1 48.7 2.9
 8 4 1 51.19 2.5
 8 4 1 48.2 2.5
 8 4 1 49.8 2.7
 8 4 1 48.1 3
 8 4 1 49 2.4
 8 4 1 49.1 3.9
 8 4 1 47.9 2.8
 8 4 1 45.3 2.7
 -9 -4 -1 33.7 3.1
 -9 -4 -1 34.2 3.6
 -9 -4 -1 35.4 3.3
 -9 -4 -1 28.8 2.9
 -9 -4 -1 33.2 2.4
 -9 -4 -1 28.8 2.8
 9 4 1 26.7 2.3
 9 4 1 33.1 2.3
 9 4 1 32.1 2.5
 9 4 1 36.2 2.5
 9 4 1 31 2.1
 9 4 1 32 2.6
 9 4 1 33.9 3.8
 9 4 1 26.7 2.4
 9 4 1 30.1 2
 9 4 1 32.4 1.9
 9 4 1 28.7 2.8
 -10 -4 -1 21.8 3.3
 -10 -4 -1 18.9 3.6
 -10 -4 -1 19.3 2.9
 -10 -4 -1 19.6 3.2
 -10 -4 -1 17.4 2.4
 10 4 1 26.1 2.7
 10 4 1 19.6 2.5
 10 4 1 20.4 2.6
 10 4 1 17.3 4.5
 10 4 1 25.3 1.8
 10 4 1 20.7 1.8
 10 4 1 17.7 2.5
 10 4 1 22.6 2.5
 10 4 1 21.5 2.6
 10 4 1 22.5 1.8
 10 4 1 23.1 2.5
 -11 -4 -1 4 3.5
 -11 -4 -1 3.4 4
 -11 -4 -1 0.1 3.2
 -11 -4 -1 3.9 2.4
 11 4 1 5.8 3.1
 11 4 1 1.3 1.6
 11 4 1 2.4 1.1
 11 4 1 7.3 2.7
 11 4 1 3.3 2.6
 11 4 1 5.6 2.6
 11 4 1 3.4 1.5
 11 4 1 4.5 2.8
 11 4 1 1.6 2.6
 11 4 1 0.5 2.4
 9 -5 -1 0 3.5
 9 -5 -1 -0.2 3.7
 9 -5 -1 2 1.6
 9 -5 -1 1.4 3.4
 9 -5 -1 -2.3 3.6
 9 -5 -1 2.9 3.8
 9 -5 -1 2.2 3.6
 9 -5 -1 -1.4 4
 9 -5 -1 -1.8 3.7
 -9 5 1 -1.5 4
 -9 5 1 1 4.5
 -9 5 1 2.3 5.7
 -9 5 1 1.9 4.3
 -9 5 1 -0.6 3.7
 -9 5 1 1.7 3.7
 -9 5 1 5 5.8
 8 -5 -1 -3.7 3
 8 -5 -1 -2 2.9
 8 -5 -1 1 2.6
 8 -5 -1 3.8 3.2
 8 -5 -1 1.3 2.7
 8 -5 -1 -1 2.9
 8 -5 -1 7.8 3.3
 8 -5 -1 3.7 2.5
 8 -5 -1 0.6 1.4
 8 -5 -1 6.3 2.9
 8 -5 -1 5.2 3.3
 8 -5 -1 1.7 0.9
 8 -5 -1 1 2.3
 -8 5 1 4 3.1
 -8 5 1 0.9 3.9
 -8 5 1 1.2 4
 -8 5 1 1.8 2.8
 -8 5 1 1.1 3.1
 -8 5 1 2.9 3
 -8 5 1 1.6 3.1
 7 -5 -1 19.3 3
 7 -5 -1 13.3 1.5
 7 -5 -1 12.3 2.7
 7 -5 -1 13.3 2.7
 7 -5 -1 15.2 2.6
 7 -5 -1 12.2 2.7
 7 -5 -1 14.7 2.4
 7 -5 -1 13.9 2.4
 7 -5 -1 10.5 2.8
 7 -5 -1 10 2.5
 7 -5 -1 14.3 2.4
 7 -5 -1 10.4 3
 7 -5 -1 10.5 2.3
 -7 5 1 12.8 2.8
 -7 5 1 14.9 2.8
 -7 5 1 11.5 2.2
 -7 5 1 18.5 2.7
 -7 5 1 15.2 3.5
 -7 5 1 11 3.6
 -7 5 1 10.2 2.7
 6 -5 -1 6.8 1.2
 6 -5 -1 5.3 1.9
 6 -5 -1 6.6 1.8
 6 -5 -1 6.4 2
 6 -5 -1 8.6 2
 6 -5 -1 4.6 2
 6 -5 -1 6.1 2
 6 -5 -1 8.3 2.4
 6 -5 -1 8.5 2.3
 6 -5 -1 10.9 2
 6 -5 -1 12 2.3
 6 -5 -1 6.8 1.9
 -6 5 1 3.9 2
 -6 5 1 3 2.7
 -6 5 1 7.4 1.8
 -6 5 1 8 2.6
 -6 5 1 6.8 1.7
 -6 5 1 7.6 2.9
 -6 5 1 6.7 1.6
 -6 5 1 4.8 1.8
 -6 5 1 7.1 1.3
 -6 5 1 4.5 2
 5 -5 -1 3 1.2
 5 -5 -1 2.8 1.4
 5 -5 -1 4.5 1.6
 5 -5 -1 2.9 1
 5 -5 -1 0.6 1.6
 5 -5 -1 4.5 2.1
 5 -5 -1 2.6 1.8
 5 -5 -1 0.8 1.7
 5 -5 -1 3.6 1.6
 5 -5 -1 1.5 1.3
 5 -5 -1 -0.6 1.5
 5 -5 -1 2.1 1.6
 5 -5 -1 4.3 2
 5 -5 -1 3 1.7
 -5 5 1 5.7 1.4
 -5 5 1 3.3 1.2
 -5 5 1 1.1 1.4
 -5 5 1 1.9 2.1
 -5 5 1 0.1 1.7
 -5 5 1 5.6 1.7
 -5 5 1 4.4 1.3
 -5 5 1 2.4 2.3
 -5 5 1 2 1
 -5 5 1 4 0.8
 -5 5 1 2.7 1.5
 -5 5 1 4.4 1.3
 4 -5 -1 37 2.2
 4 -5 -1 45.3 3.1
 4 -5 -1 33.4 2.7
 4 -5 -1 44.5 2.8
 4 -5 -1 36.9 3.1
 4 -5 -1 39.2 2.7
 4 -5 -1 38.2 2.2
 4 -5 -1 40.3 2.7
 4 -5 -1 37.6 2.1
 4 -5 -1 35 2.2
 4 -5 -1 42.3 2.5
 4 -5 -1 37.8 2.6
 4 -5 -1 37.2 2.6
 4 -5 -1 45.5 2.8
 4 -5 -1 39.8 2.9
 4 -5 -1 41.9 1.9
 4 -5 -1 37.2 2.8
 -4 5 1 41.4 2.9
 -4 5 1 35.3 2.9
 -4 5 1 43 3
 -4 5 1 36.6 2.5
 -4 5 1 32.8 2.9
 -4 5 1 39.5 2.3
 -4 5 1 38.4 2.5
 -4 5 1 37.9 2.6
 -4 5 1 36.5 2.1
 -4 5 1 36.4 2.4
 -4 5 1 38.9 2.6
 -4 5 1 38 3.4
 -4 5 1 38.9 2.7
 -4 5 1 40.4 2.7
 -4 5 1 41.3 2.8
 -4 5 1 39.5 2.5
 3 -5 -1 56.39 3.4
 3 -5 -1 53.39 3.1
 3 -5 -1 49.5 3.1
 3 -5 -1 49.6 3.1
 3 -5 -1 58.79 3
 3 -5 -1 57.29 3.1
 3 -5 -1 51.09 2.8
 3 -5 -1 57.79 2.4
 3 -5 -1 51.69 2.8
 3 -5 -1 56.49 3
 3 -5 -1 58.99 2.7
 3 -5 -1 61.29 3
 3 -5 -1 46 2.7
 3 -5 -1 51.99 2.9
 3 -5 -1 60.39 3.1
 3 -5 -1 56.79 3.1
 3 -5 -1 53.79 2.8
 3 -5 -1 50.59 3
 3 -5 -1 53.19 2.7
 3 -5 -1 52.29 2.6
 -3 5 1 52.49 2.9
 -3 5 1 53.39 2.8
 -3 5 1 52.79 3
 -3 5 1 53.99 3.6
 -3 5 1 55.89 2.8
 -3 5 1 50.69 3.2
 -3 5 1 55.09 3.1
 -3 5 1 55.89 2.9
 -3 5 1 57.09 2.6
 -3 5 1 54.09 2.9
 -3 5 1 54.79 2.8
 -3 5 1 52.59 3
 -3 5 1 50.29 3.2
 -3 5 1 53.59 3
 -3 5 1 50.39 2.7
 -3 5 1 51.79 2.8
 -3 5 1 50.99 2.9
 -3 5 1 52.49 3.5
 -3 5 1 55.79 2.8
 -3 5 1 50.89 2.8
 -3 5 1 51.39 3.1
 -3 5 1 53.59 2.6
 -3 5 1 56.39 2.8
 2 -5 -1 10.5 1.4
 2 -5 -1 13.2 1.1
 2 -5 -1 9.8 0.6
 2 -5 -1 11 1.3
 2 -5 -1 10.8 1.2
 2 -5 -1 9.7 0.9
 2 -5 -1 9.1 1
 2 -5 -1 11.6 1.3
 2 -5 -1 8.5 1
 2 -5 -1 10.5 1.3
 2 -5 -1 11.3 1.2
 2 -5 -1 9.7 1.1
 2 -5 -1 12.1 1.4
 2 -5 -1 11.2 1.2
 2 -5 -1 9.3 1.4
 2 -5 -1 10.5 1.1
 2 -5 -1 11.8 1.3
 2 -5 -1 10 1
 2 -5 -1 12.2 1.2
 2 -5 -1 10.5 1
 2 -5 -1 11.7 1.2
 -2 5 1 9.6 1
 -2 5 1 8.9 1
 -2 5 1 9.5 1.6
 -2 5 1 9.4 0.9
 -2 5 1 9.5 1.1
 -2 5 1 10.2 1
 -2 5 1 7.9 1.3
 -2 5 1 9.8 1.2
 -2 5 1 10 0.9
 -2 5 1 8.6 1.2
 -2 5 1 10.2 1.2
 -2 5 1 8.4 1.3
 -2 5 1 9.1 0.9
 -2 5 1 8.3 1.1
 -2 5 1 8.2 1.2
 -2 5 1 8.7 1.2
 -2 5 1 9.5 1.3
 -2 5 1 11.1 1
 -2 5 1 11.5 1.8
 -2 5 1 9.8 1.1
 -2 5 1 9.2 1.1
 -2 5 1 11.4 1
 -2 5 1 10.8 1
 1 -5 -1 150.28 6.1
 1 -5 -1 152.58 6.2
 1 -5 -1 155.98 6.2
 1 -5 -1 141.19 6
 1 -5 -1 149.19 6.1
 1 -5 -1 141.69 6.2
 1 -5 -1 149.49 6.2
 1 -5 -1 146.59 6
 1 -5 -1 136.49 6.3
 1 -5 -1 141.79 6.1
 1 -5 -1 151.58 6.2
 1 -5 -1 153.58 6.1
 1 -5 -1 137.29 5.8
 1 -5 -1 138.89 6.2
 1 -5 -1 154.18 6.5
 1 -5 -1 147.99 6.3
 1 -5 -1 148.19 5.8
 1 -5 -1 137.39 6
 1 -5 -1 138.59 6
 1 -5 -1 149.99 6.2
 1 -5 -1 143.19 6.2
 -1 5 1 152.58 6.2
 -1 5 1 149.59 6
 -1 5 1 139.29 6.2
 -1 5 1 145.69 6.2
 -1 5 1 145.79 5.8
 -1 5 1 148.89 6.1
 -1 5 1 144.49 6.2
 -1 5 1 140.59 6.1
 -1 5 1 142.19 6.1
 -1 5 1 147.09 6.1
 -1 5 1 135.99 6.2
 -1 5 1 143.09 5.9
 -1 5 1 159.88 6.3
 -1 5 1 151.98 6.2
 -1 5 1 153.58 6.6
 -1 5 1 142.09 6
 -1 5 1 141.89 6.1
 -1 5 1 146.29 6
 -1 5 1 144.39 6
 -1 5 1 148.29 6
 -1 5 1 152.98 6.1
 -1 5 1 147.19 6.1
 -1 5 1 137.19 6.2
 -1 5 1 144.59 6.4
 -1 5 1 140.29 6
 0 -5 -1 141.89 6
 0 -5 -1 145.69 6
 0 -5 -1 142.19 6
 0 -5 -1 141.89 6
 0 -5 -1 144.19 6.2
 0 -5 -1 140.29 6
 0 -5 -1 151.18 5.9
 0 -5 -1 142.19 6
 0 -5 -1 151.68 5.9
 0 -5 -1 141.49 6.2
 0 -5 -1 146.79 6.1
 0 -5 -1 137.39 5.7
 0 -5 -1 156.78 6.2
 0 -5 -1 139.69 6.1
 0 -5 -1 137.69 6
 0 -5 -1 151.58 6
 0 -5 -1 145.59 6
 0 -5 -1 149.29 6.1
 0 -5 -1 151.28 6
 0 -5 -1 141.49 6
 0 -5 -1 143.39 5.9
 0 -5 -1 145.39 6.2
 0 5 1 147.19 6
 0 5 1 147.19 5.8
 0 5 1 144.09 5.9
 0 5 1 142.19 6.1
 0 5 1 142.79 6.1
 0 5 1 140.59 5.9
 0 5 1 139.59 5.9
 0 5 1 142.79 6.1
 0 5 1 155.18 6.1
 0 5 1 144.89 6.2
 0 5 1 139.69 5.9
 0 5 1 140.59 6.1
 0 5 1 148.89 6
 0 5 1 148.49 6
 0 5 1 149.99 6.2
 0 5 1 132.49 6.1
 0 5 1 147.49 6.2
 0 5 1 151.18 5.8
 0 5 1 143.79 6.4
 0 5 1 146.89 6.1
 0 5 1 143.29 6
 0 5 1 143.29 6.3
 0 5 1 140.09 6
 -1 -5 -1 2.3 0.8
 -1 -5 -1 5.2 0.6
 -1 -5 -1 5 0.6
 -1 -5 -1 3.3 0.6
 -1 -5 -1 4.3 0.6
 -1 -5 -1 4 0.6
 -1 -5 -1 2.7 0.7
 -1 -5 -1 6.5 0.8
 -1 -5 -1 4 0.8
 -1 -5 -1 3.5 0.4
 -1 -5 -1 4.4 0.4
 -1 -5 -1 3.6 0.7
 -1 -5 -1 2.5 0.6
 -1 -5 -1 3.7 0.3
 -1 -5 -1 4.6 0.5
 -1 -5 -1 3.6 0.6
 -1 -5 -1 3.4 0.6
 -1 -5 -1 4.6 0.7
 -1 -5 -1 5.2 0.6
 -1 -5 -1 4.7 0.6
 -1 -5 -1 3.2 0.6
 -1 -5 -1 4.1 0.6
 -1 -5 -1 4.8 0.6
 1 5 1 4.3 0.7
 1 5 1 2.4 0.7
 1 5 1 4.1 0.7
 1 5 1 3.9 0.5
 1 5 1 4.3 0.5
 1 5 1 4 0.6
 1 5 1 2.4 0.6
 1 5 1 3.8 0.3
 1 5 1 2.1 0.7
 1 5 1 4.1 0.5
 1 5 1 2.7 0.7
 1 5 1 3.2 0.6
 1 5 1 4.9 1.1
 1 5 1 3.1 0.7
 1 5 1 2.8 0.6
 1 5 1 3.4 0.4
 1 5 1 3.7 0.9
 1 5 1 4 0.4
 1 5 1 3.2 0.7
 1 5 1 3.3 0.5
 1 5 1 3.9 0.8
 1 5 1 4 0.7
 1 5 1 4.1 0.5
 1 5 1 4.1 0.4
 1 5 1 3.1 0.8
 -2 -5 -1 151.28 6.1
 -2 -5 -1 146.29 6.2
 -2 -5 -1 153.98 6.3
 -2 -5 -1 145.99 6.1
 -2 -5 -1 157.18 6.2
 -2 -5 -1 147.39 6.1
 -2 -5 -1 145.49 6.4
 -2 -5 -1 159.58 6.2
 -2 -5 -1 147.89 6.2
 -2 -5 -1 152.58 6.3
 -2 -5 -1 156.28 6.3
 -2 -5 -1 147.89 6.2
 -2 -5 -1 150.98 6.2
 -2 -5 -1 151.58 6.2
 -2 -5 -1 147.89 6
 -2 -5 -1 150.08 6.1
 -2 -5 -1 149.99 6.1
 -2 -5 -1 146.09 6.2
 -2 -5 -1 153.18 6.2
 -2 -5 -1 152.78 6
 -2 -5 -1 153.78 6.3
 -2 -5 -1 151.68 6.2
 2 5 1 143.19 6.2
 2 5 1 146.09 6.3
 2 5 1 147.19 6.4
 2 5 1 143.19 6.2
 2 5 1 143.59 6.3
 2 5 1 153.38 6.2
 2 5 1 141.69 6.2
 2 5 1 149.88 6
 2 5 1 150.58 6.2
 2 5 1 143.59 6.3
 2 5 1 150.78 6.2
 2 5 1 145.89 6.2
 2 5 1 155.08 6.2
 2 5 1 150.18 6
 2 5 1 151.68 6
 2 5 1 147.99 6
 2 5 1 150.48 6.2
 2 5 1 151.68 6.2
 2 5 1 149.49 6.2
 2 5 1 148.09 5.9
 2 5 1 149.49 6.3
 2 5 1 153.48 6.5
 2 5 1 150.48 6.2
 2 5 1 148.79 6
 -3 -5 -1 33.3 1.8
 -3 -5 -1 34.1 1.8
 -3 -5 -1 36.4 1.7
 -3 -5 -1 34.7 1.7
 -3 -5 -1 35.5 1.9
 -3 -5 -1 35 1.8
 -3 -5 -1 36.5 1.9
 -3 -5 -1 36.6 1.8
 -3 -5 -1 33.5 1.9
 -3 -5 -1 35.5 1.6
 -3 -5 -1 35.8 2
 -3 -5 -1 33.2 2
 -3 -5 -1 32.7 1.8
 -3 -5 -1 36 1.7
 -3 -5 -1 35.9 1.8
 -3 -5 -1 40.5 1.7
 -3 -5 -1 37.8 1.7
 -3 -5 -1 33.9 1.9
 -3 -5 -1 31.4 1.8
 -3 -5 -1 34.6 1.9
 3 5 1 32.6 1.7
 3 5 1 33.4 1.8
 3 5 1 35.5 1.5
 3 5 1 34.1 1.4
 3 5 1 30.1 2.3
 3 5 1 35.5 1.8
 3 5 1 34.5 2
 3 5 1 36.4 1.9
 3 5 1 33.8 1.4
 3 5 1 35.1 1.9
 3 5 1 36.4 1.8
 3 5 1 34.7 1.4
 3 5 1 31.7 1.8
 3 5 1 35.9 1.9
 3 5 1 34.8 1.7
 3 5 1 34.6 1.8
 3 5 1 32.1 1.8
 3 5 1 31.7 1.8
 3 5 1 36.1 1.8
 3 5 1 30.1 2.1
 3 5 1 34.2 1.4
 3 5 1 33.8 1.6
 3 5 1 33.9 1.7
 3 5 1 36.6 1.8
 -4 -5 -1 49.2 2.5
 -4 -5 -1 47 2.6
 -4 -5 -1 46.9 2.4
 -4 -5 -1 45 2.2
 -4 -5 -1 44 2.5
 -4 -5 -1 46 2.1
 -4 -5 -1 50.39 2.4
 -4 -5 -1 44.8 2.2
 -4 -5 -1 43 2.4
 -4 -5 -1 44.4 2.3
 -4 -5 -1 46.9 2
 -4 -5 -1 43.3 2.4
 -4 -5 -1 40.7 2.3
 -4 -5 -1 47.2 2.4
 -4 -5 -1 39.3 2.2
 -4 -5 -1 43 2
 -4 -5 -1 47.2 2.2
 4 5 1 47.9 2.2
 4 5 1 46.3 2.2
 4 5 1 46.2 2.2
 4 5 1 44.6 2.1
 4 5 1 45.8 2.2
 4 5 1 46.3 2.2
 4 5 1 47.6 2.1
 4 5 1 46.8 2.3
 4 5 1 44.3 2.3
 4 5 1 43 2.2
 4 5 1 47.3 2.4
 4 5 1 41.4 2.4
 4 5 1 44.8 2
 4 5 1 46.3 2.7
 4 5 1 46.9 1.9
 4 5 1 47.6 2.1
 4 5 1 45.6 2.5
 4 5 1 46.1 1.9
 -5 -5 -1 119.49 5.7
 -5 -5 -1 128.19 5.7
 -5 -5 -1 136.29 5.5
 -5 -5 -1 132.79 5.7
 -5 -5 -1 131.99 5.2
 -5 -5 -1 120.89 6
 -5 -5 -1 136.39 5.7
 -5 -5 -1 138.59 5.5
 -5 -5 -1 122.99 5.7
 -5 -5 -1 124.99 6.1
 -5 -5 -1 122.49 5.6
 -5 -5 -1 138.29 5.8
 -5 -5 -1 131.69 5.8
 -5 -5 -1 122.09 5.8
 -5 -5 -1 127.79 5.8
 -5 -5 -1 132.79 5.2
 -5 -5 -1 123.69 5.7
 -5 -5 -1 132.69 5.7
 -5 -5 -1 115.89 5.8
 -5 -5 -1 133.59 5.9
 -5 -5 -1 130.29 5.3
 -5 -5 -1 132.79 5.6
 -5 -5 -1 125.09 5.8
 5 5 1 136.59 5.5
 5 5 1 141.69 5.6
 5 5 1 122.49 5.8
 5 5 1 133.79 5.6
 5 5 1 132.19 5.4
 5 5 1 123.59 5.6
 5 5 1 134.49 5.5
 5 5 1 136.69 5.7
 5 5 1 132.49 5.5
 5 5 1 132.09 5.6
 5 5 1 123.89 5.7
 5 5 1 135.99 5.4
 5 5 1 134.99 5.4
 5 5 1 137.29 5.7
 5 5 1 135.69 5.6
 5 5 1 133.09 5.5
 5 5 1 141.49 5.5
 5 5 1 135.29 5.3
 5 5 1 134.19 6.3
 5 5 1 118.39 6
 5 5 1 122.39 5.9
 5 5 1 125.49 5.5
 -6 -5 -1 15.2 1.5
 -6 -5 -1 14.9 1.4
 -6 -5 -1 11.2 1.1
 -6 -5 -1 11.8 1.6
 -6 -5 -1 12.4 1
 -6 -5 -1 13.1 1.5
 -6 -5 -1 12.7 1.8
 -6 -5 -1 13 1.7
 -6 -5 -1 11 1.2
 -6 -5 -1 15.6 1.6
 -6 -5 -1 13.6 1
 6 5 1 13.6 1.1
 6 5 1 11.3 1.1
 6 5 1 9.2 1.2
 6 5 1 11.9 1.2
 6 5 1 12.9 0.9
 6 5 1 12.3 1.8
 6 5 1 14.3 1
 6 5 1 13.1 1.1
 6 5 1 13.7 1.3
 6 5 1 15 1.2
 6 5 1 13.6 1.1
 6 5 1 11.1 2.1
 6 5 1 12.5 2.1
 6 5 1 15.6 1.3
 6 5 1 12.7 1.3
 6 5 1 12.6 1.2
 6 5 1 12.5 1.1
 6 5 1 11.9 0.9
 6 5 1 12.6 1.2
 6 5 1 12.6 1
 6 5 1 12.9 1.2
 6 5 1 11.3 1.1
 6 5 1 13.6 1.1
 -7 -5 -1 247.38 10.4
 -7 -5 -1 236.68 10.1
 -7 -5 -1 242.88 10
 -7 -5 -1 256.57 10.7
 -7 -5 -1 251.07 10.4
 -7 -5 -1 265.57 10.6
 -7 -5 -1 258.47 10.2
 -7 -5 -1 237.78 9.9
 7 5 1 246.48 10.9
 7 5 1 252.67 10.2
 7 5 1 243.18 10.2
 7 5 1 235.88 9.9
 7 5 1 254.37 10.2
 7 5 1 242.58 10
 7 5 1 241.58 10.2
 7 5 1 253.17 10.2
 7 5 1 250.07 10.1
 7 5 1 233.68 9.9
 7 5 1 238.78 10.2
 7 5 1 244.68 10
 7 5 1 241.18 10.2
 7 5 1 258.47 10.1
 7 5 1 240.18 9.9
 7 5 1 242.48 10.2
 7 5 1 237.48 10
 -8 -5 -1 3.7 1.9
 -8 -5 -1 3 1.5
 -8 -5 -1 -0.3 1.6
 -8 -5 -1 1.5 1.2
 -8 -5 -1 0.9 1.1
 -8 -5 -1 3.7 1.5
 -8 -5 -1 1.6 1.3
 8 5 1 0.5 1.2
 8 5 1 1.8 1.3
 8 5 1 0.3 1.3
 8 5 1 4.6 1.3
 8 5 1 0.3 1.2
 8 5 1 2.1 0.9
 8 5 1 1.6 0.8
 8 5 1 0.6 1.3
 8 5 1 0 0.9
 8 5 1 1.8 1.2
 8 5 1 1.5 2.6
 8 5 1 0.1 1.1
 8 5 1 1.8 0.8
 8 5 1 1.1 0.7
 -9 -5 -1 -1.8 1.9
 -9 -5 -1 2.1 1.9
 -9 -5 -1 0.3 1.9
 -9 -5 -1 2.7 2.4
 -9 -5 -1 2.4 1.5
 9 5 1 -0.2 1.4
 9 5 1 -1.1 1.4
 9 5 1 0.4 1.5
 9 5 1 -2.3 1.6
 9 5 1 0.2 0.9
 9 5 1 -1.2 1
 9 5 1 0.2 1.6
 9 5 1 0.7 1.6
 -10 -5 -1 104.09 5.5
 -10 -5 -1 104.19 7
 -10 -5 -1 110.69 6.3
 -10 -5 -1 107.69 6.5
 -10 -5 -1 104.89 6.3
 10 5 1 104.69 5.6
 10 5 1 116.99 5.8
 10 5 1 112.69 5.6
 10 5 1 85.39 7.4
 10 5 1 112.59 4.9
 10 5 1 115.89 5.9
 10 5 1 111.89 5.7
 10 5 1 109.99 5.1
 10 5 1 108.69 5.6
 10 5 1 109.19 5
 -11 -5 -1 0.3 3.7
 -11 -5 -1 2.7 3.5
 -11 -5 -1 3.6 3.4
 -11 -5 -1 -1.2 2.2
 11 5 1 0 2.5
 11 5 1 -0.3 1.5
 11 5 1 0.1 1.1
 11 5 1 -3.1 2.4
 11 5 1 -0.1 2.7
 11 5 1 -1.9 2.2
 11 5 1 -0.3 2.5
 11 5 1 -1.1 1.4
 9 -6 -1 2.8 4.2
 9 -6 -1 0.5 4.6
 9 -6 -1 0.4 1.7
 9 -6 -1 0.1 4.3
 9 -6 -1 1.7 3.7
 9 -6 -1 -0.8 4.3
 9 -6 -1 2.6 5.1
 9 -6 -1 -0.5 3.8
 9 -6 -1 1.1 3.9
 -9 6 1 5.1 7
 -9 6 1 -2.8 4.2
 -9 6 1 3.4 7
 -9 6 1 0 4
 -9 6 1 -0.4 5
 -9 6 1 4.9 5.1
 -9 6 1 3.6 4.9
 8 -6 -1 2.6 3.5
 8 -6 -1 0.3 2.7
 8 -6 -1 1.5 3.9
 8 -6 -1 2.8 1.6
 8 -6 -1 5.8 3.6
 8 -6 -1 3.9 3.1
 8 -6 -1 2.6 3.4
 8 -6 -1 2.9 3.2
 8 -6 -1 3.3 3.1
 8 -6 -1 7.5 3.6
 -8 6 1 4.7 3.3
 -8 6 1 3.9 3.8
 -8 6 1 2.8 3.4
 7 -6 -1 -3.4 1.2
 7 -6 -1 2.4 2.8
 7 -6 -1 -1.6 2.7
 7 -6 -1 -3 2.6
 7 -6 -1 2 2.9
 7 -6 -1 -2.7 2.5
 7 -6 -1 -2.2 2.2
 7 -6 -1 1.5 3
 7 -6 -1 -1.4 2.5
 7 -6 -1 -0.9 2.5
 7 -6 -1 2 2.7
 7 -6 -1 0.6 2.9
 -7 6 1 -0.7 2.5
 -7 6 1 -2.8 2.7
 -7 6 1 1.4 2.8
 -7 6 1 -2.2 2.9
 -7 6 1 -0.9 2.6
 -7 6 1 -0.1 4.1
 -7 6 1 -4.3 3.7
 6 -6 -1 20.4 2.7
 6 -6 -1 13.4 2.7
 6 -6 -1 14.6 2.4
 6 -6 -1 16.9 2.7
 6 -6 -1 13.6 1.9
 6 -6 -1 18 2.9
 6 -6 -1 11.9 2.6
 6 -6 -1 14.5 2.3
 6 -6 -1 16.3 2.7
 6 -6 -1 13.6 2.6
 6 -6 -1 12.1 2.8
 -6 6 1 12.9 2.3
 -6 6 1 16.4 2.5
 -6 6 1 13.4 2.3
 -6 6 1 22.8 3.4
 -6 6 1 16.7 3.7
 -6 6 1 12.4 3.6
 -6 6 1 13.6 2.6
 -6 6 1 15.4 2.8
 -6 6 1 11.5 2.2
 -6 6 1 13.1 1.9
 5 -6 -1 56.79 4
 5 -6 -1 55.99 4.1
 5 -6 -1 54.29 4
 5 -6 -1 57.69 3.9
 5 -6 -1 58.89 3.7
 5 -6 -1 60.99 3.7
 5 -6 -1 56.89 4
 5 -6 -1 58.09 4.6
 5 -6 -1 56.79 4.2
 5 -6 -1 59.79 4.3
 5 -6 -1 56.79 4.1
 5 -6 -1 56.79 3.2
 -5 6 1 66.29 3.9
 -5 6 1 61.39 5
 -5 6 1 61.59 3.6
 -5 6 1 60.29 3.6
 -5 6 1 56.19 4
 -5 6 1 56.89 4.2
 -5 6 1 54.79 3.7
 -5 6 1 54.39 3.7
 -5 6 1 58.39 3
 -5 6 1 59.09 4.9
 -5 6 1 64.19 4
 -5 6 1 60.09 3.2
 4 -6 -1 45.6 3.1
 4 -6 -1 42.7 3.7
 4 -6 -1 44.7 2.8
 4 -6 -1 41.6 2.6
 4 -6 -1 45.2 3.3
 4 -6 -1 38.9 3.2
 4 -6 -1 36.1 2.6
 4 -6 -1 43.7 2.8
 4 -6 -1 44.5 3.1
 4 -6 -1 40.3 2.9
 4 -6 -1 42.2 3.2
 4 -6 -1 44.8 3.2
 4 -6 -1 42.8 2.9
 4 -6 -1 42.3 2.9
 -4 6 1 41.9 3.4
 -4 6 1 54.79 3.3
 -4 6 1 49.2 2.8
 -4 6 1 37.2 3.1
 -4 6 1 47.1 2.8
 -4 6 1 52.69 4.2
 -4 6 1 39.4 3.7
 -4 6 1 40.8 2.9
 -4 6 1 44.9 3
 -4 6 1 41.7 2.5
 -4 6 1 46.7 2.4
 -4 6 1 47.8 3.1
 3 -6 -1 180.88 8.1
 3 -6 -1 169.88 7.7
 3 -6 -1 162.38 7.3
 3 -6 -1 163.18 7.3
 3 -6 -1 186.28 7.8
 3 -6 -1 172.78 7.6
 3 -6 -1 175.98 7
 3 -6 -1 182.78 7.9
 3 -6 -1 174.58 7.7
 3 -6 -1 174.98 7.8
 3 -6 -1 179.58 7.5
 3 -6 -1 156.28 7.3
 3 -6 -1 174.58 7.7
 3 -6 -1 173.38 7.4
 3 -6 -1 171.88 7.7
 3 -6 -1 167.58 7.5
 3 -6 -1 166.38 7.8
 -3 6 1 167.78 7.4
 -3 6 1 186.28 7.6
 -3 6 1 196.28 8.4
 -3 6 1 180.88 7.7
 -3 6 1 166.88 7.4
 -3 6 1 183.28 7.7
 -3 6 1 173.18 7.8
 -3 6 1 183.68 7.6
 -3 6 1 181.98 7.5
 -3 6 1 173.38 8.3
 -3 6 1 160.48 7.4
 -3 6 1 185.78 7.9
 -3 6 1 174.48 7.4
 -3 6 1 179.38 7.6
 -3 6 1 174.68 7.3
 -3 6 1 155.78 7.8
 2 -6 -1 53.19 3.1
 2 -6 -1 56.49 2.9
 2 -6 -1 62.39 3.2
 2 -6 -1 65.19 3.2
 2 -6 -1 64.49 3.1
 2 -6 -1 56.69 3
 2 -6 -1 54.49 3.6
 2 -6 -1 65.49 3.2
 2 -6 -1 56.99 3
 2 -6 -1 60.99 2.6
 2 -6 -1 59.59 3
 2 -6 -1 67.79 3.3
 2 -6 -1 57.89 2.9
 2 -6 -1 63.59 3
 2 -6 -1 59.39 3.6
 2 -6 -1 61.99 3.2
 2 -6 -1 59.49 2.5
 2 -6 -1 54.89 3
 2 -6 -1 55.29 2.9
 2 -6 -1 64.19 3.3
 -2 6 1 58.69 2.8
 -2 6 1 58.39 3.3
 -2 6 1 66.99 3.2
 -2 6 1 54.59 3.4
 -2 6 1 58.59 2.7
 -2 6 1 60.29 3.4
 -2 6 1 56.79 2.8
 -2 6 1 55.09 3.2
 -2 6 1 61.49 3.1
 -2 6 1 53.39 3.1
 -2 6 1 55.69 3.1
 -2 6 1 60.19 3.8
 -2 6 1 58.69 3.8
 -2 6 1 59.89 2.9
 -2 6 1 59.39 3.1
 -2 6 1 60.19 2.9
 -2 6 1 60.49 2.9
 -2 6 1 55.89 3.4
 -2 6 1 54.99 3
 -2 6 1 61.49 3.2
 -2 6 1 62.39 3
 -2 6 1 56.89 3.2
 -2 6 1 59.99 2.4
 -2 6 1 54.49 3.1
 1 -6 -1 41.6 2.3
 1 -6 -1 43.2 2.3
 1 -6 -1 41.5 2.3
 1 -6 -1 38.5 2.6
 1 -6 -1 46.8 2.3
 1 -6 -1 41.8 2.2
 1 -6 -1 47.1 2.4
 1 -6 -1 39.2 2.6
 1 -6 -1 46 2.5
 1 -6 -1 43.2 2.7
 1 -6 -1 44.5 2.3
 1 -6 -1 45.1 2.3
 1 -6 -1 40.8 2.5
 1 -6 -1 44.1 2.4
 1 -6 -1 41.1 2.5
 1 -6 -1 39.7 2.8
 1 -6 -1 39.8 2.3
 1 -6 -1 46.3 1.8
 1 -6 -1 37.3 2.4
 1 -6 -1 38.4 2.4
 1 -6 -1 42.9 1.8
 1 -6 -1 41.5 2.4
 -1 6 1 41.3 2
 -1 6 1 44.9 2.3
 -1 6 1 41.6 2.1
 -1 6 1 41.2 2.9
 -1 6 1 42.8 2.4
 -1 6 1 44 2.4
 -1 6 1 46.2 2.6
 -1 6 1 43.8 2.5
 -1 6 1 48 2.6
 -1 6 1 46.5 2.4
 -1 6 1 39.2 2.3
 -1 6 1 39.1 2
 -1 6 1 44.6 1.9
 -1 6 1 42.3 2.5
 -1 6 1 41.8 2.2
 -1 6 1 44.9 2.2
 -1 6 1 41.5 2.4
 -1 6 1 38.9 2.2
 -1 6 1 41.6 2.4
 -1 6 1 47.8 2.4
 -1 6 1 40.7 2.7
 -1 6 1 41.2 3
 -1 6 1 47.4 2.3
 -1 6 1 45 2.5
 0 -6 -1 41.3 2.1
 0 -6 -1 37.2 2.4
 0 -6 -1 40 2.2
 0 -6 -1 44.9 2.2
 0 -6 -1 40.7 2.5
 0 -6 -1 39.3 2.1
 0 -6 -1 39.2 1.7
 0 -6 -1 45.5 2.2
 0 -6 -1 37.4 2
 0 -6 -1 38.2 2
 0 -6 -1 39.7 2.1
 0 -6 -1 40.4 2.3
 0 -6 -1 45.9 2.1
 0 -6 -1 37.4 2.1
 0 -6 -1 36.7 2.4
 0 -6 -1 36.8 2.2
 0 -6 -1 45.2 2.3
 0 -6 -1 39.4 2.1
 0 6 1 41.9 2.7
 0 6 1 41.5 2.3
 0 6 1 39 2.3
 0 6 1 41 1.9
 0 6 1 39.9 2
 0 6 1 42.6 1.8
 0 6 1 41 1.9
 0 6 1 39.8 2
 0 6 1 43 2.1
 0 6 1 46.9 2.4
 0 6 1 37.1 2.1
 0 6 1 39.8 2.3
 0 6 1 40.8 2.4
 0 6 1 44 2.5
 0 6 1 40.3 2.2
 0 6 1 42.5 1.9
 0 6 1 38.5 2.4
 0 6 1 42.3 2.3
 0 6 1 32.7 2.3
 0 6 1 31.9 2.7
 0 6 1 42.2 2.4
 0 6 1 39 2.4
 -1 -6 -1 591.04 24.6
 -1 -6 -1 584.94 24.7
 -1 -6 -1 662.43 24.8
 -1 -6 -1 625.94 24.5
 -1 -6 -1 598.24 24.6
 -1 -6 -1 632.14 24.6
 -1 -6 -1 611.14 24.7
 -1 -6 -1 661.23 24.7
 -1 -6 -1 610.04 24.6
 -1 -6 -1 578.84 24.6
 -1 -6 -1 654.33 24.8
 -1 -6 -1 604.74 24.6
 -1 -6 -1 594.84 24.9
 -1 -6 -1 594.34 24.6
 -1 -6 -1 619.64 24.9
 -1 -6 -1 597.34 24.8
 -1 -6 -1 632.54 24.5
 -1 -6 -1 597.74 24.6
 -1 -6 -1 632.04 24.4
 -1 -6 -1 640.44 24.7
 -1 -6 -1 622.54 24.6
 -1 -6 -1 587.34 24.8
 -1 -6 -1 628.54 24.5
 1 6 1 633.54 24.5
 1 6 1 640.84 24.7
 1 6 1 631.44 24.7
 1 6 1 565.74 24.7
 1 6 1 611.84 24.6
 1 6 1 644.34 24.8
 1 6 1 632.74 24.8
 1 6 1 628.34 24.7
 1 6 1 600.14 24.8
 1 6 1 650.13 25
 1 6 1 634.34 24.5
 1 6 1 605.54 24.6
 1 6 1 616.44 25
 1 6 1 638.44 24.7
 1 6 1 633.74 24.8
 1 6 1 637.64 24.9
 1 6 1 590.74 24.8
 1 6 1 605.74 24.5
 1 6 1 643.14 25.1
 1 6 1 600.64 24.6
 1 6 1 637.74 24.4
 -2 -6 -1 1047.9 40.2
 -2 -6 -1 1013 40.3
 -2 -6 -1 1027.1 40.2
 -2 -6 -1 985.8 40.3
 -2 -6 -1 981.8 40.2
 -2 -6 -1 1030.3 40.2
 -2 -6 -1 977.1 40.3
 -2 -6 -1 1010.9 40.2
 -2 -6 -1 993.5 40.3
 -2 -6 -1 970.7 40.2
 -2 -6 -1 1035.3 40.2
 -2 -6 -1 990.7 40.4
 2 6 1 1058.69 40.6
 2 6 1 1005.2 39.9
 2 6 1 1024.9 40.2
 2 6 1 930.01 40.3
 2 6 1 1022.3 40
 2 6 1 1019.6 40
 2 6 1 1059.99 40.2
 2 6 1 1051.09 40.6
 2 6 1 979.8 40.4
 2 6 1 1061.49 40.3
 2 6 1 1054.99 40.3
 2 6 1 999.8 40.2
 2 6 1 981.7 40.2
 2 6 1 1023 40
 2 6 1 1056.49 40.3
 2 6 1 1045.5 40.5
 -3 -6 -1 4.7 0.6
 -3 -6 -1 4.6 0.9
 -3 -6 -1 5.7 0.5
 -3 -6 -1 5.7 1
 -3 -6 -1 5.5 0.9
 -3 -6 -1 4.7 0.8
 -3 -6 -1 3.4 0.9
 -3 -6 -1 4.7 1
 -3 -6 -1 4.6 0.9
 -3 -6 -1 5.3 1
 -3 -6 -1 4.6 0.9
 -3 -6 -1 3.4 1
 -3 -6 -1 5.6 0.9
 -3 -6 -1 5.4 0.4
 -3 -6 -1 5.3 1
 -3 -6 -1 4 0.5
 -3 -6 -1 5.6 0.6
 -3 -6 -1 5.3 0.8
 -3 -6 -1 4.8 0.7
 -3 -6 -1 4.8 0.6
 -3 -6 -1 4.8 0.8
 -3 -6 -1 3.1 1
 3 6 1 3.4 1.4
 3 6 1 5.5 0.9
 3 6 1 4.6 1.3
 3 6 1 4.6 0.5
 3 6 1 5.8 1
 3 6 1 4 0.7
 3 6 1 6.2 0.9
 3 6 1 4.3 0.6
 3 6 1 6.1 0.8
 3 6 1 4.1 1
 3 6 1 5.3 1
 3 6 1 4.9 0.5
 3 6 1 4.6 0.7
 3 6 1 5.1 1.3
 3 6 1 6 0.7
 3 6 1 4.5 0.4
 3 6 1 4.7 0.5
 3 6 1 4.4 0.9
 3 6 1 6.9 0.9
 3 6 1 5.2 1
 3 6 1 5.1 0.4
 3 6 1 4.5 0.5
 3 6 1 4.8 0.8
 3 6 1 4.6 0.7
 3 6 1 5.4 1
 3 6 1 6.5 1.3
 -4 -6 -1 -0.3 0.7
 -4 -6 -1 -0.4 1.1
 -4 -6 -1 -0.9 0.8
 -4 -6 -1 0.8 0.9
 -4 -6 -1 0 0.6
 -4 -6 -1 1.3 0.5
 -4 -6 -1 0.7 0.5
 -4 -6 -1 1.3 0.7
 -4 -6 -1 -0.7 0.6
 -4 -6 -1 0 1.4
 -4 -6 -1 2.3 1.2
 -4 -6 -1 0.6 0.8
 -4 -6 -1 1.4 1.2
 -4 -6 -1 -1.5 1.1
 -4 -6 -1 -0.2 0.9
 -4 -6 -1 2.4 0.9
 -4 -6 -1 -0.8 0.7
 -4 -6 -1 -1.2 1.1
 -4 -6 -1 -0.4 0.9
 4 6 1 -1 1
 4 6 1 -0.8 0.7
 4 6 1 -1 1.3
 4 6 1 0.2 0.4
 4 6 1 -0.2 1.4
 4 6 1 -0.5 0.6
 4 6 1 0.3 0.8
 4 6 1 -0.7 0.7
 4 6 1 0.4 0.5
 4 6 1 -0.3 0.4
 4 6 1 -0.9 0.8
 4 6 1 0.5 0.6
 4 6 1 -1.6 1
 4 6 1 0.3 0.7
 4 6 1 -0.7 1.7
 4 6 1 1.5 1.2
 4 6 1 -0.5 0.4
 4 6 1 0.4 0.8
 4 6 1 0.2 0.5
 4 6 1 0.2 0.8
 -5 -6 -1 42.8 3.1
 -5 -6 -1 47.8 2.9
 -5 -6 -1 50.79 2.5
 -5 -6 -1 49.8 2.3
 -5 -6 -1 48 2.7
 -5 -6 -1 58.49 2.5
 -5 -6 -1 52.49 2.6
 -5 -6 -1 45.2 2.8
 -5 -6 -1 56.09 2.8
 -5 -6 -1 49.5 2.9
 -5 -6 -1 48.1 2.9
 -5 -6 -1 56.19 2.6
 -5 -6 -1 54.69 2.3
 5 6 1 55.29 2.6
 5 6 1 55.49 2.7
 5 6 1 49.2 2.6
 5 6 1 47.3 3.1
 5 6 1 50.99 2.5
 5 6 1 54.99 3.3
 5 6 1 46.7 3.2
 5 6 1 50.79 2.4
 5 6 1 48.8 2.6
 5 6 1 52.79 2.7
 5 6 1 51.39 2.5
 5 6 1 53.89 2.6
 5 6 1 50.39 2.3
 5 6 1 47.6 2.6
 5 6 1 51.79 2.7
 5 6 1 50.79 2.6
 5 6 1 53.79 2.6
 5 6 1 55.39 2.8
 -6 -6 -1 108.39 5.5
 -6 -6 -1 125.29 5.4
 -6 -6 -1 112.79 5.4
 -6 -6 -1 116.89 5.6
 -6 -6 -1 122.89 5.3
 -6 -6 -1 121.49 5.1
 -6 -6 -1 123.69 5.2
 -6 -6 -1 116.79 5.5
 -6 -6 -1 108.39 5.6
 6 6 1 121.39 5
 6 6 1 120.89 5.1
 6 6 1 109.49 5.2
 6 6 1 108.59 5
 6 6 1 121.79 5.1
 6 6 1 117.79 4.9
 6 6 1 116.69 5.1
 6 6 1 117.59 4.9
 6 6 1 111.49 5.1
 6 6 1 124.29 5.2
 6 6 1 109.99 5.2
 6 6 1 110.99 5.9
 6 6 1 112.79 5
 6 6 1 121.29 5.3
 6 6 1 120.99 5.3
 6 6 1 116.29 5.4
 6 6 1 115.99 5
 6 6 1 115.39 5.2
 6 6 1 124.39 6.2
 -7 -6 -1 73.19 3.7
 -7 -6 -1 69.79 3.8
 -7 -6 -1 74.09 3.5
 -7 -6 -1 78.99 3.9
 -7 -6 -1 66.69 3.5
 -7 -6 -1 77.09 4.3
 7 6 1 73.69 3.5
 7 6 1 67.69 3.5
 7 6 1 66.59 3.1
 7 6 1 73.19 3.6
 7 6 1 72.49 3.7
 7 6 1 72.39 3.5
 7 6 1 77.69 3.6
 7 6 1 75.39 3.7
 7 6 1 74.99 3.3
 7 6 1 74.79 3.4
 7 6 1 75.99 3.4
 7 6 1 72.09 3.4
 7 6 1 62.69 4.5
 7 6 1 75.99 3.8
 7 6 1 75.89 3.6
 7 6 1 72.99 3.7
 -8 -6 -1 1.8 1.3
 -8 -6 -1 3.3 2.1
 -8 -6 -1 3.5 1.3
 -8 -6 -1 2 1.6
 -8 -6 -1 4.5 1.5
 -8 -6 -1 3.1 1.9
 8 6 1 2.2 1.1
 8 6 1 0.9 1.1
 8 6 1 2.6 1
 8 6 1 3.8 1.4
 8 6 1 0.5 1.4
 8 6 1 2.5 1.3
 8 6 1 3.7 1.3
 8 6 1 0.7 1.4
 8 6 1 0 1.3
 8 6 1 3.7 1.4
 8 6 1 2.4 1.5
 8 6 1 -0.1 2.9
 8 6 1 1.2 0.8
 -9 -6 -1 1.1 1.7
 -9 -6 -1 1.5 1.4
 -9 -6 -1 2.1 2.1
 -9 -6 -1 0.6 1.9
 -9 -6 -1 1 2.1
 9 6 1 2 1.1
 9 6 1 0.5 0.9
 9 6 1 -1.4 1.5
 9 6 1 1.3 1.7
 9 6 1 2.6 1.7
 9 6 1 -1.3 1.5
 9 6 1 0.1 1.5
 9 6 1 0.1 0.9
 9 6 1 0 1.7
 9 6 1 -3.7 3.6
 9 6 1 0.3 1
 -10 -6 -1 18.7 2.2
 -10 -6 -1 24.1 3.2
 -10 -6 -1 20.2 3.7
 10 6 1 21.8 1.8
 10 6 1 21.3 1.7
 10 6 1 21.1 2.6
 10 6 1 16.5 2.5
 10 6 1 17.1 2.4
 10 6 1 20.3 2.8
 10 6 1 15 2.5
 10 6 1 15 5.3
 10 6 1 19.9 2
 -11 -6 -1 -0.2 3.6
 -11 -6 -1 -0.2 2.2
 -11 -6 -1 0.5 3.2
 -11 -6 -1 3.9 3.9
 11 6 1 1.7 1.7
 11 6 1 -3 2.7
 11 6 1 -2.4 2.7
 11 6 1 -0.8 2.5
 11 6 1 -3.5 2.4
 11 6 1 0.4 7.5
 11 6 1 -3.3 3.1
 11 6 1 -0.6 1.2
 11 6 1 2.4 2.5
 8 -7 -1 2.5 4.2
 8 -7 -1 5.3 3.5
 8 -7 -1 4.1 4.4
 8 -7 -1 -1.8 3.6
 8 -7 -1 7.2 3.9
 8 -7 -1 1.5 3.7
 8 -7 -1 2 1.7
 8 -7 -1 2.9 4.6
 8 -7 -1 1 4.7
 8 -7 -1 2 4.2
 8 -7 -1 4.7 3.9
 8 -7 -1 -1 3.7
 -8 7 1 -1.1 4
 -8 7 1 0 4.4
 -8 7 1 3.5 4.1
 -8 7 1 4.4 6.3
 -8 7 1 0.7 4.1
 -8 7 1 4.6 6.8
 -8 7 1 1.9 4.7
 7 -7 -1 40.3 2.6
 7 -7 -1 33 4.9
 7 -7 -1 32.3 4
 7 -7 -1 33.2 4.5
 7 -7 -1 30.3 4.3
 7 -7 -1 42.2 4.4
 7 -7 -1 38.5 4
 -7 7 1 33.5 4.9
 -7 7 1 27.8 4.1
 -7 7 1 38 6
 -7 7 1 31.4 4
 -7 7 1 44.1 5.7
 -7 7 1 31.2 4.1
 6 -7 -1 10 3.1
 6 -7 -1 10 2.9
 6 -7 -1 9.2 3
 6 -7 -1 13.2 3.2
 6 -7 -1 4.2 2.5
 6 -7 -1 8.5 2.8
 6 -7 -1 11.4 2.5
 6 -7 -1 11.7 3
 6 -7 -1 14.3 2.7
 6 -7 -1 10.6 2.8
 6 -7 -1 10.5 2.7
 -6 7 1 7.4 2.9
 -6 7 1 11.5 2.3
 -6 7 1 10.8 2.9
 -6 7 1 14.2 2.9
 -6 7 1 7.4 3.6
 -6 7 1 11.6 4.3
 -6 7 1 7.6 2.9
 -6 7 1 9.9 2.9
 -6 7 1 6.7 3
 -6 7 1 8.4 2.5
 5 -7 -1 1.9 2.3
 5 -7 -1 0.9 1.9
 5 -7 -1 1.6 2.2
 5 -7 -1 2.4 1.9
 5 -7 -1 4.6 1.4
 5 -7 -1 2.8 2.3
 5 -7 -1 2.6 2.5
 5 -7 -1 5.5 2.2
 5 -7 -1 3.1 1.8
 5 -7 -1 2.8 2.2
 5 -7 -1 1.9 2.2
 -5 7 1 8 2.2
 -5 7 1 0.7 2.2
 -5 7 1 3.5 2
 -5 7 1 1.6 3.4
 -5 7 1 2.4 3
 -5 7 1 0.4 2.2
 -5 7 1 0 2.5
 -5 7 1 2.4 1.9
 -5 7 1 1.8 2.2
 -5 7 1 2.1 2.1
 -5 7 1 1.9 1.7
 4 -7 -1 67.79 4.9
 4 -7 -1 70.59 4.4
 4 -7 -1 60.39 3.7
 4 -7 -1 68.19 4.4
 4 -7 -1 64.29 4.1
 4 -7 -1 65.29 3.6
 4 -7 -1 63.29 4.2
 4 -7 -1 61.89 4.3
 4 -7 -1 64.29 3.8
 4 -7 -1 62.29 4.2
 4 -7 -1 65.99 4.3
 4 -7 -1 61.39 3.8
 -4 7 1 65.39 3.9
 -4 7 1 65.79 3.6
 -4 7 1 59.69 4
 -4 7 1 72.29 3.7
 -4 7 1 70.89 4.2
 -4 7 1 69.49 4.2
 -4 7 1 71.49 4
 -4 7 1 63.49 4.1
 -4 7 1 67.79 4.7
 -4 7 1 60.89 5.1
 3 -7 -1 59.99 4
 3 -7 -1 71.59 3.9
 3 -7 -1 72.39 3.7
 3 -7 -1 66.39 4.1
 3 -7 -1 62.29 3.9
 3 -7 -1 66.89 3.7
 3 -7 -1 73.79 4
 3 -7 -1 72.69 3.7
 3 -7 -1 65.99 2.9
 3 -7 -1 64.09 4
 3 -7 -1 64.69 4.5
 3 -7 -1 75.09 4.2
 -3 7 1 68.79 3.4
 -3 7 1 71.89 3.9
 -3 7 1 74.79 3.9
 -3 7 1 68.19 3.6
 -3 7 1 62.79 3.6
 -3 7 1 69.19 4.2
 -3 7 1 60.99 3.4
 -3 7 1 69.59 4.4
 -3 7 1 74.19 4
 -3 7 1 69.79 4.4
 -3 7 1 66.89 3.6
 -3 7 1 75.39 3.9
 -3 7 1 77.49 4.9
 -3 7 1 70.69 4
 2 -7 -1 180.08 7.5
 2 -7 -1 185.68 7.7
 2 -7 -1 154.08 7.2
 2 -7 -1 172.98 6.8
 2 -7 -1 163.78 7.5
 2 -7 -1 176.98 7.7
 2 -7 -1 181.08 7.6
 2 -7 -1 173.88 7.4
 2 -7 -1 169.78 7.6
 2 -7 -1 191.58 8.1
 2 -7 -1 169.18 7.4
 2 -7 -1 169.08 7.7
 2 -7 -1 144.29 7.6
 2 -7 -1 172.58 7.5
 -2 7 1 177.98 7.6
 -2 7 1 177.38 7.6
 -2 7 1 165.48 6.8
 -2 7 1 177.38 7.4
 -2 7 1 181.38 7.5
 -2 7 1 171.78 7.4
 -2 7 1 164.38 7
 -2 7 1 183.48 8.1
 -2 7 1 148.59 7.7
 -2 7 1 177.48 7.7
 -2 7 1 161.68 7.2
 -2 7 1 185.18 7.9
 -2 7 1 168.28 7.3
 -2 7 1 173.38 7.3
 -2 7 1 166.08 7.1
 -2 7 1 160.78 7.2
 -2 7 1 180.38 8.3
 -2 7 1 170.88 7.8
 -2 7 1 156.68 7.2
 1 -7 -1 11.2 1.6
 1 -7 -1 11.6 1.8
 1 -7 -1 11.9 1.4
 1 -7 -1 9.6 1.5
 1 -7 -1 14.2 1.5
 1 -7 -1 13.9 2
 1 -7 -1 11.9 1.4
 1 -7 -1 12.9 0.7
 1 -7 -1 10.1 1.8
 1 -7 -1 11.1 1.6
 1 -7 -1 10.2 1.4
 1 -7 -1 11.2 1.5
 1 -7 -1 12.5 1.4
 1 -7 -1 12.7 1.3
 1 -7 -1 14.4 1.6
 1 -7 -1 13.6 1.3
 -1 7 1 15.6 2.1
 -1 7 1 12.6 1.1
 -1 7 1 9.1 1.7
 -1 7 1 14.2 1.4
 -1 7 1 13.3 1.1
 -1 7 1 11.1 1.7
 -1 7 1 8.8 1.8
 -1 7 1 14.6 1
 -1 7 1 11.9 1.2
 -1 7 1 14.1 1.6
 -1 7 1 15 1.7
 -1 7 1 13 0.9
 -1 7 1 11.6 1.4
 -1 7 1 11 1.3
 -1 7 1 12.2 1.3
 -1 7 1 10 1.5
 -1 7 1 12.1 2.3
 -1 7 1 10.7 1.3
 -1 7 1 12.1 1.5
 -1 7 1 9.5 1.4
 -1 7 1 13.1 1.4
 0 -7 -1 68.59 3.1
 0 -7 -1 73.49 3.4
 0 -7 -1 71.69 3.1
 0 -7 -1 66.39 3.1
 0 -7 -1 56.79 3.2
 0 -7 -1 60.49 3.6
 0 -7 -1 62.89 3.2
 0 -7 -1 54.39 3.3
 0 -7 -1 65.19 2.7
 0 -7 -1 67.19 3.4
 0 -7 -1 73.99 3.3
 0 -7 -1 57.79 3.3
 0 -7 -1 68.99 3.3
 0 -7 -1 69.59 3.4
 0 -7 -1 59.69 3.5
 0 -7 -1 68.19 3.7
 0 -7 -1 64.29 3.2
 0 -7 -1 70.79 3.5
 0 -7 -1 59.39 3.6
 0 -7 -1 72.69 3.2
 0 7 1 65.69 3
 0 7 1 70.09 3.3
 0 7 1 68.69 3.7
 0 7 1 71.59 3.5
 0 7 1 63.69 3.5
 0 7 1 68.09 3.2
 0 7 1 66.09 2.9
 0 7 1 63.29 3.1
 0 7 1 62.99 3.4
 0 7 1 57.89 3.3
 0 7 1 58.99 3.3
 0 7 1 69.69 3.6
 0 7 1 63.79 3
 0 7 1 66.09 2.9
 0 7 1 69.19 2.9
 0 7 1 65.29 2.9
 0 7 1 65.19 3.9
 0 7 1 71.59 4.1
 0 7 1 67.19 3.4
 0 7 1 69.39 3.6
 0 7 1 66.89 3.4
 0 7 1 69.59 3.5
 0 7 1 64.99 3.1
 0 7 1 67.69 3.2
 -1 -7 -1 139.39 6.1
 -1 -7 -1 145.89 6
 -1 -7 -1 149.49 5.8
 -1 -7 -1 157.38 6.5
 -1 -7 -1 138.29 6
 -1 -7 -1 142.99 5.9
 -1 -7 -1 155.58 6.1
 -1 -7 -1 142.49 5.8
 -1 -7 -1 150.68 6.2
 -1 -7 -1 131.39 6.2
 -1 -7 -1 137.59 6
 -1 -7 -1 131.19 6
 -1 -7 -1 128.69 6.1
 -1 -7 -1 128.19 6.3
 -1 -7 -1 150.38 6.1
 -1 -7 -1 125.29 6
 -1 -7 -1 130.49 6.2
 -1 -7 -1 134.49 6
 -1 -7 -1 128.69 6.2
 -1 -7 -1 151.28 5.9
 -1 -7 -1 163.38 6.3
 -1 -7 -1 136.59 6
 -1 -7 -1 129.49 6
 1 7 1 122.69 6
 1 7 1 155.68 6.2
 1 7 1 136.29 5.8
 1 7 1 152.08 6.3
 1 7 1 133.79 6.3
 1 7 1 145.39 5.8
 1 7 1 150.48 6.3
 1 7 1 145.39 6.6
 1 7 1 146.59 6.2
 1 7 1 148.89 6.7
 1 7 1 138.79 6.1
 1 7 1 145.29 6.1
 1 7 1 147.39 5.8
 1 7 1 142.99 5.8
 1 7 1 147.39 6.3
 1 7 1 151.48 6.3
 1 7 1 140.09 5.9
 1 7 1 145.49 5.9
 1 7 1 122.29 6.3
 1 7 1 142.09 6.3
 1 7 1 139.79 6.5
 1 7 1 150.78 5.7
 1 7 1 131.39 5.9
 1 7 1 144.59 5.8
 -2 -7 -1 20.6 1.6
 -2 -7 -1 20.2 1.6
 -2 -7 -1 22 1.8
 -2 -7 -1 20.5 1.5
 -2 -7 -1 24.4 1.7
 -2 -7 -1 26.1 1.6
 -2 -7 -1 21.6 1.1
 -2 -7 -1 19.5 1.4
 -2 -7 -1 18.4 1.7
 -2 -7 -1 20.2 1.5
 -2 -7 -1 20.1 1.5
 -2 -7 -1 21.7 1.9
 -2 -7 -1 20.3 1.4
 -2 -7 -1 19.9 1.2
 -2 -7 -1 21.7 1.9
 -2 -7 -1 17.3 1.5
 -2 -7 -1 22.7 1.6
 -2 -7 -1 18.6 1.6
 -2 -7 -1 24.2 1.8
 -2 -7 -1 21.1 1.7
 -2 -7 -1 20.3 1.1
 -2 -7 -1 23.8 1.5
 2 7 1 17.9 1.7
 2 7 1 19.2 1.8
 2 7 1 19.6 1.2
 2 7 1 21.4 1.5
 2 7 1 24.8 2.5
 2 7 1 19.2 1.5
 2 7 1 22.3 2.2
 2 7 1 22.8 1.7
 2 7 1 23.1 1.7
 2 7 1 20.4 1.2
 2 7 1 20.4 1
 2 7 1 22 1.9
 2 7 1 22.7 1.7
 2 7 1 19.7 1.2
 2 7 1 19.7 1.7
 2 7 1 16.8 1.9
 2 7 1 22.2 1.6
 2 7 1 20.4 1.6
 2 7 1 15.9 2.1
 2 7 1 23.4 1.7
 2 7 1 19 1.3
 2 7 1 20.5 1.1
 2 7 1 17.9 1.6
 -3 -7 -1 12.5 1.4
 -3 -7 -1 11 1.3
 -3 -7 -1 11.3 1.4
 -3 -7 -1 13.3 1.2
 -3 -7 -1 11.4 1.5
 -3 -7 -1 12.5 1.2
 -3 -7 -1 13.7 1.5
 -3 -7 -1 11.5 0.8
 -3 -7 -1 13.9 1
 -3 -7 -1 13.7 1.2
 -3 -7 -1 12.6 1.4
 -3 -7 -1 13.3 0.8
 -3 -7 -1 12 1.3
 -3 -7 -1 14.5 0.9
 3 7 1 13.6 1.4
 3 7 1 11.4 1.1
 3 7 1 10.7 0.9
 3 7 1 11.5 1.3
 3 7 1 12.4 1.8
 3 7 1 9.8 1
 3 7 1 11.4 1.5
 3 7 1 11.9 1.2
 3 7 1 14.3 1.4
 3 7 1 11.4 1.2
 3 7 1 11.3 0.9
 3 7 1 13.6 0.8
 3 7 1 12 1.4
 3 7 1 11.8 0.9
 3 7 1 11.3 1.5
 3 7 1 11.5 1.3
 3 7 1 10.6 0.7
 3 7 1 11.7 0.9
 3 7 1 11.9 1.1
 3 7 1 11.4 1.3
 3 7 1 12 1.9
 3 7 1 12.4 1.6
 3 7 1 13.6 1.9
 -4 -7 -1 249.58 10.1
 -4 -7 -1 239.68 9.8
 -4 -7 -1 241.68 9.8
 -4 -7 -1 230.38 9.8
 -4 -7 -1 238.58 9.7
 -4 -7 -1 248.28 10.2
 -4 -7 -1 223.28 10
 -4 -7 -1 242.28 9.8
 -4 -7 -1 245.78 10.1
 -4 -7 -1 237.68 9.7
 -4 -7 -1 251.87 10.2
 -4 -7 -1 227.88 9.9
 -4 -7 -1 245.38 9.9
 -4 -7 -1 238.98 9.9
 4 7 1 247.48 10
 4 7 1 250.77 10.1
 4 7 1 241.98 10
 4 7 1 248.88 10.1
 4 7 1 240.48 9.9
 4 7 1 244.58 9.8
 4 7 1 232.68 9.7
 4 7 1 239.08 9.9
 4 7 1 246.08 10.2
 4 7 1 232.38 10
 4 7 1 230.88 10
 4 7 1 250.37 10
 4 7 1 245.08 9.9
 4 7 1 232.38 10.7
 4 7 1 253.17 9.7
 4 7 1 234.78 9.5
 4 7 1 235.88 10
 -5 -7 -1 1.1 0.8
 -5 -7 -1 1.1 0.9
 -5 -7 -1 0.2 1.3
 -5 -7 -1 0.5 1.4
 -5 -7 -1 -0.5 1.2
 -5 -7 -1 1.9 1.2
 -5 -7 -1 0.4 0.7
 -5 -7 -1 0.8 0.8
 -5 -7 -1 0.6 0.8
 -5 -7 -1 0.1 0.6
 -5 -7 -1 -0.6 0.8
 -5 -7 -1 0 0.3
 5 7 1 0.1 0.5
 5 7 1 -2 1
 5 7 1 0 1.9
 5 7 1 0 0.8
 5 7 1 -0.7 1.1
 5 7 1 -0.4 0.9
 5 7 1 0.9 0.7
 5 7 1 -0.2 0.9
 5 7 1 -0.1 0.9
 5 7 1 -0.7 1.1
 5 7 1 0.6 0.9
 5 7 1 1.9 1.4
 5 7 1 0.3 0.7
 5 7 1 -0.6 1.1
 5 7 1 -0.8 2
 5 7 1 -0.9 0.7
 5 7 1 2.4 1
 -6 -7 -1 0.8 0.9
 -6 -7 -1 2.4 0.9
 -6 -7 -1 1.6 0.5
 -6 -7 -1 2 0.9
 -6 -7 -1 1.8 1.1
 -6 -7 -1 1.5 1
 -6 -7 -1 -0.1 1.3
 -6 -7 -1 1.8 0.8
 6 7 1 0.8 0.6
 6 7 1 1.7 1.1
 6 7 1 0.6 0.9
 6 7 1 2.7 1.1
 6 7 1 -0.3 1.2
 6 7 1 -0.3 1.3
 6 7 1 0.5 0.8
 6 7 1 1.4 0.9
 6 7 1 1.3 1.1
 6 7 1 -2.4 2.2
 6 7 1 2.9 1.1
 6 7 1 1.5 0.8
 6 7 1 1.4 1.1
 6 7 1 0.1 1.2
 6 7 1 2.5 1.1
 -7 -7 -1 59.19 3.2
 -7 -7 -1 54.99 3.7
 -7 -7 -1 56.59 3.2
 -7 -7 -1 58.99 3.4
 -7 -7 -1 55.59 2.9
 -7 -7 -1 55.69 3.2
 7 7 1 51.19 3.3
 7 7 1 59.69 3.2
 7 7 1 58.19 3.1
 7 7 1 60.99 3
 7 7 1 54.89 3.1
 7 7 1 55.29 2.6
 7 7 1 59.19 3.2
 7 7 1 60.89 4.5
 7 7 1 56.59 3.1
 7 7 1 58.09 3.4
 7 7 1 54.79 3.2
 7 7 1 55.09 3.2
 7 7 1 50.09 2.9
 -8 -7 -1 -1.7 1.6
 -8 -7 -1 1.3 1.5
 -8 -7 -1 -1.1 1.9
 -8 -7 -1 0.6 1.4
 -8 -7 -1 -0.9 1
 8 7 1 1.1 1.8
 8 7 1 0.1 1.5
 8 7 1 -2.5 3.3
 8 7 1 0.5 0.8
 8 7 1 0.1 1.5
 8 7 1 0 1.5
 8 7 1 -1.2 1.1
 8 7 1 0 1.4
 8 7 1 -1.4 1.7
 8 7 1 0.5 1
 8 7 1 -1.1 1.4
 -9 -7 -1 65.59 4.6
 -9 -7 -1 74.49 4.7
 -9 -7 -1 82.59 5.3
 -9 -7 -1 78.29 4.5
 -9 -7 -1 74.79 3.8
 9 7 1 69.89 3.5
 9 7 1 67.79 4.3
 9 7 1 70.59 3.7
 9 7 1 67.09 6.4
 9 7 1 74.09 4.3
 9 7 1 72.19 3.9
 9 7 1 74.49 4.2
 9 7 1 74.49 4.3
 9 7 1 77.69 4.5
 -10 -7 -1 19.4 3
 -10 -7 -1 17.3 3
 -10 -7 -1 17.4 3.6
 10 7 1 19.2 2.8
 10 7 1 17.1 1.6
 10 7 1 17.8 2
 10 7 1 15.2 5.7
 10 7 1 11.7 2.5
 10 7 1 15 2.6
 -11 -7 -1 -1.9 3.4
 -11 -7 -1 -3 2.1
 -11 -7 -1 1.1 3.4
 -11 -7 -1 -0.2 4
 11 7 1 -3.1 7.4
 11 7 1 3.5 3
 11 7 1 -1.1 1.2
 11 7 1 -3.6 2.8
 11 7 1 -1 2.8
 11 7 1 2 3.3
 11 7 1 1.2 1.9
 7 -8 -1 27.5 4.3
 7 -8 -1 26.4 4.8
 7 -8 -1 26.8 4.6
 7 -8 -1 22.7 4.7
 7 -8 -1 24.8 4.2
 7 -8 -1 27.8 5
 7 -8 -1 26.7 4.1
 7 -8 -1 33 4
 7 -8 -1 25.9 4.4
 7 -8 -1 26.6 4.4
 -7 8 1 35.9 6.3
 -7 8 1 23.3 4.2
 -7 8 1 25.6 4.7
 -7 8 1 25.4 4.4
 -7 8 1 25.7 5.4
 -7 8 1 26.3 5.4
 -7 8 1 25.6 4.3
 -7 8 1 31.6 7.5
 6 -8 -1 6.5 3.2
 6 -8 -1 3.7 2.9
 6 -8 -1 1.9 2.6
 6 -8 -1 3.4 3
 6 -8 -1 4.5 3.2
 6 -8 -1 8.5 3.7
 6 -8 -1 4.9 3.3
 6 -8 -1 15.4 3.7
 6 -8 -1 9.1 3.9
 6 -8 -1 8.4 3.6
 -6 8 1 8.1 5.2
 -6 8 1 3.5 3.3
 -6 8 1 5.6 3.3
 -6 8 1 4.4 3.4
 -6 8 1 3.3 3
 -6 8 1 6.1 3.6
 -6 8 1 14.2 4.4
 -6 8 1 2.9 3.5
 -6 8 1 6.2 3.3
 5 -8 -1 12.6 2.8
 5 -8 -1 20.3 3.5
 5 -8 -1 13.1 3.2
 5 -8 -1 14.3 2.3
 5 -8 -1 10.1 3.2
 5 -8 -1 12.2 3
 5 -8 -1 10.1 2.8
 5 -8 -1 13.5 3
 5 -8 -1 12.4 2.5
 5 -8 -1 15.7 2.8
 -5 8 1 14.4 3.2
 -5 8 1 13.8 2.8
 -5 8 1 13.8 2.9
 -5 8 1 13.9 4.1
 -5 8 1 10 2.7
 -5 8 1 11.5 3.7
 -5 8 1 9.2 2.6
 -5 8 1 15.2 3
 -5 8 1 11.3 4.2
 -5 8 1 13.9 2.9
 -5 8 1 14 2.5
 -5 8 1 14.8 2.8
 4 -8 -1 84.59 5.5
 4 -8 -1 77.19 4.3
 4 -8 -1 77.09 4.6
 4 -8 -1 86.69 5.2
 4 -8 -1 76.49 6
 4 -8 -1 83.69 5.2
 4 -8 -1 74.69 4.2
 4 -8 -1 78.59 5.3
 4 -8 -1 81.59 4.9
 4 -8 -1 80.59 5
 4 -8 -1 77.09 4.9
 4 -8 -1 73.59 4.5
 -4 8 1 75.19 5.7
 -4 8 1 81.19 4.8
 -4 8 1 67.79 5.1
 -4 8 1 81.69 4.7
 -4 8 1 71.29 6.2
 -4 8 1 80.79 5.2
 -4 8 1 73.09 4.8
 -4 8 1 83.69 4.9
 -4 8 1 89.19 5.3
 -4 8 1 77.69 4.3
 3 -8 -1 4.2 1.6
 3 -8 -1 6.8 1.9
 3 -8 -1 4 2.4
 3 -8 -1 6.3 1.8
 3 -8 -1 6.5 2.2
 3 -8 -1 3.8 2.1
 3 -8 -1 3.2 1.4
 3 -8 -1 7.2 2.2
 3 -8 -1 3.9 1.9
 3 -8 -1 8.5 1.9
 3 -8 -1 5.6 2
 3 -8 -1 4.7 1.9
 -3 8 1 6.5 2
 -3 8 1 3.5 2.3
 -3 8 1 4.6 1.9
 -3 8 1 3.1 2
 -3 8 1 4.7 2.1
 -3 8 1 8.7 2.1
 -3 8 1 5.8 1.7
 -3 8 1 7.1 1.6
 -3 8 1 3.7 1.7
 -3 8 1 3.1 2.3
 -3 8 1 3.1 2.9
 -3 8 1 4 3.2
 2 -8 -1 176.68 8.3
 2 -8 -1 188.38 8.3
 2 -8 -1 193.98 9.1
 2 -8 -1 188.38 8.5
 2 -8 -1 195.08 8.5
 2 -8 -1 178.78 8.6
 2 -8 -1 192.68 8.5
 2 -8 -1 192.98 8.4
 2 -8 -1 188.38 8.2
 2 -8 -1 178.08 8.4
 2 -8 -1 193.38 8.6
 -2 8 1 195.78 8.3
 -2 8 1 196.18 8.5
 -2 8 1 198.48 8.8
 -2 8 1 182.58 8.4
 -2 8 1 189.78 8.6
 -2 8 1 199.58 9.5
 -2 8 1 194.48 8.3
 -2 8 1 197.78 8.8
 -2 8 1 191.48 9.4
 -2 8 1 184.88 8.6
 -2 8 1 191.18 8.6
 -2 8 1 201.28 8.5
 -2 8 1 172.58 7.6
 1 -8 -1 428.16 17.5
 1 -8 -1 438.16 17.6
 1 -8 -1 444.76 17.4
 1 -8 -1 382.96 17
 1 -8 -1 425.76 17.6
 1 -8 -1 428.76 17.7
 1 -8 -1 409.06 18
 1 -8 -1 435.76 17.7
 1 -8 -1 456.85 17.8
 -1 8 1 442.36 17.8
 -1 8 1 445.96 17.7
 -1 8 1 389.86 17.2
 -1 8 1 440.06 18.4
 -1 8 1 445.66 17.7
 -1 8 1 445.16 17.5
 -1 8 1 424.06 17.1
 -1 8 1 451.85 17.5
 -1 8 1 429.36 18.3
 -1 8 1 430.56 17.7
 -1 8 1 439.06 17.6
 -1 8 1 443.86 17.9
 -1 8 1 444.76 17.8
 -1 8 1 400.86 17.5
 -1 8 1 385.86 17.2
 -1 8 1 427.66 17.4
 0 -8 -1 52.09 3
 0 -8 -1 52.69 2.7
 0 -8 -1 53.79 3
 0 -8 -1 55.39 2.9
 0 -8 -1 52.49 3.5
 0 -8 -1 55.09 3.1
 0 -8 -1 45.6 2.1
 0 -8 -1 54.89 2.9
 0 -8 -1 49.9 3.4
 0 -8 -1 51.39 3
 0 -8 -1 55.79 3.6
 0 -8 -1 49.99 2.8
 0 8 1 50.09 2.8
 0 8 1 52.49 3.4
 0 8 1 48.9 3
 0 8 1 51.99 3.1
 0 8 1 48.9 2.9
 0 8 1 43.8 2.6
 0 8 1 50.09 4.3
 0 8 1 51.09 3
 0 8 1 50.29 3.5
 0 8 1 50.79 3
 0 8 1 56.19 3.4
 0 8 1 51.29 2.4
 0 8 1 49.1 2.5
 0 8 1 50.29 3.8
 0 8 1 48 2.9
 0 8 1 50.89 2.8
 0 8 1 58.69 3.2
 0 8 1 48.1 2.4
 0 8 1 47.8 2.6
 -1 -8 -1 161.38 6.7
 -1 -8 -1 167.78 7.2
 -1 -8 -1 173.08 7.4
 -1 -8 -1 167.58 7
 -1 -8 -1 155.08 7.2
 -1 -8 -1 145.79 6.8
 -1 -8 -1 178.98 7.5
 -1 -8 -1 166.18 7
 -1 -8 -1 166.08 6.8
 -1 -8 -1 166.48 7.1
 1 8 1 145.19 7
 1 8 1 164.48 7.3
 1 8 1 169.48 6.7
 1 8 1 164.08 7.3
 1 8 1 162.88 6.8
 1 8 1 165.28 7.5
 1 8 1 165.68 7.6
 1 8 1 170.78 7.3
 1 8 1 157.28 6.7
 1 8 1 155.98 6.6
 1 8 1 163.28 7.3
 1 8 1 171.78 7.8
 1 8 1 156.88 6.7
 1 8 1 160.18 7.2
 1 8 1 155.48 6.8
 1 8 1 162.58 6.7
 1 8 1 167.78 7.3
 1 8 1 167.98 7.1
 1 8 1 147.89 6.8
 -2 -8 -1 69.39 3.6
 -2 -8 -1 58.39 3
 -2 -8 -1 63.29 3.2
 -2 -8 -1 66.29 2.9
 -2 -8 -1 62.99 3.2
 -2 -8 -1 54.99 3.4
 -2 -8 -1 59.09 2.7
 -2 -8 -1 54.79 3.5
 -2 -8 -1 59.09 3.2
 -2 -8 -1 61.49 2.8
 -2 -8 -1 65.79 3.2
 2 8 1 55.69 2.8
 2 8 1 68.99 3.4
 2 8 1 69.09 4.2
 2 8 1 65.39 4
 2 8 1 59.69 3.1
 2 8 1 54.79 3.4
 2 8 1 65.69 2.7
 2 8 1 62.49 2.6
 2 8 1 66.29 3.8
 2 8 1 62.89 3.6
 2 8 1 63.89 3.3
 2 8 1 61.39 2.7
 2 8 1 60.99 3.7
 2 8 1 64.59 2.9
 2 8 1 62.99 3.4
 2 8 1 60.99 2.8
 -3 -8 -1 182.98 7.4
 -3 -8 -1 180.28 8.1
 -3 -8 -1 174.18 7.9
 -3 -8 -1 192.68 7.9
 -3 -8 -1 193.58 7.6
 -3 -8 -1 170.28 7.8
 -3 -8 -1 189.88 7.8
 -3 -8 -1 186.28 7.5
 -3 -8 -1 174.28 7.7
 -3 -8 -1 186.48 7.9
 -3 -8 -1 185.08 8.1
 -3 -8 -1 194.08 8.5
 3 8 1 174.48 8
 3 8 1 189.28 8.3
 3 8 1 186.18 8
 3 8 1 174.38 7.4
 3 8 1 185.18 7.9
 3 8 1 189.58 7.5
 3 8 1 185.18 7.7
 3 8 1 186.18 7.6
 3 8 1 200.18 8.3
 3 8 1 186.68 7.6
 3 8 1 179.28 7.9
 3 8 1 185.38 7.6
 3 8 1 194.68 8.1
 3 8 1 178.18 8.6
 3 8 1 184.48 8.4
 3 8 1 179.28 7.9
 3 8 1 197.18 8
 3 8 1 182.98 7.8
 3 8 1 180.28 8.3
 3 8 1 190.08 8.3
 -4 -8 -1 139.29 5.8
 -4 -8 -1 134.99 6
 -4 -8 -1 127.69 5.3
 -4 -8 -1 138.89 6
 -4 -8 -1 140.49 6.1
 -4 -8 -1 117.19 5.8
 -4 -8 -1 132.39 5.5
 -4 -8 -1 125.89 5.9
 -4 -8 -1 132.49 5.4
 -4 -8 -1 130.09 5.7
 4 8 1 127.59 6
 4 8 1 127.59 5.8
 4 8 1 145.39 6.3
 4 8 1 139.29 5.9
 4 8 1 139.89 6.2
 4 8 1 127.59 5.2
 4 8 1 133.19 6
 4 8 1 122.89 6.1
 4 8 1 117.69 5.2
 4 8 1 130.79 6.9
 4 8 1 129.39 5.6
 4 8 1 147.99 5.9
 4 8 1 141.09 6
 4 8 1 137.29 5.6
 4 8 1 125.59 5.2
 4 8 1 132.89 5.9
 4 8 1 134.19 5.4
 4 8 1 122.69 5.2
 -5 -8 -1 7.6 0.9
 -5 -8 -1 6.2 0.7
 -5 -8 -1 5.3 1.5
 -5 -8 -1 7 1.1
 -5 -8 -1 4.4 0.9
 -5 -8 -1 7.8 1.4
 -5 -8 -1 5.5 1.1
 -5 -8 -1 5 0.8
 -5 -8 -1 6.8 1.5
 -5 -8 -1 6.3 1
 5 8 1 5.3 1.4
 5 8 1 7.1 1.5
 5 8 1 5.5 1.1
 5 8 1 8.4 1.3
 5 8 1 6.5 1.6
 5 8 1 7 0.8
 5 8 1 6.1 1.2
 5 8 1 8.4 1.6
 5 8 1 7 1.4
 5 8 1 4.6 2.5
 5 8 1 5.8 1.4
 5 8 1 6.8 1.3
 5 8 1 8.4 1.7
 -6 -8 -1 50.29 2.5
 -6 -8 -1 48.8 3.3
 -6 -8 -1 50.79 2.8
 -6 -8 -1 46 2.6
 -6 -8 -1 53.19 3.4
 -6 -8 -1 46.8 2.8
 -6 -8 -1 51.79 3.2
 -6 -8 -1 50.29 2.8
 -6 -8 -1 46 2.4
 6 8 1 47.6 2.6
 6 8 1 45.7 3.1
 6 8 1 47.7 2.3
 6 8 1 46.4 2.9
 6 8 1 51.59 2.9
 6 8 1 43.6 3
 6 8 1 52.69 4.4
 6 8 1 43.1 2.8
 6 8 1 44.8 2.7
 6 8 1 47.4 2.9
 6 8 1 45.8 3.2
 6 8 1 42 2.6
 6 8 1 50.39 3.3
 -7 -8 -1 41.4 2.8
 -7 -8 -1 43.4 2.6
 -7 -8 -1 42.3 2.7
 -7 -8 -1 42.2 2.7
 -7 -8 -1 45.1 3
 -7 -8 -1 44.3 3
 -7 -8 -1 43.2 2.6
 7 8 1 40 2.6
 7 8 1 36.4 4.5
 7 8 1 41.1 3
 7 8 1 45 3
 7 8 1 47.1 3
 7 8 1 39 2.6
 7 8 1 46.2 2.8
 7 8 1 36.8 2.5
 7 8 1 43.1 3.1
 7 8 1 42.2 2.9
 7 8 1 40.3 3.1
 7 8 1 40.3 2.2
 -8 -8 -1 -0.8 1.5
 -8 -8 -1 -1.2 2.1
 -8 -8 -1 -0.7 1.4
 -8 -8 -1 -1.3 1.6
 -8 -8 -1 -1.4 1.6
 -8 -8 -1 -0.7 1.3
 8 8 1 -1.6 1.6
 8 8 1 -1.9 2
 8 8 1 -1.8 1.7
 8 8 1 -0.5 1.7
 8 8 1 0.3 1.3
 8 8 1 -2.1 4
 8 8 1 -1.2 2.1
 8 8 1 0.2 1.3
 8 8 1 -0.4 1.2
 -9 -8 -1 1.9 1.7
 -9 -8 -1 0 1.8
 -9 -8 -1 -0.1 2
 -9 -8 -1 2.6 2.4
 -9 -8 -1 4.3 2.6
 9 8 1 1.7 2.2
 9 8 1 3.7 2
 9 8 1 1.3 1
 9 8 1 6.8 2.2
 9 8 1 3.2 5.2
 9 8 1 0.1 2.7
 9 8 1 1.4 1.4
 9 8 1 1.9 1.4
 -10 -8 -1 5.6 2.7
 -10 -8 -1 4.6 2.7
 -10 -8 -1 4 2.1
 -10 -8 -1 6.7 3.3
 10 8 1 3.7 3.2
 10 8 1 5.1 2.7
 10 8 1 5 1.3
 10 8 1 3 3
 10 8 1 3.3 1.6
 6 -9 -1 -5.6 3.5
 6 -9 -1 1.7 4.8
 6 -9 -1 0.8 3.2
 6 -9 -1 0.8 4.8
 6 -9 -1 3.6 3.8
 6 -9 -1 2.8 3.7
 6 -9 -1 -0.4 3.3
 6 -9 -1 0.1 3.4
 6 -9 -1 -1.5 3.9
 6 -9 -1 0.3 3.6
 6 -9 -1 -0.6 4.3
 -6 9 1 -1.2 4
 -6 9 1 1.3 4.6
 -6 9 1 0.4 4.1
 -6 9 1 -0.5 4.2
 -6 9 1 1 5.5
 -6 9 1 0.2 6.3
 -6 9 1 1.3 3.7
 5 -9 -1 8.8 3.5
 5 -9 -1 11.6 3.8
 5 -9 -1 12.2 3.8
 5 -9 -1 5 2.3
 5 -9 -1 14.2 3.8
 5 -9 -1 11 2.9
 5 -9 -1 12.9 3.4
 5 -9 -1 11.3 4.1
 -5 9 1 8.9 3.2
 -5 9 1 15.2 3.5
 -5 9 1 16.1 5.5
 -5 9 1 10.8 3.5
 -5 9 1 11.7 3.9
 -5 9 1 10.1 3.4
 -5 9 1 13 3.3
 -5 9 1 6.3 3.7
 -5 9 1 12.2 3.2
 4 -9 -1 1.4 2.2
 4 -9 -1 1.3 2.9
 4 -9 -1 5.1 2.6
 4 -9 -1 3.3 1.7
 4 -9 -1 3.6 3
 4 -9 -1 3.1 2.8
 4 -9 -1 7.2 2.7
 4 -9 -1 5.3 3.2
 4 -9 -1 0.6 2.7
 4 -9 -1 5.9 2.7
 -4 9 1 4.9 4.3
 -4 9 1 2.6 2.8
 -4 9 1 2.9 2.7
 -4 9 1 3.3 3.1
 -4 9 1 3.3 3.4
 -4 9 1 6.3 3.3
 -4 9 1 0.1 2.5
 -4 9 1 5.9 3.2
 -4 9 1 6.3 2.4
 -4 9 1 2.7 3
 -4 9 1 2.7 2.4
 3 -9 -1 10.2 2.6
 3 -9 -1 9.4 2.2
 3 -9 -1 8.4 5.2
 3 -9 -1 8.3 2.5
 3 -9 -1 8.2 2.5
 3 -9 -1 3.9 2.4
 3 -9 -1 5.3 1.6
 3 -9 -1 10.2 2.3
 3 -9 -1 6.8 2.3
 3 -9 -1 9.6 2.8
 3 -9 -1 6.6 2.4
 3 -9 -1 4.3 2.4
 -3 9 1 5.9 2.3
 -3 9 1 9.8 3.1
 -3 9 1 11.1 3.2
 -3 9 1 9.6 2.4
 -3 9 1 5.9 2.7
 -3 9 1 6.2 2.1
 -3 9 1 5.7 2.6
 -3 9 1 7.5 2.4
 -3 9 1 6.4 2.1
 -3 9 1 7.4 2.6
 -3 9 1 8.3 3.2
 2 -9 -1 85.29 4.9
 2 -9 -1 88.69 5
 2 -9 -1 80.29 4.8
 2 -9 -1 76.59 4.5
 2 -9 -1 89.39 5.1
 2 -9 -1 81.59 4.7
 2 -9 -1 85.49 4.8
 2 -9 -1 82.19 5.1
 2 -9 -1 85.89 6.6
 2 -9 -1 88.49 4.8
 2 -9 -1 81.59 4.9
 -2 9 1 71.29 5.5
 -2 9 1 92.09 5
 -2 9 1 79.99 5.5
 -2 9 1 89.79 6.3
 -2 9 1 86.69 4.7
 -2 9 1 93.39 4.6
 -2 9 1 77.79 6.3
 -2 9 1 79.69 4.9
 -2 9 1 85.39 5.3
 -2 9 1 89.39 4.4
 -2 9 1 86.19 5.2
 -2 9 1 95.69 5
 1 -9 -1 10.8 2.1
 1 -9 -1 8.6 1.8
 1 -9 -1 6.3 2.4
 1 -9 -1 7.8 1.8
 1 -9 -1 9.7 2.1
 1 -9 -1 9.5 1.6
 1 -9 -1 9.4 2
 1 -9 -1 11.8 1.8
 1 -9 -1 8.3 2
 1 -9 -1 7.5 1.8
 -1 9 1 5 2.2
 -1 9 1 8 1.9
 -1 9 1 5 2
 -1 9 1 7.1 1.8
 -1 9 1 8.6 2.1
 -1 9 1 8 2
 -1 9 1 8.2 1.9
 -1 9 1 11.6 1.9
 -1 9 1 8.3 1.5
 -1 9 1 8.2 0.9
 -1 9 1 6.8 2.1
 -1 9 1 12.4 3
 -1 9 1 7.4 3.1
 0 -9 -1 17.6 2.2
 0 -9 -1 21.5 2
 0 -9 -1 24.2 2.1
 0 -9 -1 20.5 2.3
 0 -9 -1 20.9 1.7
 0 -9 -1 21.6 2.4
 0 -9 -1 20.7 2.1
 0 -9 -1 22.9 2.3
 0 -9 -1 21.2 2
 0 -9 -1 19.8 2.5
 0 9 1 24.6 2.5
 0 9 1 19.4 2
 0 9 1 26.6 2.5
 0 9 1 16.5 2.1
 0 9 1 21.1 2.7
 0 9 1 20 3.1
 0 9 1 20.5 2.5
 0 9 1 25.7 2.6
 0 9 1 20.6 3.1
 0 9 1 21.1 3.4
 0 9 1 18.6 2.4
 0 9 1 26.2 2.1
 0 9 1 18.6 1.5
 0 9 1 24.9 2
 -1 -9 -1 50.29 3.2
 -1 -9 -1 49.5 3.2
 -1 -9 -1 51.89 3.7
 -1 -9 -1 50.59 2.9
 -1 -9 -1 49.5 3.3
 -1 -9 -1 60.29 3.4
 -1 -9 -1 51.39 3.4
 -1 -9 -1 52.69 2.9
 1 9 1 56.59 3.6
 1 9 1 54.69 3.6
 1 9 1 45.3 4.1
 1 9 1 52.19 3.7
 1 9 1 50.99 4.3
 1 9 1 50.49 3
 1 9 1 58.39 3.5
 1 9 1 49.99 2.8
 1 9 1 47.3 2.9
 1 9 1 54.29 3
 1 9 1 53.69 3.8
 1 9 1 52.59 3.6
 1 9 1 50.29 2.5
 1 9 1 51.29 3.9
 -2 -9 -1 -1.2 1.4
 -2 -9 -1 -0.2 1.1
 -2 -9 -1 0.6 1.3
 -2 -9 -1 2 1.4
 -2 -9 -1 -0.1 0.9
 -2 -9 -1 0.9 1.2
 -2 -9 -1 0.3 0.7
 -2 -9 -1 -1.1 1.1
 2 9 1 -0.5 1.2
 2 9 1 0.1 0.5
 2 9 1 -0.5 1.9
 2 9 1 -0.3 1.6
 2 9 1 1.1 1.5
 2 9 1 1.1 2.4
 2 9 1 0.1 0.8
 2 9 1 -1.8 2.2
 2 9 1 0.1 1.6
 2 9 1 1.5 1.6
 2 9 1 -1 1.2
 2 9 1 -1.3 1.4
 2 9 1 -0.6 0.8
 2 9 1 2.1 1.4
 2 9 1 -0.2 1.5
 2 9 1 1.2 1.7
 -3 -9 -1 0.4 0.6
 -3 -9 -1 0.7 1.4
 -3 -9 -1 2.5 1.1
 -3 -9 -1 -0.3 1.3
 -3 -9 -1 1.5 1
 -3 -9 -1 0.2 0.9
 -3 -9 -1 0.4 0.7
 -3 -9 -1 0.9 1.3
 -3 -9 -1 -0.3 1.1
 -3 -9 -1 -0.9 1.2
 3 9 1 -0.2 1
 3 9 1 -0.3 1.4
 3 9 1 -0.3 1.5
 3 9 1 -0.4 1.3
 3 9 1 -0.5 0.6
 3 9 1 1.3 0.5
 3 9 1 -1.9 1.4
 3 9 1 -0.8 2.6
 3 9 1 -0.1 0.8
 3 9 1 -1.7 1.4
 3 9 1 -0.6 1.3
 3 9 1 0.3 1.7
 3 9 1 -0.8 1
 3 9 1 0 1.5
 3 9 1 0.6 1.6
 3 9 1 -1 1.5
 3 9 1 -0.9 1
 -4 -9 -1 41.5 3
 -4 -9 -1 40.8 2.6
 -4 -9 -1 48.4 2.4
 -4 -9 -1 41.8 2.1
 -4 -9 -1 42.8 3.1
 -4 -9 -1 42.3 2.4
 -4 -9 -1 42.2 2.7
 -4 -9 -1 39.1 2.1
 -4 -9 -1 43 2.9
 4 9 1 46.8 3.1
 4 9 1 43.5 3.1
 4 9 1 46.3 2.9
 4 9 1 50.39 4.3
 4 9 1 43.1 3.2
 4 9 1 41.3 2.9
 4 9 1 41.4 3
 4 9 1 46.7 3.2
 4 9 1 43.9 2.1
 4 9 1 41.9 2.8
 4 9 1 40.7 2.7
 4 9 1 46.4 2.5
 4 9 1 42.6 3
 -5 -9 -1 50.69 3
 -5 -9 -1 53.39 3.3
 -5 -9 -1 48.7 3.3
 -5 -9 -1 54.89 3.5
 -5 -9 -1 53.59 3
 -5 -9 -1 46.1 2.5
 5 9 1 49.8 3
 5 9 1 44.1 3.4
 5 9 1 53.19 2.8
 5 9 1 54.09 3.3
 5 9 1 53.19 3.2
 5 9 1 49.6 2.4
 5 9 1 48.7 3.2
 5 9 1 49.5 4.6
 5 9 1 50.29 3.4
 5 9 1 51.99 3.2
 5 9 1 49.5 2.9
 5 9 1 50.89 3.4
 5 9 1 51.19 3.7
 5 9 1 48.3 3.4
 -6 -9 -1 135.49 6.1
 -6 -9 -1 147.99 6.9
 -6 -9 -1 137.89 6.7
 -6 -9 -1 142.29 6.8
 -6 -9 -1 142.79 6.2
 -6 -9 -1 134.19 6.1
 -6 -9 -1 138.19 6.4
 -6 -9 -1 138.49 6.3
 6 9 1 140.79 6.5
 6 9 1 144.09 6.4
 6 9 1 132.99 6.5
 6 9 1 152.98 6.4
 6 9 1 143.59 6.8
 6 9 1 144.39 5.9
 6 9 1 140.69 8.4
 6 9 1 143.79 6.3
 6 9 1 142.49 6.7
 6 9 1 140.99 7
 6 9 1 149.79 6.5
 6 9 1 148.39 6.8
 6 9 1 139.99 6.6
 -7 -9 -1 4.4 1.5
 -7 -9 -1 3.2 1.3
 -7 -9 -1 4.3 1.6
 -7 -9 -1 5.6 1.7
 -7 -9 -1 6.8 2
 -7 -9 -1 8.5 1.6
 7 9 1 11.3 2.5
 7 9 1 5.7 4.1
 7 9 1 4.8 2.1
 7 9 1 1.9 1.7
 7 9 1 8.6 2
 7 9 1 2.6 1.3
 7 9 1 7.8 2
 7 9 1 6 1
 7 9 1 5.8 1.4
 7 9 1 7.3 1.9
 7 9 1 4.5 2
 -8 -9 -1 4.3 2.4
 -8 -9 -1 6.6 2.2
 -8 -9 -1 5.2 1.8
 -8 -9 -1 6.8 1.7
 -8 -9 -1 4 2.4
 -8 -9 -1 4.7 1.7
 8 9 1 10.3 5.1
 8 9 1 10.1 2.8
 8 9 1 5.4 2.5
 8 9 1 7.9 2.2
 8 9 1 5.4 2.3
 8 9 1 5.9 1.1
 8 9 1 4.9 2
 8 9 1 5.7 1.5
 -9 -9 -1 5.2 2.7
 -9 -9 -1 6.1 2.9
 -9 -9 -1 3 2.3
 9 9 1 6.3 3.1
 9 9 1 2.6 1.2
 9 9 1 4.2 1.6
 9 9 1 3.2 1.7
 9 9 1 4.6 6.3
 -10 -9 -1 0.3 3.3
 -10 -9 -1 -0.6 2.5
 -10 -9 -1 1.1 3.7
 10 9 1 0.4 1.8
 10 9 1 1.5 3.2
 10 9 1 -1.6 3
 10 9 1 1.9 1.3
 10 9 1 -1.6 7.9
 10 9 1 0.5 1.7
 5 -10 -1 7.6 4.9
 5 -10 -1 6.3 4
 5 -10 -1 11.3 3.8
 5 -10 -1 4.3 3.3
 5 -10 -1 5.5 4.7
 5 -10 -1 10 4.5
 5 -10 -1 4.1 3.8
 5 -10 -1 10 4
 5 -10 -1 5.8 3.5
 -5 10 1 5.8 4.1
 -5 10 1 9.8 5
 -5 10 1 10.8 4
 -5 10 1 4.9 4
 -5 10 1 9.9 4
 -5 10 1 9.1 5.8
 -5 10 1 11.7 4.1
 -5 10 1 7.7 4.7
 4 -10 -1 42.9 4.9
 4 -10 -1 43.6 4.9
 4 -10 -1 43 3.9
 4 -10 -1 52.49 5.3
 4 -10 -1 35.7 4.1
 4 -10 -1 46.8 5.7
 4 -10 -1 40.5 5.4
 4 -10 -1 39.6 4.4
 4 -10 -1 41.1 4.2
 -4 10 1 39.1 3.9
 -4 10 1 38.9 4.3
 -4 10 1 59.19 5.3
 -4 10 1 50.89 4.7
 -4 10 1 51.19 5.1
 -4 10 1 40.8 7.7
 -4 10 1 54.89 5.2
 -4 10 1 49.6 5.7
 3 -10 -1 66.69 5.1
 3 -10 -1 58.79 4.2
 3 -10 -1 49.99 4.6
 3 -10 -1 65.29 5
 3 -10 -1 60.49 5.1
 3 -10 -1 59.49 4.4
 3 -10 -1 75.19 5.2
 3 -10 -1 62.69 6.1
 3 -10 -1 60.69 4.2
 3 -10 -1 56.99 4.6
 3 -10 -1 65.59 5.2
 -3 10 1 53.69 4.3
 -3 10 1 59.99 5.4
 -3 10 1 70.99 4.9
 -3 10 1 59.19 4.7
 -3 10 1 57.39 4.9
 -3 10 1 57.39 4.7
 -3 10 1 67.69 4.5
 -3 10 1 61.59 5.1
 -3 10 1 73.39 4.7
 -3 10 1 61.49 5.4
 2 -10 -1 17.4 3
 2 -10 -1 23.3 3.9
 2 -10 -1 20.1 3.2
 2 -10 -1 19.4 2.8
 2 -10 -1 22.6 2.7
 2 -10 -1 24.3 2.5
 2 -10 -1 23.2 3.4
 2 -10 -1 23.5 2.9
 2 -10 -1 17 2.9
 2 -10 -1 18.8 2.8
 -2 10 1 21.5 3.1
 -2 10 1 24.3 3.8
 -2 10 1 20.7 3.3
 -2 10 1 20.7 3.3
 -2 10 1 19.1 2.8
 -2 10 1 26.5 3.8
 -2 10 1 24.2 4.6
 -2 10 1 27.5 3
 -2 10 1 21.1 3.1
 -2 10 1 18.6 2.7
 -2 10 1 20.3 2.7
 1 -10 -1 3.6 2.2
 1 -10 -1 0.8 2.8
 1 -10 -1 3.4 1.9
 1 -10 -1 2.5 2
 1 -10 -1 0.3 2.1
 1 -10 -1 3.7 1.7
 1 -10 -1 3.7 1.8
 1 -10 -1 1.9 1.9
 1 -10 -1 4 1.9
 1 -10 -1 0.3 1.9
 1 -10 -1 -0.3 2
 -1 10 1 0.4 2
 -1 10 1 0.7 2.4
 -1 10 1 0.9 2.2
 -1 10 1 7.1 2.5
 -1 10 1 5.2 3.9
 -1 10 1 -0.5 2.2
 -1 10 1 1.2 2.7
 -1 10 1 -0.9 3.7
 -1 10 1 3.4 2
 -1 10 1 -1.3 2.8
 -1 10 1 1.1 2.2
 -1 10 1 -2.5 1.9
 0 -10 -1 23.3 2.7
 0 -10 -1 23.7 2.3
 0 -10 -1 23.1 2.4
 0 -10 -1 20.5 2.6
 0 -10 -1 23.7 2.5
 0 -10 -1 21.2 2.8
 0 -10 -1 22.2 3.2
 0 -10 -1 20.4 2.3
 0 -10 -1 22.9 2.4
 0 -10 -1 23.2 2.2
 0 10 1 26.7 2.5
 0 10 1 21.6 2.6
 0 10 1 28.9 2.8
 0 10 1 25.6 4.1
 0 10 1 22.9 2.6
 0 10 1 25.7 3.1
 0 10 1 25.1 2.4
 0 10 1 20.2 2.7
 0 10 1 23.5 4.3
 0 10 1 26.6 2.6
 0 10 1 23.5 1.8
 0 10 1 22.1 3.3
 0 10 1 21.3 3.2
 0 10 1 19.7 2.8
 -1 -10 -1 176.78 7.8
 -1 -10 -1 176.98 7.9
 -1 -10 -1 179.88 8.3
 -1 -10 -1 183.58 8.8
 -1 -10 -1 172.28 8.1
 -1 -10 -1 186.98 8.3
 -1 -10 -1 178.38 7.8
 -1 -10 -1 191.68 8.3
 -1 -10 -1 174.88 8.2
 -1 -10 -1 179.58 8
 1 10 1 187.28 8.5
 1 10 1 177.88 9.4
 1 10 1 169.08 8.2
 1 10 1 183.58 7.7
 1 10 1 187.18 8.6
 1 10 1 178.38 8.7
 1 10 1 170.18 8.1
 1 10 1 186.28 8.4
 1 10 1 176.48 8.4
 1 10 1 172.38 7.5
 1 10 1 184.08 8.5
 1 10 1 178.18 8.3
 1 10 1 181.28 8.3
 -2 -10 -1 42.9 2.7
 -2 -10 -1 47.9 3.8
 -2 -10 -1 40.4 3
 -2 -10 -1 39.4 3.1
 -2 -10 -1 43.2 3.6
 -2 -10 -1 46.9 3.2
 -2 -10 -1 41.5 3.3
 -2 -10 -1 43.6 3
 2 10 1 43.1 3.2
 2 10 1 40.5 2.4
 2 10 1 42.5 3.4
 2 10 1 39.5 3.5
 2 10 1 43.1 3.5
 2 10 1 43.7 3.1
 2 10 1 50.69 3.4
 2 10 1 44.9 4.3
 2 10 1 52.89 3.1
 2 10 1 46.1 3.3
 2 10 1 46.9 3.3
 2 10 1 41.2 3.5
 2 10 1 42.8 3.3
 2 10 1 42 3.4
 -3 -10 -1 147.19 6.9
 -3 -10 -1 142.89 6.9
 -3 -10 -1 142.99 6.7
 -3 -10 -1 141.89 6.4
 -3 -10 -1 137.29 6.5
 -3 -10 -1 153.28 7.3
 -3 -10 -1 150.68 6.8
 -3 -10 -1 145.29 6.4
 3 10 1 153.78 7.2
 3 10 1 148.19 7.1
 3 10 1 146.79 6.3
 3 10 1 141.09 7.1
 3 10 1 153.18 7.1
 3 10 1 149.69 6
 3 10 1 148.89 7.4
 3 10 1 135.29 6.7
 3 10 1 143.59 8.3
 3 10 1 136.89 6.9
 3 10 1 144.69 6.8
 3 10 1 147.19 6.8
 3 10 1 141.89 7.1
 3 10 1 146.79 6.8
 -4 -10 -1 90.19 4.3
 -4 -10 -1 93.19 4.7
 -4 -10 -1 91.79 5.1
 -4 -10 -1 92.69 4.4
 -4 -10 -1 87.29 4.8
 -4 -10 -1 82.19 4.6
 -4 -10 -1 103.89 5.3
 4 10 1 91.79 5.2
 4 10 1 92.69 6.6
 4 10 1 92.89 4.3
 4 10 1 89.59 4.7
 4 10 1 86.19 5
 4 10 1 94.49 5.4
 4 10 1 90.89 5.2
 4 10 1 93.29 5.1
 4 10 1 91.29 4.9
 4 10 1 86.39 4.6
 4 10 1 90.19 3.9
 4 10 1 86.09 5
 4 10 1 94.29 5
 -5 -10 -1 8.5 2
 -5 -10 -1 5.2 1.6
 -5 -10 -1 6 1.7
 -5 -10 -1 5.5 1.8
 -5 -10 -1 6 2.2
 -5 -10 -1 8.7 2
 5 10 1 5.6 1.4
 5 10 1 6.2 2.2
 5 10 1 6.2 2.2
 5 10 1 5.6 1.9
 5 10 1 8.5 2.1
 5 10 1 5.9 1.8
 5 10 1 5.5 2.3
 5 10 1 6.1 1.3
 5 10 1 5.6 0.9
 5 10 1 6.1 2.1
 5 10 1 5.9 3.2
 5 10 1 4.3 2.9
 5 10 1 4.3 1.9
 -6 -10 -1 6.3 1.9
 -6 -10 -1 1.9 2.1
 -6 -10 -1 2.6 1.6
 -6 -10 -1 2.1 1.7
 -6 -10 -1 7.3 2
 6 10 1 3.2 2.3
 6 10 1 2.1 2.2
 6 10 1 2.4 2.1
 6 10 1 4.5 1
 6 10 1 3.3 2.2
 6 10 1 5.7 2
 6 10 1 3.7 2.2
 6 10 1 4.9 1.3
 6 10 1 4 4.3
 6 10 1 7 2.6
 6 10 1 4.4 1.8
 -7 -10 -1 1.4 2
 -7 -10 -1 0.8 2.3
 -7 -10 -1 0.9 1.8
 -7 -10 -1 1.7 2
 -7 -10 -1 2.6 1.6
 7 10 1 0.7 5.2
 7 10 1 -0.6 2.2
 7 10 1 3.2 2.6
 7 10 1 1.8 2.1
 7 10 1 5.2 1.5
 7 10 1 0.9 2.5
 7 10 1 0.4 2
 7 10 1 1.2 1.5
 7 10 1 4.3 1.1
 7 10 1 3.3 2.6
 -8 -10 -1 -1.6 2
 -8 -10 -1 4.3 2.5
 -8 -10 -1 -3.4 2.6
 -8 -10 -1 0.4 2.5
 8 10 1 2.3 1.1
 8 10 1 0.8 1.7
 8 10 1 0.2 2.7
 8 10 1 0.3 1.4
 8 10 1 0.6 6.4
 8 10 1 4.6 2.9
 8 10 1 1.2 2.8
 -9 -10 -1 6.5 3.3
 -9 -10 -1 7.1 3.1
 -9 -10 -1 4.4 3.1
 -9 -10 -1 2.8 2.4
 9 10 1 3.6 1.8
 9 10 1 3.8 7.6
 9 10 1 4.6 1.9
 9 10 1 5.8 1.3
 9 10 1 5.1 2.9
 9 10 1 5.9 3.1
 4 -11 -1 -0.5 4.6
 4 -11 -1 -0.9 5.3
 4 -11 -1 4.6 4.4
 4 -11 -1 1.3 3.7
 4 -11 -1 4 4.1
 4 -11 -1 -3.8 3.1
 4 -11 -1 -0.3 5
 4 -11 -1 -0.4 4.4
 4 -11 -1 0.3 3.4
 4 -11 -1 2.3 3.8
 -4 11 1 -2 4.7
 -4 11 1 -3.5 4
 -4 11 1 -3.1 4.9
 -4 11 1 -2.1 4.5
 -4 11 1 -1.2 3.9
 -4 11 1 -0.9 4.1
 -4 11 1 5.6 5.9
 -4 11 1 -3.3 3.9
 -4 11 1 -1 3.9
 3 -11 -1 17.9 4.3
 3 -11 -1 12.7 3.5
 3 -11 -1 13.9 3.6
 3 -11 -1 18 4.1
 3 -11 -1 13.4 3.6
 3 -11 -1 11.9 3.2
 3 -11 -1 14.5 3.8
 3 -11 -1 9.9 3.4
 -3 11 1 15 4.6
 -3 11 1 16 3.9
 -3 11 1 13.9 3.7
 -3 11 1 14.3 3.9
 -3 11 1 18 4.6
 -3 11 1 9.2 4.4
 -3 11 1 19.1 3.9
 -3 11 1 20.6 5.2
 2 -11 -1 5.5 3.2
 2 -11 -1 -0.3 2.2
 2 -11 -1 -0.1 2.7
 2 -11 -1 2.9 3
 2 -11 -1 2.6 2.8
 2 -11 -1 3 3.1
 2 -11 -1 2.1 4.3
 2 -11 -1 3.2 2.8
 2 -11 -1 2 3.1
 -2 11 1 0 2.7
 -2 11 1 2.1 3.7
 -2 11 1 0.2 3.2
 -2 11 1 1 3.2
 -2 11 1 1.9 3.3
 -2 11 1 4.1 3.3
 -2 11 1 5.7 4.5
 -2 11 1 4.4 4.1
 -2 11 1 3.9 3
 -2 11 1 5 3.2
 1 -11 -1 0.8 2.7
 1 -11 -1 -1.2 2.6
 1 -11 -1 -0.9 2.1
 1 -11 -1 1.9 2.5
 1 -11 -1 0 3.4
 1 -11 -1 -3.7 2.4
 1 -11 -1 1.2 2.4
 1 -11 -1 1.4 3.1
 1 -11 -1 0 1.7
 1 -11 -1 -0.3 2.7
 -1 11 1 0.3 2.1
 -1 11 1 -2.3 2.8
 -1 11 1 1 2.3
 -1 11 1 -0.9 3
 -1 11 1 1.8 3.5
 -1 11 1 -2.6 2.9
 -1 11 1 2.3 3.6
 -1 11 1 -0.5 3
 -1 11 1 0.5 2.7
 -1 11 1 -0.2 3
 -1 11 1 -3.8 2.9
 0 -11 -1 1.2 2.2
 0 -11 -1 2.5 1.7
 0 -11 -1 1.7 2
 0 -11 -1 -1.4 2.9
 0 -11 -1 4.4 2.5
 0 -11 -1 -2.5 2.6
 0 -11 -1 1.2 2.1
 0 -11 -1 2.3 2.4
 0 11 1 -1.4 2.6
 0 11 1 3.6 2.7
 0 11 1 -0.3 3.2
 0 11 1 -1.3 2.4
 0 11 1 2.7 2.2
 0 11 1 -2.6 2.5
 0 11 1 2.1 2.8
 0 11 1 2.5 3.1
 0 11 1 -1 2.7
 0 11 1 -1.9 2.2
 -1 -11 -1 0.3 1.9
 -1 -11 -1 -0.2 2.2
 -1 -11 -1 -3.6 2.7
 -1 -11 -1 -0.9 1.8
 -1 -11 -1 -3.4 2.2
 -1 -11 -1 0.9 1.8
 -1 -11 -1 1.2 1.7
 -1 -11 -1 -1.6 2.2
 1 11 1 0 2.4
 1 11 1 -2.2 2.6
 1 11 1 -1.1 2.9
 1 11 1 -2.3 2.3
 1 11 1 -2.4 2.9
 1 11 1 -3 2.5
 1 11 1 0.4 2.3
 1 11 1 -2.1 2.4
 1 11 1 -5 1.9
 1 11 1 -2.9 3.5
 1 11 1 -3.9 2.3
 1 11 1 -3.7 1.1
 1 11 1 -0.2 2.4
 -2 -11 -1 16.2 3.9
 -2 -11 -1 6.4 1.8
 -2 -11 -1 10.2 2.9
 -2 -11 -1 11.6 2.4
 -2 -11 -1 8.4 2.3
 -2 -11 -1 11.2 1.9
 -2 -11 -1 8.1 2.2
 -2 -11 -1 9.6 2.3
 2 11 1 8.5 2.7
 2 11 1 11.5 2.7
 2 11 1 6.1 2.5
 2 11 1 6.5 2.7
 2 11 1 3.6 3.8
 2 11 1 10.4 2.9
 2 11 1 7.8 2.5
 2 11 1 14.2 2.6
 2 11 1 10.8 2.9
 2 11 1 7.5 1.4
 2 11 1 4 2.1
 2 11 1 9.7 2.2
 -3 -11 -1 16.2 2.3
 -3 -11 -1 9.5 1.9
 -3 -11 -1 15.6 2.9
 -3 -11 -1 11.6 2.5
 -3 -11 -1 15 2.4
 -3 -11 -1 12.5 2.3
 3 11 1 16.1 2.7
 3 11 1 14.6 2.5
 3 11 1 13 2.6
 3 11 1 17.3 3
 3 11 1 13.6 2.7
 3 11 1 14.5 2.8
 3 11 1 13.8 3
 3 11 1 9.3 2.5
 3 11 1 12.1 2.4
 -4 -11 -1 0 1.8
 -4 -11 -1 0.5 1.9
 -4 -11 -1 -0.4 1.8
 -4 -11 -1 1.1 2.1
 -4 -11 -1 -1.1 2.3
 -4 -11 -1 -2.3 2
 4 11 1 3.2 2.5
 4 11 1 -0.5 4.6
 4 11 1 0.2 2.4
 4 11 1 2.3 2.4
 4 11 1 -1.8 2.3
 4 11 1 2.3 1.4
 4 11 1 -1.5 1.2
 4 11 1 0.3 2
 4 11 1 0.5 2.6
 4 11 1 1.1 2.4
 4 11 1 -1.4 2.6
 4 11 1 0.3 0.8
 -5 -11 -1 40.1 3.4
 -5 -11 -1 52.79 3.7
 -5 -11 -1 51.19 4.4
 -5 -11 -1 45.1 3.9
 -5 -11 -1 47.4 3.4
 5 11 1 51.39 3.7
 5 11 1 48.5 3.3
 5 11 1 47.2 2.5
 5 11 1 44.5 4.3
 5 11 1 49.2 3.2
 5 11 1 54.09 4.2
 5 11 1 56.39 3.7
 5 11 1 43 6
 5 11 1 48.2 3.9
 5 11 1 47.5 3.7
 5 11 1 44.5 3.9
 -6 -11 -1 28.5 2.9
 -6 -11 -1 20.6 2.8
 -6 -11 -1 24.2 2.6
 -6 -11 -1 29.6 3.3
 -6 -11 -1 25.8 3.4
 6 11 1 26.1 3.3
 6 11 1 23.8 1.8
 6 11 1 26.1 3.4
 6 11 1 22.2 2.2
 6 11 1 19.1 3
 6 11 1 29.1 2.5
 6 11 1 22.6 6.3
 6 11 1 25.5 3.4
 6 11 1 30.6 3.8
 6 11 1 27.6 3.7
 -7 -11 -1 13.1 2.9
 -7 -11 -1 11 2.5
 -7 -11 -1 15.3 3
 -7 -11 -1 9.3 3.1
 -7 -11 -1 10.7 2.3
 7 11 1 11.5 3
 7 11 1 10.3 3.7
 7 11 1 12.9 3.1
 7 11 1 7.9 6.9
 7 11 1 12.8 2.2
 7 11 1 17.2 3
 7 11 1 14.1 2
 7 11 1 12.7 1.4
 7 11 1 9.9 3.4
 -8 -11 -1 4.8 3.1
 -8 -11 -1 4.2 3.3
 -8 -11 -1 5.9 2.4
 -8 -11 -1 7 3.4
 8 11 1 9.6 3.3
 8 11 1 6.9 3.6
 8 11 1 7.3 1.3
 8 11 1 3.4 4.1
 8 11 1 10.5 7.9
 8 11 1 2.9 4
 8 11 1 5.7 2.1
 8 11 1 4.1 1.8
 -9 -11 -1 13.1 4
 -9 -11 -1 11.8 3.2
 -9 -11 -1 14.7 4.3
 -9 -11 -1 8.3 3.7
 9 11 1 11.6 2.2
 9 11 1 12.9 2.4
 9 11 1 13.7 4.2
 9 11 1 13.5 1.7
 9 11 1 16.7 3.9
 3 -12 -1 21.2 6.1
 3 -12 -1 18.8 4.4
 3 -12 -1 10.8 4.1
 3 -12 -1 9.9 3.7
 3 -12 -1 17.5 5.6
 3 -12 -1 17 5.4
 3 -12 -1 8.5 4.4
 3 -12 -1 12 4.4
 -3 12 1 11.1 5.4
 -3 12 1 17.7 4.6
 -3 12 1 18.5 7.1
 -3 12 1 9.2 4.6
 -3 12 1 17.6 5.1
 -3 12 1 8.1 5.7
 -3 12 1 13.3 4.6
 -3 12 1 11.3 4.3
 -3 12 1 12.7 4.9
 2 -12 -1 10.6 4.2
 2 -12 -1 9.5 3.3
 2 -12 -1 4.9 4.4
 2 -12 -1 12.2 5
 2 -12 -1 5.4 3.5
 2 -12 -1 5.3 4.4
 2 -12 -1 4.9 3.8
 2 -12 -1 5.4 3.7
 -2 12 1 8.5 4.3
 -2 12 1 1.5 3.7
 -2 12 1 1.1 4.5
 -2 12 1 4.8 4.3
 -2 12 1 4.2 4.1
 -2 12 1 9.3 5.7
 -2 12 1 6.4 4.5
 -2 12 1 5.8 2
 -2 12 1 3.1 3.6
 1 -12 -1 33.8 4.1
 1 -12 -1 36.6 4
 1 -12 -1 35.6 4.4
 1 -12 -1 34.4 3.8
 1 -12 -1 33.3 4.8
 1 -12 -1 35.6 4.4
 1 -12 -1 32.4 3.5
 1 -12 -1 34.1 6
 1 -12 -1 39.5 5
 1 -12 -1 33.3 4.4
 -1 12 1 32.5 4.8
 -1 12 1 30.5 3.8
 -1 12 1 42 5.7
 -1 12 1 42.4 3.4
 -1 12 1 31.5 4.4
 -1 12 1 32.2 4.3
 -1 12 1 34.5 4.6
 -1 12 1 23.1 4
 -1 12 1 32.4 4.3
 -1 12 1 30.3 4.3
 -1 12 1 39.6 5.6
 -1 12 1 28.1 5
 0 -12 -1 50.99 5
 0 -12 -1 61.39 5.3
 0 -12 -1 65.59 6.3
 0 -12 -1 58.19 4.4
 0 -12 -1 56.39 5.1
 0 -12 -1 79.89 6
 0 -12 -1 63.89 4.7
 0 -12 -1 48.6 4.3
 0 12 1 55.89 5.8
 0 12 1 59.29 5.2
 0 12 1 56.29 5
 0 12 1 68.09 3.9
 0 12 1 56.69 4.5
 0 12 1 52.69 4.3
 0 12 1 60.99 5
 0 12 1 50.99 4.9
 0 12 1 68.19 8.9
 0 12 1 64.09 5
 0 12 1 72.19 5.3
 -1 -12 -1 15.7 3.4
 -1 -12 -1 8.9 3.3
 -1 -12 -1 8.4 2.9
 -1 -12 -1 9.3 3.1
 -1 -12 -1 9.5 4.1
 -1 -12 -1 9.7 2.5
 -1 -12 -1 9.9 2.3
 -1 -12 -1 3.4 2.4
 1 12 1 11.5 3.1
 1 12 1 10 3.1
 1 12 1 7.9 1.9
 1 12 1 8.6 3.7
 1 12 1 11.5 4.7
 1 12 1 19.6 4.3
 1 12 1 21.3 3.7
 -2 -12 -1 -3.3 3.1
 -2 -12 -1 -3.3 2.3
 -2 -12 -1 -1.5 2.2
 -2 -12 -1 1.7 2.8
 -2 -12 -1 0 2.5
 -2 -12 -1 -1.4 1.8
 -2 -12 -1 -0.7 2.8
 -2 -12 -1 -2.1 3.5
 2 12 1 0.8 3.6
 2 12 1 1.4 2.6
 2 12 1 -1.5 3.3
 2 12 1 0.3 3
 2 12 1 2 3.4
 2 12 1 0.8 2.9
 2 12 1 -0.7 1.4
 2 12 1 -1.7 3.4
 2 12 1 -0.2 2.9
 2 12 1 -1.4 1.6
 -3 -12 -1 6.2 2.6
 -3 -12 -1 12.5 3.5
 -3 -12 -1 6.1 2.7
 -3 -12 -1 7.8 2.3
 -3 -12 -1 6.2 2.2
 -3 -12 -1 8.4 2.8
 3 12 1 7.8 1.8
 3 12 1 4.9 3.1
 3 12 1 8.1 6.1
 3 12 1 5.8 2.4
 3 12 1 13.5 2
 3 12 1 13.7 3.6
 3 12 1 14.4 3.6
 3 12 1 5.4 2.1
 3 12 1 7.3 3.2
 3 12 1 4.2 3.4
 -4 -12 -1 3 2.3
 -4 -12 -1 0.2 2.4
 -4 -12 -1 7.1 2.7
 -4 -12 -1 3 3.1
 -4 -12 -1 2.3 3.2
 4 12 1 3.7 3.1
 4 12 1 2.5 2.7
 4 12 1 3 3.4
 4 12 1 4.1 3.2
 4 12 1 3.6 1.6
 4 12 1 6.7 3.6
 4 12 1 3.8 3.2
 4 12 1 1.3 3.2
 4 12 1 5.7 1.8
 4 12 1 4.1 1
 4 12 1 2.6 6
 -5 -12 -1 65.89 4.4
 -5 -12 -1 69.49 5.8
 -5 -12 -1 56.89 4.3
 -5 -12 -1 64.49 4.9
 -5 -12 -1 55.79 4.2
 -5 -12 -1 56.69 5.3
 5 12 1 61.79 8
 5 12 1 58.19 5.4
 5 12 1 62.19 4.8
 5 12 1 46.4 4.8
 5 12 1 60.49 4
 5 12 1 50.79 4.7
 5 12 1 63.09 3.9
 5 12 1 63.89 3.2
 5 12 1 46 4.4
 5 12 1 58.59 4.5
 -6 -12 -1 7.8 3.4
 -6 -12 -1 6.4 3
 -6 -12 -1 9.1 2.9
 -6 -12 -1 11.6 2.8
 -6 -12 -1 14.4 3.7
 -6 -12 -1 8.9 3
 6 12 1 8.5 3.7
 6 12 1 9.8 2
 6 12 1 3.3 12.2
 6 12 1 6.6 3.4
 6 12 1 7.7 4.4
 6 12 1 9 1.3
 6 12 1 7.8 1.9
 6 12 1 5.6 3.3
 -7 -12 -1 3.3 3.8
 -7 -12 -1 3.2 3.6
 -7 -12 -1 1.7 3.2
 -7 -12 -1 4.1 2.8
 7 12 1 2.7 1.9
 7 12 1 3.4 2
 7 12 1 5 1.3
 7 12 1 2.1 3.6
 7 12 1 2.3 9.2
 7 12 1 3.8 3.9
 7 12 1 3.6 3.9
 7 12 1 2.3 3.9
 1 -13 -1 -0.4 3.8
 1 -13 -1 0.3 5.4
 1 -13 -1 3.5 5.2
 1 -13 -1 0.9 5
 1 -13 -1 -1.8 3.3
 1 -13 -1 -0.9 3.7
 1 -13 -1 2.8 3.7
 -1 13 1 -0.3 4.5
 -1 13 1 1.7 2.3
 -1 13 1 2.9 5
 -1 13 1 -0.2 5.5
 -1 13 1 -1.4 4
 -1 13 1 1 4.7
 -1 13 1 3.9 4.9
 -1 13 1 2 6.7
 -1 13 1 3.5 5
 -1 13 1 4 4.4
 -1 13 1 2.3 4.9
 0 -13 -1 3.4 4.2
 0 -13 -1 2 4.4
 0 -13 -1 3.6 4.8
 0 -13 -1 -2.4 3.2
 0 -13 -1 1.4 4.5
 0 -13 -1 0.6 3.6
 0 -13 -1 -0.2 3.5
 0 -13 -1 0.7 6
 0 -13 -1 1.1 2.8
 0 13 1 6.1 4.6
 0 13 1 4.8 4.4
 0 13 1 6.9 6
 0 13 1 -2.4 3.7
 0 13 1 2.3 4.3
 0 13 1 1.5 3.6
 0 13 1 1.8 4.3
 0 13 1 4.3 4.8
 0 13 1 3.6 4.4
 0 13 1 0.9 2
 0 13 1 2.8 4.1
 -1 -13 -1 5.1 3.6
 -1 -13 -1 3 4.3
 -1 -13 -1 -0.5 2.9
 -1 -13 -1 4.2 3.9
 -1 -13 -1 5.7 4.2
 -1 -13 -1 2.5 5.4
 -1 -13 -1 1.5 2.7
 1 13 1 4.1 4.8
 1 13 1 1.9 4.2
 1 13 1 6.1 3.9
 1 13 1 4.1 3.3
 1 13 1 12.8 5.3
 1 13 1 4 3.9
 1 13 1 0.7 3.8
 1 13 1 4.5 3.7
 1 13 1 0.8 2
 1 13 1 0.9 4.3
 -2 -13 -1 9.4 3.8
 -2 -13 -1 2.7 3.1
 -2 -13 -1 6.9 2.8
 -2 -13 -1 5.5 2.6
 -2 -13 -1 5.5 3.7
 -2 -13 -1 12.4 5.2
 -2 -13 -1 7.7 4
 -2 -13 -1 12.8 4.1
 -2 -13 -1 5.7 4
 2 13 1 4.9 3.7
 2 13 1 5.3 3.9
 2 13 1 11.9 3.6
 2 13 1 10.4 2.2
 2 13 1 8.8 4.2
 2 13 1 6.1 3.3
 2 13 1 5.9 3.7
 2 13 1 11.2 4.6
 -3 -13 -1 15.3 3.7
 -3 -13 -1 27.9 5.6
 -3 -13 -1 14.5 2.7
 -3 -13 -1 12.8 3.4
 -3 -13 -1 24.2 4.2
 -3 -13 -1 19.3 4
 -3 -13 -1 15.1 3.1
 -3 -13 -1 17.9 3.8
 3 13 1 14.6 4.3
 3 13 1 16 2.4
 3 13 1 18.7 4.5
 3 13 1 20.8 4
 3 13 1 16.5 3.6
 3 13 1 29 5
 3 13 1 14.9 4
 3 13 1 17.3 4
 3 13 1 20.4 2.2
 -4 -13 -1 4 3.5
 -4 -13 -1 3.8 3.6
 -4 -13 -1 2 3.4
 -4 -13 -1 2 2.6
 -4 -13 -1 4.4 3.5
 -4 -13 -1 0.7 3.2
 -4 -13 -1 7.4 4.9
 4 13 1 4 2
 4 13 1 5 3.1
 4 13 1 3.2 3.7
 4 13 1 5.9 3.5
 4 13 1 0.8 10
 4 13 1 2.9 3.7
 4 13 1 6.2 2
 4 13 1 5.4 3.9
 4 13 1 4 4.3
 4 13 1 6.6 4.8
 -5 -13 -1 44.7 4.2
 -5 -13 -1 45.5 4.6
 -5 -13 -1 58.69 6.2
 -5 -13 -1 29.4 4.3
 -5 -13 -1 50.39 5
 -5 -13 -1 45.6 4.6
 5 13 1 39.6 5
 5 13 1 45 3.4
 5 13 1 34.3 5.1
 5 13 1 43.4 5
 5 13 1 52.49 4.1
 5 13 1 47.8 4.9
 5 13 1 41.1 4.5
 5 13 1 39.6 10.2
 5 13 1 60.59 6.1
 -6 -13 -1 11.8 4
 -6 -13 -1 11.8 3.8
 -6 -13 -1 10.1 3.7
 -6 -13 -1 6.9 3.4
 -6 -13 -1 16.6 3.9
 -6 -13 -1 18.5 5.2
 6 13 1 10.2 4.4
 6 13 1 16 5.4
 6 13 1 9.2 3.9
 6 13 1 9.7 2.3
 6 13 1 14 2.4
 6 13 1 11.1 4.3
 6 13 1 5.8 4.2
 6 12 -2 -3.3 4.4
 6 12 -2 -2.5 1.9
 6 12 -2 0.3 4
 6 12 -2 -2.6 3.7
 6 12 -2 -1.2 4.2
 6 12 -2 0.6 1.9
 6 12 -2 -3.3 5.3
 6 12 -2 -2.4 1.4
 -6 -12 2 1.9 4
 -6 -12 2 -0.3 4.5
 -6 -12 2 -2.6 3.4
 -6 -12 2 -0.7 3.5
 5 12 -2 11.7 5
 5 12 -2 8.5 2.2
 5 12 -2 11 3.6
 5 12 -2 9.9 4
 5 12 -2 13.7 4.9
 5 12 -2 12.7 8.9
 5 12 -2 9.3 4
 5 12 -2 8.5 4.3
 5 12 -2 11.7 2.2
 -5 -12 2 8.5 3.4
 -5 -12 2 12.5 4.9
 -5 -12 2 10.8 3.6
 -5 -12 2 9.4 4.1
 4 12 -2 36.7 4.5
 4 12 -2 46.8 8.8
 4 12 -2 45.6 3.3
 4 12 -2 36.9 4.7
 4 12 -2 40.7 4.9
 4 12 -2 36.9 4.2
 4 12 -2 38.7 5
 4 12 -2 34.6 4.5
 4 12 -2 48.6 5.5
 4 12 -2 43 3.5
 -4 -12 2 38 4.4
 -4 -12 2 49.1 5.8
 -4 -12 2 30.6 4
 -4 -12 2 31.7 4.3
 3 12 -2 16.4 3.9
 3 12 -2 19.6 4.2
 3 12 -2 18.1 3.5
 3 12 -2 32.3 4.9
 3 12 -2 19.7 4
 3 12 -2 21.7 4.4
 3 12 -2 25.9 2.5
 3 12 -2 23.9 2.6
 -3 -12 2 15.5 3.6
 -3 -12 2 17.6 4.2
 -3 -12 2 22.1 5.3
 -3 -12 2 27.8 4.5
 -3 -12 2 19.1 3.8
 -3 -12 2 11.8 4.1
 2 12 -2 0 1.7
 2 12 -2 1.4 3.1
 2 12 -2 0.8 3.4
 2 12 -2 0.2 3.5
 2 12 -2 -0.3 3.6
 2 12 -2 4.4 4
 2 12 -2 1.1 1.9
 2 12 -2 0.4 3.5
 2 12 -2 5.5 4
 -2 -12 2 2.2 3.6
 -2 -12 2 0.7 3.5
 -2 -12 2 -1.6 3.9
 -2 -12 2 -3 3.3
 -2 -12 2 -1.8 4.9
 -2 -12 2 -2.9 2.3
 1 12 -2 10.2 5.4
 1 12 -2 13.8 4.1
 1 12 -2 7.1 4
 1 12 -2 11.7 3.4
 1 12 -2 5.7 4.2
 1 12 -2 7.4 4.5
 1 12 -2 4.5 3.9
 1 12 -2 10.6 3.3
 1 12 -2 3.6 3.8
 1 12 -2 8.4 2.3
 1 12 -2 8.3 4
 -1 -12 2 4.2 2.6
 -1 -12 2 1.5 3.6
 -1 -12 2 4.1 3.5
 -1 -12 2 5.3 3.5
 -1 -12 2 2.9 5.3
 -1 -12 2 5.2 4.2
 -1 -12 2 7.5 4.4
 0 12 -2 -2.3 4.2
 0 12 -2 1.9 3.6
 0 12 -2 0.3 4.2
 0 12 -2 -2.6 3.8
 0 12 -2 4.3 4.1
 0 12 -2 0.9 3.9
 0 12 -2 -0.9 1.9
 0 12 -2 2.5 5.1
 0 12 -2 -1.5 3.7
 0 12 -2 -3.1 3.1
 0 12 -2 -0.7 4.2
 0 -12 2 0.5 3.3
 0 -12 2 1.3 4.5
 0 -12 2 0 3.5
 0 -12 2 -3.7 3.8
 0 -12 2 -3.1 4
 0 -12 2 -2.2 2.8
 0 -12 2 0.5 4.5
 0 -12 2 -1.2 5.9
 -1 12 -2 3.1 4.3
 -1 12 -2 3.4 4.5
 -1 12 -2 6.7 5
 -1 12 -2 0.8 3.7
 -1 12 -2 7.4 4.8
 -1 12 -2 11.1 4.3
 -1 12 -2 8.9 6
 -1 12 -2 5.5 4.6
 -1 12 -2 9.5 4.4
 -1 12 -2 3.7 2.2
 -1 12 -2 4.7 4.4
 -1 12 -2 4 4.3
 -1 12 -2 0.9 4.9
 1 -12 2 1.5 4.3
 1 -12 2 0 3.4
 1 -12 2 -0.3 3.6
 1 -12 2 1.5 4.1
 1 -12 2 2.9 5.2
 1 -12 2 6.7 6.5
 1 -12 2 14.8 4.3
 1 -12 2 4.7 5.2
 7 11 -2 -0.2 1.9
 7 11 -2 -0.7 1.7
 7 11 -2 -1.8 3.3
 7 11 -2 -3.2 4.2
 7 11 -2 0.9 8.8
 7 11 -2 -0.3 1.2
 -7 -11 2 -2.3 3
 -7 -11 2 -1.7 2.9
 -7 -11 2 -0.5 3.2
 -7 -11 2 -0.2 3.7
 6 11 -2 21.3 4.3
 6 11 -2 15.7 1.5
 6 11 -2 14.5 3.5
 6 11 -2 16 2.2
 6 11 -2 16.6 3.4
 6 11 -2 16.1 3.3
 6 11 -2 13.4 3.9
 6 11 -2 13.9 2.3
 6 11 -2 28.3 11.8
 -6 -11 2 15.7 3.5
 -6 -11 2 13.4 3.3
 -6 -11 2 16.2 3.2
 5 11 -2 -1.3 6.7
 5 11 -2 4.4 3.1
 5 11 -2 0.6 3.4
 5 11 -2 1.2 1.1
 5 11 -2 2.1 1.8
 5 11 -2 3.1 1.7
 5 11 -2 1.8 3.1
 5 11 -2 0 2.6
 5 11 -2 2.8 3.1
 -5 -11 2 0.1 2.5
 -5 -11 2 1.1 2.9
 -5 -11 2 1.4 2.8
 -5 -11 2 2.6 2.7
 4 11 -2 14.7 1.9
 4 11 -2 15.3 3.3
 4 11 -2 16.9 3.5
 4 11 -2 9.7 3.7
 4 11 -2 11.8 3
 4 11 -2 14.8 2.8
 4 11 -2 14.7 2.2
 4 11 -2 17.2 3.7
 4 11 -2 11.4 6.3
 -4 -11 2 12.3 2.8
 -4 -11 2 10.8 2.9
 -4 -11 2 15.6 2.9
 -4 -11 2 11.7 3.8
 3 11 -2 10.3 2.7
 3 11 -2 18.4 3.1
 3 11 -2 15.3 3.4
 3 11 -2 13.4 6.1
 3 11 -2 17.3 3.5
 3 11 -2 18.5 3.5
 3 11 -2 14.1 2.7
 3 11 -2 11.8 1.9
 3 11 -2 18.3 2.2
 3 11 -2 11.7 3.4
 -3 -11 2 11 2.9
 -3 -11 2 12.7 2.2
 -3 -11 2 11.3 2.9
 -3 -11 2 13.3 2.8
 -3 -11 2 17.8 3.7
 -3 -11 2 12.2 3
 2 11 -2 23.6 3.5
 2 11 -2 27.9 3.9
 2 11 -2 25 2.4
 2 11 -2 27.1 3.1
 2 11 -2 26.5 3.7
 2 11 -2 20.3 3.7
 2 11 -2 21.1 3.8
 2 11 -2 27.6 3.3
 2 11 -2 30.5 3.7
 2 11 -2 26.7 2.2
 2 11 -2 24.1 3
 2 11 -2 22.2 3.4
 -2 -11 2 21 3.3
 -2 -11 2 19.3 2.6
 -2 -11 2 23.9 2.6
 -2 -11 2 24.4 3.3
 -2 -11 2 26 3.6
 -2 -11 2 27 3.4
 -2 -11 2 21.7 3.2
 -2 -11 2 31.9 4.3
 1 11 -2 41 4.4
 1 11 -2 43.8 4.4
 1 11 -2 40.3 4.2
 1 11 -2 37.4 3
 1 11 -2 36.1 3.4
 1 11 -2 38.4 3.8
 1 11 -2 43.9 3.9
 1 11 -2 31.1 3.5
 1 11 -2 29 4.2
 1 11 -2 33.3 3.8
 1 11 -2 42.2 3.9
 1 11 -2 30.6 4.1
 1 11 -2 32 4
 -1 -11 2 34.4 4
 -1 -11 2 34.7 3
 -1 -11 2 37.6 3.8
 -1 -11 2 33.6 3.9
 -1 -11 2 31.6 3.8
 -1 -11 2 30.1 4.7
 -1 -11 2 34.7 4.1
 -1 -11 2 29.5 3.1
 0 11 -2 1.8 1.7
 0 11 -2 -0.1 3.2
 0 11 -2 1.4 2.9
 0 11 -2 -4.9 3.6
 0 11 -2 -3.1 3.7
 0 11 -2 -1.1 2.9
 0 11 -2 -0.9 3.2
 0 11 -2 -0.7 3.1
 0 11 -2 1.9 3.1
 0 11 -2 -0.3 3
 0 -11 2 -1.5 2.3
 0 -11 2 -0.5 2.4
 0 -11 2 2.3 4.1
 0 -11 2 -5.4 3.2
 0 -11 2 -2.6 2.8
 0 -11 2 0.2 2.9
 -1 11 -2 4.5 4.7
 -1 11 -2 1.8 3.4
 -1 11 -2 3.1 1.9
 -1 11 -2 8.4 3.4
 -1 11 -2 2.4 4.1
 -1 11 -2 6.1 3.7
 -1 11 -2 8.6 3.5
 -1 11 -2 3.3 3
 -1 11 -2 5 3.5
 -1 11 -2 7.1 3.3
 -1 11 -2 6.1 3.4
 -1 11 -2 5.5 4.4
 -1 11 -2 2.2 3.6
 -1 11 -2 2.5 3.5
 1 -11 2 5.7 3.9
 1 -11 2 7.9 4.7
 1 -11 2 1.6 2.5
 1 -11 2 2.8 3.7
 1 -11 2 1.2 3.4
 1 -11 2 2.6 3.1
 1 -11 2 4.2 2.8
 -2 11 -2 6.3 4.2
 -2 11 -2 3.4 3.8
 -2 11 -2 6.7 3.9
 -2 11 -2 5.5 3.5
 -2 11 -2 4.1 3.7
 -2 11 -2 10.3 3.9
 -2 11 -2 3 2
 -2 11 -2 4.5 3.8
 -2 11 -2 4.9 5.1
 -2 11 -2 8.3 4
 -2 11 -2 3.1 3.6
 -2 11 -2 5.5 4.3
 -2 11 -2 10.7 5.2
 -2 11 -2 6.6 3.8
 2 -11 2 1.1 3.9
 2 -11 2 4.9 3.4
 2 -11 2 2.7 5.8
 2 -11 2 3.3 3.5
 2 -11 2 6.3 3.6
 2 -11 2 4.5 3.7
 2 -11 2 8.3 4.6
 -3 11 -2 5.5 4.7
 -3 11 -2 0 4.8
 -3 11 -2 2.5 4.3
 -3 11 -2 0.7 4
 -3 11 -2 0.3 4
 -3 11 -2 0.5 4.3
 -3 11 -2 -0.5 5.2
 -3 11 -2 6 6
 -3 11 -2 -1.7 4.2
 -3 11 -2 0.3 4.6
 -3 11 -2 -0.1 4
 -3 11 -2 -3.3 4.9
 -3 11 -2 -0.2 4.5
 3 -11 2 0.7 3.7
 3 -11 2 4.6 4.2
 3 -11 2 -1.9 5.3
 3 -11 2 -1.6 4.1
 3 -11 2 -1.6 3.6
 3 -11 2 2.7 5.1
 3 -11 2 -1.6 3.3
 9 10 -2 -0.5 2
 9 10 -2 3.8 1.4
 9 10 -2 1.2 5.8
 9 10 -2 0.6 1.8
 -9 -10 2 -1.8 3
 -9 -10 2 -0.6 3.7
 -9 -10 2 0.2 3.8
 -9 -10 2 -1.6 3.9
 8 10 -2 2.5 4.3
 8 10 -2 3.8 1.3
 8 10 -2 -0.7 3.7
 8 10 -2 4.4 1.8
 8 10 -2 5.9 8
 8 10 -2 3.9 1.9
 -8 -10 2 0.7 2.4
 -8 -10 2 -0.7 3.2
 -8 -10 2 0 3.3
 -8 -10 2 0 3
 7 10 -2 45.4 4.7
 7 10 -2 45.4 4.4
 7 10 -2 59.09 8
 7 10 -2 51.59 3.6
 7 10 -2 42.3 4.8
 7 10 -2 51.09 2.7
 7 10 -2 38.8 3.7
 7 10 -2 51.69 3.4
 -7 -10 2 46.5 4
 -7 -10 2 51.49 4.2
 -7 -10 2 42.6 4.2
 -7 -10 2 49.4 3.6
 6 10 -2 60.39 4.5
 6 10 -2 53.09 4.5
 6 10 -2 68.49 3.9
 6 10 -2 61.49 4.5
 6 10 -2 58.39 4.9
 6 10 -2 55.99 4.1
 6 10 -2 66.69 3.7
 6 10 -2 61.39 3.1
 6 10 -2 58.19 7.3
 6 10 -2 64.89 4.6
 -6 -10 2 55.89 4.7
 -6 -10 2 60.79 4.2
 -6 -10 2 64.29 4.5
 -6 -10 2 55.59 4.1
 -6 -10 2 63.79 4.8
 5 10 -2 20.6 2.8
 5 10 -2 20.3 2.9
 5 10 -2 22.5 3.5
 5 10 -2 20.5 3
 5 10 -2 21.8 3.1
 5 10 -2 17.4 5.1
 5 10 -2 25.4 3.3
 5 10 -2 23.3 2.2
 5 10 -2 18 3.1
 5 10 -2 23.2 2.3
 -5 -10 2 19.2 2.5
 -5 -10 2 24.2 2.7
 -5 -10 2 22.7 2.4
 -5 -10 2 22.9 3
 -5 -10 2 20.7 2.9
 4 10 -2 16.2 1.8
 4 10 -2 16.1 2.5
 4 10 -2 16.3 2.7
 4 10 -2 14.8 4.9
 4 10 -2 16.6 2.6
 4 10 -2 16.4 3
 4 10 -2 13.2 2.3
 4 10 -2 14.7 2.8
 4 10 -2 16.1 2
 4 10 -2 16 1.3
 4 10 -2 11.6 2.7
 -4 -10 2 11.4 2.4
 -4 -10 2 16.6 2.5
 -4 -10 2 12.7 2.3
 -4 -10 2 16.3 2.6
 -4 -10 2 16.9 2.1
 -4 -10 2 14.9 2.7
 3 10 -2 0.5 2.3
 3 10 -2 1.3 2.4
 3 10 -2 0.1 2.2
 3 10 -2 0 1.8
 3 10 -2 0.3 1.9
 3 10 -2 -1 2.3
 3 10 -2 0.2 1.5
 3 10 -2 -0.2 1.2
 3 10 -2 1.8 2.2
 3 10 -2 1.8 2
 3 10 -2 0.5 5
 3 10 -2 0.5 2.5
 -3 -10 2 -1.9 1.4
 -3 -10 2 -1.6 2
 -3 -10 2 0.8 1.9
 -3 -10 2 0.7 2
 -3 -10 2 1.1 2.1
 -3 -10 2 0.3 1.9
 2 10 -2 96.49 4.8
 2 10 -2 99.99 5.4
 2 10 -2 93.39 5.9
 2 10 -2 94.19 4.5
 2 10 -2 96.39 5.7
 2 10 -2 84.39 5.5
 2 10 -2 100.19 6.8
 2 10 -2 90.99 5.3
 2 10 -2 94.69 4.5
 2 10 -2 93.39 5.8
 2 10 -2 100.49 5.8
 2 10 -2 89.69 5.5
 2 10 -2 92.09 5.4
 2 10 -2 92.29 5.5
 2 10 -2 98.59 5.5
 2 10 -2 115.79 5.8
 -2 -10 2 94.59 5.5
 -2 -10 2 94.79 5
 -2 -10 2 103.59 5.6
 -2 -10 2 100.59 5.5
 -2 -10 2 101.29 5.4
 -2 -10 2 88.09 4.7
 -2 -10 2 94.89 6.2
 1 10 -2 76.89 5.4
 1 10 -2 72.69 4.7
 1 10 -2 59.29 4.3
 1 10 -2 76.69 3.7
 1 10 -2 73.89 4.7
 1 10 -2 78.49 4.5
 1 10 -2 72.59 4.9
 1 10 -2 75.59 5.1
 1 10 -2 78.09 5.4
 1 10 -2 71.99 4.8
 1 10 -2 83.29 4
 1 10 -2 66.29 4.8
 1 10 -2 86.49 5
 1 10 -2 72.29 4.7
 1 10 -2 72.79 5.2
 1 10 -2 72.69 5.4
 -1 -10 2 78.99 4.9
 -1 -10 2 64.59 4.9
 -1 -10 2 73.09 5.1
 -1 -10 2 75.79 4.9
 -1 -10 2 57.19 4.3
 -1 -10 2 72.89 4.1
 -1 -10 2 68.79 4.3
 -1 -10 2 72.79 4.8
 -1 -10 2 64.89 5.6
 0 10 -2 27.2 3.2
 0 10 -2 23.5 3.1
 0 10 -2 24 2.9
 0 10 -2 24.1 1.8
 0 10 -2 27.4 3.8
 0 10 -2 26.2 2.2
 0 10 -2 27.6 3.4
 0 10 -2 21.6 3.1
 0 10 -2 33.3 3.5
 0 10 -2 32.2 3
 0 10 -2 35.6 3.3
 0 10 -2 30.1 3.4
 0 10 -2 21.7 3.5
 0 10 -2 30.8 3.1
 0 10 -2 26.4 3.1
 0 -10 2 25.5 3.1
 0 -10 2 24.3 2.5
 0 -10 2 33.4 4.2
 0 -10 2 27.8 3.4
 0 -10 2 17.8 2.5
 0 -10 2 22.7 2.4
 0 -10 2 28.6 3
 0 -10 2 32.7 3.3
 0 -10 2 25.3 3.2
 -1 10 -2 2.3 3
 -1 10 -2 2.2 2.6
 -1 10 -2 0.4 1.4
 -1 10 -2 3 2.8
 -1 10 -2 0.9 2.6
 -1 10 -2 0.1 2.5
 -1 10 -2 0.7 2.7
 -1 10 -2 -1.8 2.4
 -1 10 -2 6.1 2.8
 -1 10 -2 -0.1 2.7
 -1 10 -2 4.4 3.4
 -1 10 -2 2 3
 -1 10 -2 -0.8 2.5
 -1 10 -2 1.9 2.5
 1 -10 2 1.7 2.6
 1 -10 2 -1.6 2.8
 1 -10 2 -2.1 2.7
 1 -10 2 1.7 2.3
 1 -10 2 -0.9 2.3
 1 -10 2 3.4 2
 1 -10 2 -1.5 3.5
 1 -10 2 3.2 2.2
 1 -10 2 1.2 2.9
 1 -10 2 2.7 2.7
 -2 10 -2 1.8 3.7
 -2 10 -2 -0.7 1.5
 -2 10 -2 1.7 2.7
 -2 10 -2 1.9 2.9
 -2 10 -2 -1.7 3.2
 -2 10 -2 2.4 2.7
 -2 10 -2 0.6 2.3
 -2 10 -2 -0.9 3.1
 -2 10 -2 1.6 3.2
 -2 10 -2 3.5 3.3
 -2 10 -2 0.9 2.8
 -2 10 -2 1.3 2.9
 -2 10 -2 -3.1 2.9
 -2 10 -2 -5 3.7
 -2 10 -2 -0.7 2.8
 2 -10 2 0.5 2.8
 2 -10 2 0.9 2.7
 2 -10 2 -0.5 2.2
 2 -10 2 0.7 3.1
 2 -10 2 -1.5 3.1
 2 -10 2 -2.1 4.2
 2 -10 2 1.4 2.6
 2 -10 2 -0.5 2.8
 2 -10 2 -0.6 2.9
 -3 10 -2 1.2 1.6
 -3 10 -2 5.6 3.3
 -3 10 -2 4 3.9
 -3 10 -2 -1.4 3.9
 -3 10 -2 1.9 3.2
 -3 10 -2 1.4 4
 -3 10 -2 4 3.7
 -3 10 -2 5.5 5.2
 -3 10 -2 2.4 3.6
 -3 10 -2 1.4 3.4
 -3 10 -2 3.4 3.2
 -3 10 -2 0.5 3.5
 -3 10 -2 2.9 3.1
 3 -10 2 3.9 5.1
 3 -10 2 2.4 2.9
 3 -10 2 1.8 3.5
 3 -10 2 4.1 3
 3 -10 2 1.9 3.2
 3 -10 2 3.5 3.9
 3 -10 2 2 2.7
 3 -10 2 0.1 3.2
 -4 10 -2 5 4
 -4 10 -2 7.8 4.2
 -4 10 -2 2.9 4.1
 -4 10 -2 6.2 4.6
 -4 10 -2 3.8 4.2
 -4 10 -2 5.1 3.7
 -4 10 -2 4.7 4.1
 -4 10 -2 1.5 3
 -4 10 -2 6.1 8.6
 -4 10 -2 1.5 4.6
 -4 10 -2 7 3.9
 -4 10 -2 6.9 5.3
 4 -10 2 1.8 3.3
 4 -10 2 3.7 3.9
 4 -10 2 3.8 3.9
 4 -10 2 6.3 4.5
 4 -10 2 5.7 3.5
 4 -10 2 6.8 4.8
 4 -10 2 1.1 3
 4 -10 2 2.1 3.6
 -5 10 -2 1.6 4.4
 -5 10 -2 2.4 6
 -5 10 -2 -0.4 4.4
 -5 10 -2 10.4 5.3
 -5 10 -2 7.2 6.7
 -5 10 -2 -0.7 4.4
 -5 10 -2 8.1 5.1
 -5 10 -2 -0.6 4.5
 -5 10 -2 -1 4.7
 -5 10 -2 2 4.6
 5 -10 2 2 4.4
 5 -10 2 0.1 4.2
 5 -10 2 -1.8 3.3
 5 -10 2 -1.6 4.4
 5 -10 2 -2.5 5.6
 5 -10 2 2.8 4.9
 5 -10 2 0 4
 5 -10 2 7.5 6.3
 9 9 -2 0.7 3.2
 9 9 -2 3.2 1.3
 9 9 -2 -0.7 1.7
 9 9 -2 4.7 5.5
 9 9 -2 0.7 1.8
 9 9 -2 -0.2 7.5
 -9 -9 2 -0.3 2.8
 -9 -9 2 -0.3 3.1
 -9 -9 2 0.6 3.5
 -9 -9 2 3.1 2.7
 8 9 -2 6.6 2.6
 8 9 -2 4.6 3
 8 9 -2 5.2 1.6
 8 9 -2 9.5 1.4
 8 9 -2 12.8 6.3
 8 9 -2 7.6 1.8
 8 9 -2 7.9 3
 -8 -9 2 8 2.9
 -8 -9 2 6.5 4.9
 -8 -9 2 7.9 2
 -8 -9 2 10.2 2.5
 7 9 -2 -5.5 2.6
 7 9 -2 -0.5 2.6
 7 9 -2 2.2 2.8
 7 9 -2 -1.4 0.9
 7 9 -2 1 1.4
 7 9 -2 -2.1 1.5
 7 9 -2 -0.7 2.3
 7 9 -2 0.1 5.1
 7 9 -2 -4.2 2.1
 -7 -9 2 -0.4 1.8
 -7 -9 2 -1.3 2.2
 -7 -9 2 -2.5 2.1
 -7 -9 2 -0.6 1.8
 6 9 -2 8.6 2.2
 6 9 -2 6.7 1.7
 6 9 -2 6.2 1.4
 6 9 -2 6.5 1.8
 6 9 -2 6.2 2.4
 6 9 -2 6.7 2.3
 6 9 -2 5.8 2.4
 6 9 -2 6.1 2.3
 6 9 -2 7.9 4.4
 6 9 -2 6.3 2.3
 -6 -9 2 6.3 1.6
 -6 -9 2 7.5 2.1
 -6 -9 2 5.8 2.3
 -6 -9 2 6.9 1.8
 -6 -9 2 7.4 1.8
 5 9 -2 60.99 5.8
 5 9 -2 59.29 3.2
 5 9 -2 52.49 3.8
 5 9 -2 53.69 2.7
 5 9 -2 52.99 4
 5 9 -2 59.49 3.9
 5 9 -2 56.09 3.3
 5 9 -2 60.49 4
 5 9 -2 56.99 3.9
 5 9 -2 58.09 3.7
 -5 -9 2 53.29 3.3
 -5 -9 2 50.99 3.9
 -5 -9 2 56.09 4
 -5 -9 2 56.79 3.8
 -5 -9 2 55.59 3.3
 4 9 -2 161.08 7.1
 4 9 -2 156.98 7.6
 4 9 -2 157.68 7.2
 4 9 -2 156.28 7.6
 4 9 -2 165.08 8
 4 9 -2 155.38 7.4
 4 9 -2 163.58 7.7
 4 9 -2 152.88 7.3
 4 9 -2 164.88 7.6
 4 9 -2 165.78 6.7
 4 9 -2 157.98 9.1
 -4 -9 2 162.58 7.3
 -4 -9 2 153.98 7.2
 -4 -9 2 161.08 7.3
 -4 -9 2 158.68 7.6
 -4 -9 2 162.38 7.6
 3 9 -2 1.6 1.1
 3 9 -2 -2.5 1.9
 3 9 -2 3.5 1.4
 3 9 -2 1 1.5
 3 9 -2 -0.7 1.5
 3 9 -2 0.7 1.8
 3 9 -2 -0.2 1.7
 3 9 -2 -0.3 1.1
 3 9 -2 0.3 1.7
 3 9 -2 0.4 0.8
 3 9 -2 -2.5 1.8
 3 9 -2 1.8 1.3
 3 9 -2 0.2 1.4
 3 9 -2 0.7 1.9
 3 9 -2 -1.3 1.7
 3 9 -2 3.7 3.3
 3 9 -2 -0.2 0.8
 -3 -9 2 -0.4 1.5
 -3 -9 2 -0.3 1.2
 -3 -9 2 -0.9 1.4
 -3 -9 2 -0.8 1.4
 -3 -9 2 -1.5 1.6
 -3 -9 2 0.9 1.7
 2 9 -2 2.5 1.7
 2 9 -2 -0.6 1
 2 9 -2 -2.2 1.9
 2 9 -2 0.7 1.8
 2 9 -2 2.5 1.6
 2 9 -2 -1.1 1.9
 2 9 -2 2.7 1.5
 2 9 -2 0.2 1.9
 2 9 -2 1.8 1.4
 2 9 -2 1.7 1.8
 2 9 -2 1.6 0.9
 2 9 -2 2.8 1.8
 2 9 -2 0.6 1.1
 2 9 -2 2.9 1.5
 2 9 -2 1.3 1.6
 2 9 -2 5.4 3.1
 2 9 -2 1.2 1.4
 2 9 -2 2.3 2
 -2 -9 2 0 1.8
 -2 -9 2 2.4 1.6
 -2 -9 2 0.3 1.2
 -2 -9 2 1.7 1.6
 -2 -9 2 1 1.6
 -2 -9 2 2.4 1.9
 1 9 -2 57.49 3.7
 1 9 -2 56.99 3.8
 1 9 -2 54.89 3.7
 1 9 -2 54.69 3.1
 1 9 -2 47.2 3.8
 1 9 -2 51.29 3.6
 1 9 -2 51.49 3.9
 1 9 -2 54.69 3.2
 1 9 -2 55.39 3.8
 1 9 -2 56.99 3.8
 1 9 -2 41.3 3.3
 1 9 -2 56.39 3
 1 9 -2 55.09 3.7
 1 9 -2 52.09 2.8
 1 9 -2 50.69 3.7
 1 9 -2 56.59 3.9
 1 9 -2 60.79 4.8
 -1 -9 2 51.09 3.2
 -1 -9 2 53.99 3.6
 -1 -9 2 50.89 3
 -1 -9 2 52.49 3.7
 -1 -9 2 56.29 4.3
 -1 -9 2 53.49 3.7
 -1 -9 2 51.69 3.8
 -1 -9 2 52.79 3.8
 -1 -9 2 51.89 3.2
 0 9 -2 19.3 2.6
 0 9 -2 17.5 2.3
 0 9 -2 19.2 2.2
 0 9 -2 17.8 2.4
 0 9 -2 22.1 2.6
 0 9 -2 18.8 2.5
 0 9 -2 17.6 2.5
 0 9 -2 19.9 1.5
 0 9 -2 17.2 2.7
 0 9 -2 19.4 1.7
 0 9 -2 17.9 2.7
 0 9 -2 21.3 2.8
 0 9 -2 20.1 2.4
 0 9 -2 20.8 2.7
 0 9 -2 18.4 2.6
 0 9 -2 20.5 2.5
 0 9 -2 20.3 2
 0 -9 2 21.3 2.6
 0 -9 2 15.5 2
 0 -9 2 23.2 2.6
 0 -9 2 20.1 3
 0 -9 2 19 2.5
 0 -9 2 18.5 2.1
 0 -9 2 17.7 1.9
 0 -9 2 17.4 2
 -1 9 -2 163.68 7.7
 -1 9 -2 166.98 7.8
 -1 9 -2 175.78 8.3
 -1 9 -2 165.78 7.9
 -1 9 -2 152.28 6.9
 -1 9 -2 175.18 8
 -1 9 -2 160.58 8.3
 -1 9 -2 166.18 8.4
 -1 9 -2 161.28 7.8
 -1 9 -2 170.38 8.1
 -1 9 -2 167.08 7.2
 -1 9 -2 177.98 8.1
 -1 9 -2 166.88 8
 -1 9 -2 170.88 8.1
 -1 9 -2 174.88 7.9
 1 -9 2 162.28 7.7
 1 -9 2 173.88 8.1
 1 -9 2 174.78 8.9
 1 -9 2 169.88 8
 1 -9 2 150.28 7.5
 1 -9 2 157.98 7.8
 1 -9 2 165.48 8.2
 1 -9 2 180.08 8.3
 1 -9 2 153.28 7.4
 1 -9 2 167.18 7.7
 -2 9 -2 162.08 7.2
 -2 9 -2 174.78 8.2
 -2 9 -2 166.78 8.3
 -2 9 -2 170.08 7.9
 -2 9 -2 173.68 8.7
 -2 9 -2 175.18 8.4
 -2 9 -2 167.08 8.6
 -2 9 -2 162.58 7.9
 -2 9 -2 161.98 7.9
 -2 9 -2 166.78 8.2
 -2 9 -2 175.78 8.2
 -2 9 -2 167.68 7.9
 -2 9 -2 159.48 8.2
 -2 9 -2 156.68 8.1
 2 -9 2 168.88 8.4
 2 -9 2 167.18 7.9
 2 -9 2 173.28 9.3
 2 -9 2 165.38 8
 2 -9 2 164.78 7.7
 2 -9 2 152.28 8.4
 2 -9 2 163.08 8
 2 -9 2 164.28 7.9
 2 -9 2 158.88 8.4
 2 -9 2 167.68 8.1
 -3 9 -2 8.1 3.4
 -3 9 -2 9.8 3.1
 -3 9 -2 6.4 2.8
 -3 9 -2 10.3 2.9
 -3 9 -2 10.1 3
 -3 9 -2 4.9 3.3
 -3 9 -2 12.7 3.4
 -3 9 -2 5.7 2.9
 -3 9 -2 8.3 2.9
 -3 9 -2 8.5 3.6
 -3 9 -2 11.6 2.6
 -3 9 -2 6.2 2.7
 -3 9 -2 9.6 3.1
 -3 9 -2 8.6 1.5
 3 -9 2 9.9 2.4
 3 -9 2 8.7 2.9
 3 -9 2 10.4 2.6
 3 -9 2 10.9 2.5
 3 -9 2 9.6 3.1
 3 -9 2 9.2 4
 3 -9 2 9.4 2.8
 3 -9 2 3.1 2.4
 3 -9 2 5.4 2.8
 3 -9 2 6.6 2.9
 3 -9 2 7.9 2.6
 -4 9 -2 4.4 3.7
 -4 9 -2 1.4 4
 -4 9 -2 3.6 3.8
 -4 9 -2 1.8 2.8
 -4 9 -2 4.7 3.2
 -4 9 -2 1.3 3.1
 -4 9 -2 3.4 3.7
 -4 9 -2 4.7 2.5
 -4 9 -2 -3 3.4
 -4 9 -2 -0.3 3
 -4 9 -2 2.3 3
 -4 9 -2 2.1 3.2
 4 -9 2 3.7 3
 4 -9 2 1.2 3.7
 4 -9 2 2.5 2.6
 4 -9 2 3 4.7
 4 -9 2 2 2.9
 4 -9 2 2.8 2.8
 4 -9 2 5.7 3.4
 4 -9 2 1.6 2.8
 4 -9 2 1.9 3
 4 -9 2 4.1 3
 4 -9 2 0.8 2.9
 -5 9 -2 21.4 5.3
 -5 9 -2 20.3 4.2
 -5 9 -2 19.2 3.7
 -5 9 -2 13.4 4.2
 -5 9 -2 11.2 3.7
 -5 9 -2 16.7 5.5
 -5 9 -2 15.2 4.7
 -5 9 -2 17.1 3.9
 -5 9 -2 16.4 3.8
 -5 9 -2 10.6 3.7
 -5 9 -2 14.9 3.8
 5 -9 2 18.6 4.6
 5 -9 2 12.8 3.7
 5 -9 2 14 3.7
 5 -9 2 12 4
 5 -9 2 10.5 3.2
 5 -9 2 11.3 3.9
 5 -9 2 19.6 5.8
 5 -9 2 9.3 3.9
 -6 9 -2 36.1 5.1
 -6 9 -2 32.9 5.7
 -6 9 -2 56.29 7.5
 -6 9 -2 32 5.9
 -6 9 -2 38.8 5
 -6 9 -2 38.4 5.3
 -6 9 -2 31.7 5.1
 -6 9 -2 22.1 4.8
 -6 9 -2 37.4 5.5
 6 -9 2 34.3 5.2
 6 -9 2 30.8 4.5
 6 -9 2 32.3 4.8
 6 -9 2 28 5
 6 -9 2 29.1 4.3
 6 -9 2 26.6 4.4
 6 -9 2 33.3 6.1
 6 -9 2 28.6 4.7
 6 -9 2 40.5 6.5
 10 8 -2 30.1 8.5
 10 8 -2 28.6 2.6
 10 8 -2 30.6 3.8
 10 8 -2 34.9 2.4
 10 8 -2 26.5 2.7
 -10 -8 2 27.3 4.5
 -10 -8 2 37.5 3.9
 -10 -8 2 30.8 4.3
 9 8 -2 5.5 1.3
 9 8 -2 2.6 1.6
 9 8 -2 5.9 6.3
 9 8 -2 3.4 1.7
 9 8 -2 5.5 2.6
 9 8 -2 0.7 3.7
 -9 -8 2 5.9 2.5
 -9 -8 2 8.8 3.1
 -9 -8 2 -0.1 3
 -9 -8 2 2 1.8
 8 8 -2 8.8 1.8
 8 8 -2 9.6 1.2
 8 8 -2 6.8 2.8
 8 8 -2 3.3 2.5
 8 8 -2 8.4 5
 8 8 -2 10.1 1.7
 8 8 -2 10.2 2.3
 -8 -8 2 11.2 1.7
 -8 -8 2 7.3 2.5
 -8 -8 2 9.4 2.5
 -8 -8 2 10.3 2.1
 7 8 -2 1.3 1.8
 7 8 -2 7.1 4
 7 8 -2 5.6 2.2
 7 8 -2 -1.1 1.8
 7 8 -2 3.3 2
 7 8 -2 0.8 1.2
 7 8 -2 4.3 2.1
 7 8 -2 4 1.8
 7 8 -2 1.7 1.3
 -7 -8 2 1.5 2
 -7 -8 2 1.7 1.5
 -7 -8 2 2.1 1.5
 -7 -8 2 4.8 1.9
 -7 -8 2 0.5 1.4
 6 8 -2 -1.9 1.7
 6 8 -2 -1 1
 6 8 -2 -2 1.1
 6 8 -2 -1.9 1.8
 6 8 -2 -3.4 1.4
 6 8 -2 0.2 1.6
 6 8 -2 -0.9 1.8
 6 8 -2 1.9 1.7
 6 8 -2 -0.1 0.7
 6 8 -2 -1.1 1.8
 6 8 -2 -1.4 2.5
 -6 -8 2 0.1 1.4
 -6 -8 2 0.4 0.9
 -6 -8 2 -1 1.2
 -6 -8 2 -2.3 1.5
 -6 -8 2 -1.6 1.2
 -6 -8 2 -0.4 1.7
 5 8 -2 109.29 5.3
 5 8 -2 120.79 5.2
 5 8 -2 112.09 5.8
 5 8 -2 113.29 5.6
 5 8 -2 104.19 7
 5 8 -2 117.89 5.3
 5 8 -2 115.49 4.9
 5 8 -2 111.49 5.9
 5 8 -2 115.09 5.7
 5 8 -2 120.79 5.8
 5 8 -2 119.49 5.5
 -5 -8 2 119.19 5.6
 -5 -8 2 117.49 5.8
 -5 -8 2 116.29 5.6
 -5 -8 2 114.19 5.3
 -5 -8 2 113.49 5.2
 4 8 -2 38.4 2.3
 4 8 -2 34.7 2.1
 4 8 -2 37.4 2.4
 4 8 -2 39 3.2
 4 8 -2 34.5 2.6
 4 8 -2 41.7 2
 4 8 -2 39.9 2.5
 4 8 -2 38.8 2.9
 4 8 -2 39.4 3
 4 8 -2 38.7 3
 4 8 -2 40.1 3.1
 4 8 -2 35.9 2.3
 4 8 -2 41.2 2.6
 4 8 -2 38.3 4
 -4 -8 2 40 2.1
 -4 -8 2 40.1 2.4
 -4 -8 2 39.4 2.6
 -4 -8 2 42.8 2.9
 -4 -8 2 38.2 2.5
 -4 -8 2 39.3 3
 3 8 -2 11.9 1.6
 3 8 -2 9.9 1.2
 3 8 -2 7.5 1.1
 3 8 -2 8.2 1.8
 3 8 -2 9.7 1.6
 3 8 -2 9.8 1.4
 3 8 -2 5.2 1.6
 3 8 -2 15.7 2
 3 8 -2 7 0.9
 3 8 -2 7.9 1.2
 3 8 -2 10.6 1.1
 3 8 -2 6.5 1.2
 3 8 -2 9.8 0.9
 3 8 -2 7.9 1.6
 3 8 -2 6.7 1.4
 3 8 -2 9.9 1.9
 3 8 -2 8.2 1.7
 3 8 -2 7.7 2.2
 3 8 -2 8.6 1.6
 -3 -8 2 8 0.9
 -3 -8 2 8.2 1.5
 -3 -8 2 10.1 1.4
 -3 -8 2 8.7 1.6
 -3 -8 2 9.8 1.7
 -3 -8 2 10.1 1.5
 2 8 -2 34 2.3
 2 8 -2 34.6 2.5
 2 8 -2 30.3 2.4
 2 8 -2 37.1 2.2
 2 8 -2 29.3 1.7
 2 8 -2 28.1 1.5
 2 8 -2 28 2.6
 2 8 -2 29.8 3.3
 2 8 -2 30.2 2.4
 2 8 -2 21.8 2.4
 2 8 -2 29.2 2.5
 2 8 -2 32.7 2.4
 2 8 -2 27.4 2.1
 2 8 -2 30.4 2.4
 2 8 -2 31.9 2.6
 2 8 -2 29 2
 2 8 -2 29.4 1.9
 2 8 -2 30.6 1.6
 2 8 -2 33 2.5
 2 8 -2 26.4 2.6
 -2 -8 2 27.8 2.2
 -2 -8 2 29.8 2.3
 -2 -8 2 28.8 1.7
 -2 -8 2 28.3 2.6
 -2 -8 2 31.8 2
 1 8 -2 14 1.9
 1 8 -2 13.7 1.7
 1 8 -2 12 2.6
 1 8 -2 15.4 1.9
 1 8 -2 14.7 2.1
 1 8 -2 12.5 2.1
 1 8 -2 12.7 2.1
 1 8 -2 12.4 1.7
 1 8 -2 13.9 2
 1 8 -2 18.4 2
 1 8 -2 11 1.7
 1 8 -2 14.4 1.4
 1 8 -2 13.5 1.5
 1 8 -2 16.5 1.9
 1 8 -2 13.1 1.3
 1 8 -2 12 1.3
 1 8 -2 13.4 2.2
 1 8 -2 12.6 1.2
 1 8 -2 15.8 2.1
 1 8 -2 12.9 1.8
 -1 -8 2 14.4 1.4
 -1 -8 2 15.3 2.2
 -1 -8 2 14.3 1.9
 -1 -8 2 11.8 1.7
 -1 -8 2 16 1.4
 -1 -8 2 13.7 2.1
 -1 -8 2 15 1.6
 0 8 -2 2.3 1.8
 0 8 -2 5.6 1.3
 0 8 -2 2.2 1
 0 8 -2 2.7 1.2
 0 8 -2 3.6 1.7
 0 8 -2 2.3 1.7
 0 8 -2 4.8 1.6
 0 8 -2 3 1.4
 0 8 -2 2 1.6
 0 8 -2 3.6 0.8
 0 8 -2 4.6 1.6
 0 8 -2 2.8 1.6
 0 8 -2 2.9 1.8
 0 8 -2 2.8 1.9
 0 8 -2 2.7 1.7
 0 8 -2 3 1.7
 0 -8 2 1.3 1.6
 0 -8 2 2.3 1.2
 0 -8 2 4.2 1.3
 0 -8 2 2.7 1.5
 0 -8 2 5.5 1.2
 0 -8 2 0 1.5
 0 -8 2 -0.8 1.8
 0 -8 2 3.3 1.6
 0 -8 2 3.2 1.6
 -1 8 -2 5.1 1.8
 -1 8 -2 9.9 1.7
 -1 8 -2 5.2 1.9
 -1 8 -2 9.3 2.2
 -1 8 -2 8.5 2
 -1 8 -2 9.6 2.2
 -1 8 -2 7.8 2.7
 -1 8 -2 3 1.8
 -1 8 -2 12 1.8
 -1 8 -2 8.1 1.9
 -1 8 -2 8.6 1.6
 -1 8 -2 6.9 0.9
 -1 8 -2 9.1 2
 -1 8 -2 8.7 1.2
 -1 8 -2 7.9 2.2
 -1 8 -2 10.6 2.2
 -1 8 -2 6.6 1.2
 -1 8 -2 8.1 1.8
 1 -8 2 9.1 1.9
 1 -8 2 8.8 1.5
 1 -8 2 7.1 2
 1 -8 2 10.6 1.5
 1 -8 2 8 1.9
 1 -8 2 5.7 1.6
 1 -8 2 8.5 1.8
 1 -8 2 11.6 1.9
 1 -8 2 10.5 2.4
 -2 8 -2 5.9 1.2
 -2 8 -2 5.9 1.5
 -2 8 -2 7.2 2.1
 -2 8 -2 4.9 2.1
 -2 8 -2 5.8 2.1
 -2 8 -2 5 1.6
 -2 8 -2 5.1 2.2
 -2 8 -2 6.2 2.2
 -2 8 -2 1.8 1.7
 -2 8 -2 6.9 1.8
 -2 8 -2 6 1.9
 -2 8 -2 9.2 2.2
 -2 8 -2 8 2.9
 -2 8 -2 2.8 2
 -2 8 -2 3.5 2.3
 2 -8 2 6.7 2
 2 -8 2 4.3 2
 2 -8 2 5.2 1.9
 2 -8 2 4.8 1.5
 2 -8 2 6 1.7
 2 -8 2 5.1 1.6
 2 -8 2 4.1 2.5
 2 -8 2 2.5 1.8
 2 -8 2 5.6 2
 2 -8 2 6.8 2.2
 -3 8 -2 10.4 2.5
 -3 8 -2 11.3 2.2
 -3 8 -2 9.3 2
 -3 8 -2 12.3 2.8
 -3 8 -2 11.8 2.3
 -3 8 -2 10 2.4
 -3 8 -2 7.1 2
 -3 8 -2 9.2 1.3
 -3 8 -2 9.9 2.7
 -3 8 -2 9.7 2.4
 -3 8 -2 9.3 2.5
 -3 8 -2 8.6 2.4
 -3 8 -2 12.2 3
 -3 8 -2 3.8 3.6
 -3 8 -2 8.5 2.5
 -3 8 -2 5.8 2.1
 3 -8 2 7.7 2.4
 3 -8 2 7.6 1.9
 3 -8 2 6.4 3.1
 3 -8 2 8.5 2.3
 3 -8 2 10.1 2.6
 3 -8 2 7.9 2.6
 3 -8 2 8.1 2.1
 3 -8 2 9.3 2.2
 3 -8 2 9.7 2.1
 3 -8 2 10.3 2.5
 -4 8 -2 43.2 3.8
 -4 8 -2 44.3 4.3
 -4 8 -2 49 4.3
 -4 8 -2 49.5 4.2
 -4 8 -2 45 3.4
 -4 8 -2 42.6 3.9
 -4 8 -2 45.1 2.6
 -4 8 -2 43.9 4.1
 -4 8 -2 43.9 5.3
 -4 8 -2 48.1 3.6
 -4 8 -2 39.7 3.9
 -4 8 -2 39.8 3.3
 -4 8 -2 43.6 3.8
 -4 8 -2 42.9 4.3
 -4 8 -2 48.9 3.8
 -4 8 -2 41.7 3.7
 4 -8 2 42.8 3.9
 4 -8 2 43.9 3.4
 4 -8 2 45 3.8
 4 -8 2 48.8 3.8
 4 -8 2 38.8 3.7
 4 -8 2 44.5 4.1
 4 -8 2 48.6 3.9
 4 -8 2 49.4 4.3
 4 -8 2 56.99 4.6
 4 -8 2 46 3.5
 4 -8 2 43.3 5.1
 4 -8 2 39.2 3.9
 -5 8 -2 -0.6 2.8
 -5 8 -2 -4.1 3.3
 -5 8 -2 -1.2 2.7
 -5 8 -2 -0.8 3
 -5 8 -2 -0.4 2.9
 -5 8 -2 -0.3 3
 -5 8 -2 1.4 3
 -5 8 -2 5.5 3.2
 -5 8 -2 1.8 4.9
 -5 8 -2 0.8 3.4
 -5 8 -2 -1 3.8
 -5 8 -2 0.3 3.5
 5 -8 2 2.2 3.2
 5 -8 2 -2.5 3.1
 5 -8 2 0.5 2.7
 5 -8 2 1.6 2.5
 5 -8 2 -3.8 2.3
 5 -8 2 -0.2 2.6
 5 -8 2 0.9 2.5
 5 -8 2 0 3
 5 -8 2 1.4 2.8
 5 -8 2 0.5 2.7
 5 -8 2 -1.3 3
 -6 8 -2 3.4 3.8
 -6 8 -2 8 3.6
 -6 8 -2 4.3 3.5
 -6 8 -2 7.5 4.9
 -6 8 -2 9.2 4.1
 -6 8 -2 6.7 3.9
 -6 8 -2 1.3 2.7
 -6 8 -2 3.5 3.4
 -6 8 -2 1.2 4.3
 6 -8 2 4 3
 6 -8 2 5.7 3.1
 6 -8 2 4.2 3.4
 6 -8 2 7.3 3.9
 6 -8 2 3 4.1
 6 -8 2 6.7 3.2
 6 -8 2 0.8 3.5
 6 -8 2 4.1 4.5
 6 -8 2 7.6 4.1
 6 -8 2 8.1 3.7
 -7 8 -2 17 5.4
 -7 8 -2 28.6 7
 -7 8 -2 23 5.1
 -7 8 -2 19.8 4.7
 -7 8 -2 21.8 4.8
 -7 8 -2 17.5 4.5
 -7 8 -2 26.2 5.7
 -7 8 -2 19.2 4.8
 7 -8 2 28.8 6
 7 -8 2 22.4 4.6
 7 -8 2 19 4.8
 7 -8 2 19.9 4.9
 7 -8 2 20.5 4.4
 7 -8 2 22.3 4.7
 7 -8 2 19.5 4.2
 7 -8 2 17.3 4.1
 7 -8 2 34.6 6.3
 10 7 -2 8.5 3.1
 10 7 -2 7.4 1.4
 10 7 -2 6.5 7.5
 10 7 -2 7.3 1.8
 10 7 -2 11.9 1.9
 10 7 -2 8 2.8
 -10 -7 2 5.6 2
 -10 -7 2 11.4 3.8
 -10 -7 2 10.4 2.8
 9 7 -2 2.4 2.3
 9 7 -2 0.2 1
 9 7 -2 -1.5 5
 9 7 -2 0.3 1.3
 9 7 -2 -1.9 2.1
 9 7 -2 -0.4 1.4
 -9 -7 2 -1.8 2.8
 -9 -7 2 -3.1 1.5
 -9 -7 2 0.4 2
 -9 -7 2 0.1 2.3
 8 7 -2 23.6 2.2
 8 7 -2 25.5 2
 8 7 -2 26.4 2.9
 8 7 -2 28.5 2.3
 8 7 -2 23.8 2.7
 8 7 -2 24.7 2.4
 8 7 -2 26.5 1.8
 8 7 -2 23.4 3.9
 -8 -7 2 24.2 3
 -8 -7 2 25.1 2.3
 -8 -7 2 21.4 1.9
 -8 -7 2 23.4 2.3
 7 7 -2 6.7 2
 7 7 -2 8.6 3.6
 7 7 -2 7.5 1.8
 7 7 -2 7.5 1
 7 7 -2 7.4 1.4
 7 7 -2 7.4 1.6
 7 7 -2 7.2 1.5
 7 7 -2 5.9 1.3
 7 7 -2 7.8 2.1
 7 7 -2 7.9 1.8
 7 7 -2 6 1.7
 -7 -7 2 8.2 1.9
 -7 -7 2 6.7 1.3
 -7 -7 2 7.1 1.5
 -7 -7 2 5.6 1.5
 -7 -7 2 6 1.2
 -7 -7 2 8.6 2
 6 7 -2 10.5 1.6
 6 7 -2 9.4 1.3
 6 7 -2 11.1 1.9
 6 7 -2 9.4 1.4
 6 7 -2 8.8 1.1
 6 7 -2 11.5 1.6
 6 7 -2 8.7 2.5
 6 7 -2 11.3 1.8
 6 7 -2 9.1 1
 6 7 -2 9.2 1.9
 6 7 -2 8.2 1.5
 6 7 -2 9.9 1.6
 -6 -7 2 10.5 1.8
 -6 -7 2 11.1 1.8
 -6 -7 2 8.9 1.2
 -6 -7 2 11.2 1.2
 -6 -7 2 8.5 0.8
 -6 -7 2 11.3 1.2
 -6 -7 2 9.4 1.5
 5 7 -2 6 2.1
 5 7 -2 7.5 1.4
 5 7 -2 3.8 1.5
 5 7 -2 5 0.6
 5 7 -2 4.3 1.2
 5 7 -2 5.2 1
 5 7 -2 6 1.7
 5 7 -2 6.2 0.8
 5 7 -2 5.5 1.3
 5 7 -2 4.7 1.5
 5 7 -2 5.6 1.5
 5 7 -2 6 1.2
 5 7 -2 4.9 1.6
 5 7 -2 5.6 0.8
 -5 -7 2 5.2 0.6
 -5 -7 2 5.5 1.1
 -5 -7 2 6.4 1.5
 -5 -7 2 4.2 1
 -5 -7 2 6.4 0.9
 -5 -7 2 7.2 1.4
 -5 -7 2 4.5 1.2
 4 7 -2 0.8 0.6
 4 7 -2 1.2 1
 4 7 -2 1.1 2.2
 4 7 -2 -1 0.9
 4 7 -2 -0.5 0.8
 4 7 -2 -0.3 0.6
 4 7 -2 -1.3 1
 4 7 -2 -0.4 0.8
 4 7 -2 -0.3 1.3
 4 7 -2 0.9 0.7
 4 7 -2 0 1.3
 4 7 -2 0.1 0.7
 4 7 -2 -0.6 1.2
 4 7 -2 -2.1 1
 4 7 -2 -0.4 1
 4 7 -2 0.4 0.5
 4 7 -2 0.7 0.5
 4 7 -2 -0.7 1.2
 -4 -7 2 2.1 1
 -4 -7 2 1.4 1.1
 -4 -7 2 0.4 0.8
 -4 -7 2 -0.4 1.5
 -4 -7 2 0.3 1.2
 -4 -7 2 1.2 1.7
 -4 -7 2 -0.2 0.5
 -4 -7 2 -0.8 1.1
 -4 -7 2 -0.9 0.8
 3 7 -2 13.2 1.5
 3 7 -2 8.8 1.2
 3 7 -2 11 1.8
 3 7 -2 10.7 0.6
 3 7 -2 9.8 1.2
 3 7 -2 8.4 1.4
 3 7 -2 12.1 0.9
 3 7 -2 11.6 1.1
 3 7 -2 9.6 0.7
 3 7 -2 10.1 1.2
 3 7 -2 11.8 1
 3 7 -2 13.4 1.2
 3 7 -2 9.2 1.4
 3 7 -2 10.7 1
 3 7 -2 8 1.5
 3 7 -2 11 1
 3 7 -2 11.5 1.1
 3 7 -2 10.2 1.4
 3 7 -2 10.9 1.6
 3 7 -2 12.9 1.6
 3 7 -2 12.3 2.4
 3 7 -2 10.9 1.3
 -3 -7 2 10.1 1.2
 -3 -7 2 9.7 1.4
 -3 -7 2 11.9 1.3
 -3 -7 2 15.7 1.7
 -3 -7 2 13 1.5
 -3 -7 2 12.5 0.9
 -3 -7 2 11.7 2.5
 -3 -7 2 11.9 1.3
 2 7 -2 174.68 7.4
 2 7 -2 169.98 6.7
 2 7 -2 157.48 7.4
 2 7 -2 161.88 7.3
 2 7 -2 161.98 6.6
 2 7 -2 167.18 7.1
 2 7 -2 160.88 7.8
 2 7 -2 178.88 6.8
 2 7 -2 171.28 7
 2 7 -2 165.08 7.3
 2 7 -2 166.28 6.9
 2 7 -2 158.28 7.1
 2 7 -2 173.58 7
 2 7 -2 166.68 7.3
 2 7 -2 160.18 6.9
 2 7 -2 155.78 7.1
 2 7 -2 158.78 7.1
 2 7 -2 159.58 6.9
 2 7 -2 164.38 7.1
 2 7 -2 166.88 6.8
 2 7 -2 163.98 6.9
 -2 -7 2 163.58 7
 -2 -7 2 150.28 7.6
 -2 -7 2 167.88 6.9
 -2 -7 2 168.68 7.1
 -2 -7 2 155.68 6.9
 -2 -7 2 157.88 6.6
 -2 -7 2 167.48 7.2
 -2 -7 2 143.39 7.2
 1 7 -2 104.69 4.5
 1 7 -2 103.89 5.2
 1 7 -2 116.09 4.7
 1 7 -2 107.49 4.7
 1 7 -2 112.39 5
 1 7 -2 106.49 4.8
 1 7 -2 109.79 5.2
 1 7 -2 110.29 4.9
 1 7 -2 106.09 4.9
 1 7 -2 112.89 5.1
 1 7 -2 108.89 5.7
 1 7 -2 115.59 5.1
 1 7 -2 107.99 4.6
 1 7 -2 114.59 5.2
 1 7 -2 110.09 5.1
 1 7 -2 103.89 5.5
 1 7 -2 114.59 4.8
 1 7 -2 109.89 5.1
 1 7 -2 110.59 4.7
 1 7 -2 97.09 5.2
 1 7 -2 112.89 5.1
 1 7 -2 104.69 4.5
 -1 -7 2 113.39 4.8
 -1 -7 2 111.49 5.4
 -1 -7 2 108.29 5
 -1 -7 2 110.79 5
 -1 -7 2 100.19 4.8
 -1 -7 2 111.09 4.8
 -1 -7 2 107.59 5.1
 0 7 -2 40.6 2.7
 0 7 -2 33.2 2.4
 0 7 -2 36.1 2.2
 0 7 -2 34.3 2.6
 0 7 -2 38.6 2.7
 0 7 -2 40 2.8
 0 7 -2 35.9 3.1
 0 7 -2 38.7 2.7
 0 7 -2 33.2 2
 0 7 -2 34.3 2.7
 0 7 -2 36.3 2.4
 0 7 -2 34.8 2.1
 0 7 -2 35.8 1.9
 0 7 -2 37.1 1.9
 0 7 -2 35.4 2.5
 0 7 -2 40.8 2.3
 0 7 -2 31.1 2.6
 0 7 -2 36.2 1.9
 0 7 -2 39.6 2.6
 0 7 -2 34.7 1.7
 0 -7 2 36.4 2.6
 0 -7 2 34.1 2.5
 0 -7 2 33.1 2.8
 0 -7 2 33.1 2.1
 0 -7 2 32.6 2.3
 0 -7 2 38.4 2.1
 0 -7 2 38.1 2.1
 0 -7 2 33.7 2.6
 0 -7 2 37.8 2.5
 0 -7 2 33.1 2.8
 0 -7 2 32.1 2.6
 0 -7 2 36.4 2.2
 0 -7 2 34.7 1.9
 -1 7 -2 2.5 1.6
 -1 7 -2 1.8 0.6
 -1 7 -2 2.7 0.5
 -1 7 -2 1.7 1.1
 -1 7 -2 0.6 1.6
 -1 7 -2 2.7 1.3
 -1 7 -2 0 1.3
 -1 7 -2 1.5 1.6
 -1 7 -2 4 1.5
 -1 7 -2 5 1.7
 -1 7 -2 2.2 0.8
 -1 7 -2 3.4 0.8
 -1 7 -2 -1.8 1.5
 -1 7 -2 3 1.2
 -1 7 -2 0.7 1.3
 -1 7 -2 3.8 1.6
 -1 7 -2 0.8 1.3
 -1 7 -2 1.6 1.7
 1 -7 2 2.6 1.2
 1 -7 2 2.5 1.3
 1 -7 2 2.7 1.3
 1 -7 2 1.4 1.4
 1 -7 2 2.7 1
 1 -7 2 4.9 1.1
 1 -7 2 0.2 1.4
 1 -7 2 2.7 1.5
 1 -7 2 1.6 1.9
 1 -7 2 0.7 1.6
 -2 7 -2 34.7 2.5
 -2 7 -2 39.1 2.9
 -2 7 -2 35.5 2.6
 -2 7 -2 34.5 2.5
 -2 7 -2 36.8 3
 -2 7 -2 31.4 2.8
 -2 7 -2 33.2 3
 -2 7 -2 35.2 2
 -2 7 -2 36.3 2.4
 -2 7 -2 34.2 3.5
 -2 7 -2 33.6 2.9
 -2 7 -2 33.5 2.7
 -2 7 -2 33 2.8
 -2 7 -2 39.6 2.6
 -2 7 -2 31.6 2.8
 2 -7 2 39.8 2.8
 2 -7 2 38.7 2.7
 2 -7 2 42 2.7
 2 -7 2 39 3
 2 -7 2 37.4 2.6
 2 -7 2 32.2 2.8
 2 -7 2 40.8 3.4
 2 -7 2 40.4 2.6
 2 -7 2 37.7 2.9
 2 -7 2 31.8 3.3
 -3 7 -2 171.08 8.1
 -3 7 -2 181.18 8.3
 -3 7 -2 182.08 8.3
 -3 7 -2 180.28 8.3
 -3 7 -2 186.78 8.5
 -3 7 -2 179.08 8.1
 -3 7 -2 177.78 7.8
 -3 7 -2 169.08 7.7
 -3 7 -2 173.08 8
 -3 7 -2 178.08 8.1
 -3 7 -2 172.48 9
 -3 7 -2 169.98 7.3
 -3 7 -2 172.98 7.8
 -3 7 -2 170.28 8.4
 -3 7 -2 179.58 8
 3 -7 2 182.78 7.8
 3 -7 2 173.58 8.3
 3 -7 2 169.18 8.1
 3 -7 2 172.38 8
 3 -7 2 179.78 8.1
 3 -7 2 175.48 8.9
 3 -7 2 175.28 8.4
 3 -7 2 174.48 7.9
 3 -7 2 171.28 7.9
 3 -7 2 196.08 8.4
 -4 7 -2 90.89 4.9
 -4 7 -2 92.09 5.1
 -4 7 -2 88.09 5.2
 -4 7 -2 94.79 5.3
 -4 7 -2 98.99 5.1
 -4 7 -2 91.79 4.9
 -4 7 -2 89.19 5.8
 -4 7 -2 89.89 4.8
 -4 7 -2 90.09 5
 -4 7 -2 85.29 4
 -4 7 -2 88.99 5.5
 -4 7 -2 92.29 5.7
 -4 7 -2 83.09 5.2
 -4 7 -2 84.49 6.5
 -4 7 -2 83.19 4.5
 4 -7 2 88.29 4.7
 4 -7 2 83.99 5.4
 4 -7 2 81.39 5.4
 4 -7 2 90.39 5
 4 -7 2 78.49 5
 4 -7 2 78.69 5
 4 -7 2 94.29 5.6
 4 -7 2 86.99 5
 4 -7 2 90.39 4.8
 4 -7 2 93.09 5
 4 -7 2 87.29 5.2
 -5 7 -2 22.8 2.9
 -5 7 -2 24.5 3.3
 -5 7 -2 22 3
 -5 7 -2 22.4 2.7
 -5 7 -2 21.8 2.5
 -5 7 -2 22.3 3
 -5 7 -2 19.5 3.3
 -5 7 -2 19 4.4
 -5 7 -2 25.9 3.5
 -5 7 -2 16 3.4
 -5 7 -2 20.1 2.8
 -5 7 -2 21 2.9
 5 -7 2 22.9 3.3
 5 -7 2 17.9 3.2
 5 -7 2 23.8 3
 5 -7 2 22.2 2.7
 5 -7 2 19.1 2.8
 5 -7 2 19 2.8
 5 -7 2 18.3 2.9
 5 -7 2 19.2 2.6
 5 -7 2 20 3.1
 5 -7 2 13.7 2.4
 5 -7 2 17.4 4.6
 5 -7 2 18.8 3.2
 -6 7 -2 -1.9 3.8
 -6 7 -2 6.5 3.2
 -6 7 -2 -1.3 2.9
 -6 7 -2 0.2 2.9
 -6 7 -2 -5.9 3
 -6 7 -2 0.4 2.8
 -6 7 -2 2.7 2.9
 -6 7 -2 -0.9 4.6
 -6 7 -2 0.3 2.6
 -6 7 -2 2.1 3.5
 -6 7 -2 -3.1 2.8
 -6 7 -2 0.9 2.8
 6 -7 2 -2.1 3.2
 6 -7 2 -0.3 2.7
 6 -7 2 2.6 3.1
 6 -7 2 3.2 2.4
 6 -7 2 -1 2.4
 6 -7 2 1.3 2.9
 6 -7 2 2.9 3
 6 -7 2 1.3 2.6
 6 -7 2 -0.5 3.1
 6 -7 2 0 2.6
 6 -7 2 -4.7 3.3
 6 -7 2 -1.1 2.4
 -7 7 -2 -3.4 3.5
 -7 7 -2 -0.1 3.4
 -7 7 -2 -0.1 4.1
 -7 7 -2 0.5 4.1
 -7 7 -2 3.3 3.4
 -7 7 -2 -2.3 3.2
 -7 7 -2 -2.1 4
 -7 7 -2 2.4 5.8
 -7 7 -2 0.4 5.1
 7 -7 2 1.5 4
 7 -7 2 -2.4 3
 7 -7 2 0.1 3.8
 7 -7 2 0.1 2.8
 7 -7 2 2.7 3.4
 7 -7 2 5.1 3.3
 7 -7 2 0.4 3.7
 7 -7 2 2.2 3.3
 7 -7 2 4.5 4.4
 7 -7 2 1.4 3.5
 7 -7 2 0.8 4.1
 -8 7 -2 24.7 5.8
 -8 7 -2 25 4.8
 -8 7 -2 18.3 4.9
 -8 7 -2 24.7 5.3
 -8 7 -2 24.1 4.9
 -8 7 -2 23.9 8.8
 -8 7 -2 39.2 7.7
 -8 7 -2 17.8 5.2
 -8 7 -2 17.8 4.7
 8 -7 2 27 5.7
 8 -7 2 15.8 4.1
 8 -7 2 11.5 4.4
 8 -7 2 20.5 2.2
 8 -7 2 20.9 4.6
 8 -7 2 24.3 5.1
 8 -7 2 16.7 4.5
 8 -7 2 28.4 5.9
 8 -7 2 22.5 4.5
 8 -7 2 9.2 4.7
 8 -7 2 19.1 4.8
 11 6 -2 11.7 9.3
 11 6 -2 12.1 3.6
 11 6 -2 12.9 2.2
 11 6 -2 9.6 3.2
 11 6 -2 10.8 1.5
 -11 -6 2 14.7 3.5
 -11 -6 2 14.2 4.4
 -11 -6 2 10.2 4.4
 10 6 -2 0 2.2
 10 6 -2 -1.1 1
 10 6 -2 1.5 2.4
 10 6 -2 -0.4 1.6
 10 6 -2 -0.5 5.7
 10 6 -2 0 2.5
 10 6 -2 -0.1 1.2
 -10 -6 2 -0.8 1.6
 -10 -6 2 0.6 2.2
 -10 -6 2 2.4 2.9
 -10 -6 2 -2.8 3.2
 9 6 -2 3.6 2
 9 6 -2 -1.6 1.3
 9 6 -2 1.8 1.1
 9 6 -2 -0.4 1.9
 9 6 -2 4.3 1.9
 9 6 -2 1.4 4.5
 9 6 -2 1.1 1
 9 6 -2 0.2 1.2
 9 6 -2 -1.8 1.8
 -9 -6 2 -1 1.3
 -9 -6 2 -0.2 2.3
 -9 -6 2 1.7 1.7
 -9 -6 2 -0.1 2.4
 8 6 -2 114.89 8
 8 6 -2 127.79 5.7
 8 6 -2 124.89 6.2
 8 6 -2 132.39 5.8
 8 6 -2 134.89 5.9
 8 6 -2 122.69 5.4
 8 6 -2 122.49 5.7
 8 6 -2 125.49 6.2
 8 6 -2 129.19 6
 -8 -6 2 126.89 5.9
 -8 -6 2 129.09 6.7
 -8 -6 2 129.59 5.6
 -8 -6 2 129.19 6.1
 7 6 -2 85.39 4.6
 7 6 -2 90.59 4.3
 7 6 -2 86.09 4.3
 7 6 -2 92.79 4
 7 6 -2 89.19 4.3
 7 6 -2 91.89 6.2
 7 6 -2 87.79 4.3
 7 6 -2 89.89 4.2
 7 6 -2 89.99 4.3
 7 6 -2 89.89 4.4
 7 6 -2 88.59 4.8
 7 6 -2 92.99 4.4
 -7 -6 2 88.49 4.2
 -7 -6 2 95.49 4.2
 -7 -6 2 94.69 4.4
 -7 -6 2 99.29 5.1
 -7 -6 2 91.29 4.6
 6 6 -2 48.3 2.6
 6 6 -2 44.2 2.7
 6 6 -2 44.6 2.2
 6 6 -2 41.8 2.6
 6 6 -2 47.4 2.8
 6 6 -2 44.1 2.5
 6 6 -2 42.9 2.5
 6 6 -2 54.19 3.9
 6 6 -2 44.1 3
 6 6 -2 47.2 2.2
 6 6 -2 44.2 2.5
 6 6 -2 45.7 2.7
 -6 -6 2 47.7 2.4
 -6 -6 2 47.7 2.7
 -6 -6 2 41.2 2.7
 -6 -6 2 47.9 3.1
 -6 -6 2 47.7 2.7
 -6 -6 2 47.8 2.6
 5 6 -2 145.09 6.3
 5 6 -2 137.69 5.7
 5 6 -2 140.79 6.4
 5 6 -2 141.29 6.1
 5 6 -2 131.19 6
 5 6 -2 137.39 5.9
 5 6 -2 142.19 6
 5 6 -2 140.39 6.9
 5 6 -2 140.19 6.1
 5 6 -2 149.09 6.2
 5 6 -2 137.39 5.7
 5 6 -2 137.09 5.8
 5 6 -2 141.69 6.1
 5 6 -2 146.89 6.2
 5 6 -2 143.59 6.2
 5 6 -2 133.99 6
 -5 -6 2 153.18 6.2
 -5 -6 2 131.69 6.1
 -5 -6 2 149.88 5.9
 -5 -6 2 154.28 6.5
 -5 -6 2 144.69 5.9
 -5 -6 2 133.49 5.9
 -5 -6 2 131.19 6.1
 -5 -6 2 134.19 6.1
 -5 -6 2 135.19 6
 -5 -6 2 138.19 5.7
 -5 -6 2 144.19 5.9
 -5 -6 2 132.59 5.7
 -5 -6 2 151.28 6.4
 -5 -6 2 143.99 5.7
 4 6 -2 22.4 1.5
 4 6 -2 22.9 2.6
 4 6 -2 22.5 1.7
 4 6 -2 18.4 1.6
 4 6 -2 20.6 1
 4 6 -2 18.8 1.5
 4 6 -2 19.4 1.6
 4 6 -2 20.4 1.7
 4 6 -2 19.9 1.8
 4 6 -2 19.6 1.4
 4 6 -2 17.2 1.5
 4 6 -2 20.5 1.6
 4 6 -2 22.4 1.6
 4 6 -2 19.9 1.2
 4 6 -2 22.7 1.9
 4 6 -2 20.6 1.4
 4 6 -2 20.3 1
 4 6 -2 17 1.2
 4 6 -2 21.5 1.8
 -4 -6 2 20 1.4
 -4 -6 2 20.4 1.4
 -4 -6 2 16.6 1.6
 -4 -6 2 18.8 1.6
 -4 -6 2 21.2 1.6
 -4 -6 2 18.3 1.4
 -4 -6 2 14.8 1.6
 -4 -6 2 23.6 1.9
 -4 -6 2 25 1.3
 -4 -6 2 23 1.7
 -4 -6 2 19.7 2.5
 -4 -6 2 20.7 1.9
 -4 -6 2 17.1 1.4
 -4 -6 2 20 1.1
 -4 -6 2 18.5 1.2
 3 6 -2 56.79 3
 3 6 -2 53.99 2.6
 3 6 -2 49.8 3
 3 6 -2 56.19 2.5
 3 6 -2 58.39 3.8
 3 6 -2 57.99 2.6
 3 6 -2 56.29 2.5
 3 6 -2 60.19 2.7
 3 6 -2 54.19 2.7
 3 6 -2 52.19 2.7
 3 6 -2 57.69 2.9
 3 6 -2 55.29 3
 3 6 -2 57.89 2.5
 3 6 -2 61.29 2.8
 3 6 -2 56.59 2.9
 3 6 -2 60.79 2.8
 3 6 -2 53.39 2.5
 3 6 -2 57.69 2.5
 3 6 -2 54.19 2.6
 3 6 -2 60.69 3.3
 3 6 -2 54.99 3
 3 6 -2 55.79 3.5
 3 6 -2 55.79 3
 3 6 -2 57.49 2.7
 -3 -6 2 57.29 2.9
 -3 -6 2 58.59 2.5
 -3 -6 2 57.99 2.3
 -3 -6 2 55.29 2.3
 -3 -6 2 51.89 2.9
 -3 -6 2 60.39 2.9
 -3 -6 2 55.59 2.9
 -3 -6 2 51.09 2.9
 -3 -6 2 56.69 3.1
 -3 -6 2 57.49 2.8
 -3 -6 2 54.39 2.7
 -3 -6 2 52.79 3.1
 -3 -6 2 50.59 2.8
 -3 -6 2 49.7 2.9
 -3 -6 2 55.39 2.8
 -3 -6 2 55.79 2.8
 -3 -6 2 48.5 2.8
 -3 -6 2 57.19 2.7
 -3 -6 2 51.09 2.8
 2 6 -2 391.46 17.8
 2 6 -2 449.46 18.4
 2 6 -2 450.25 17.8
 2 6 -2 451.45 18
 2 6 -2 468.25 17.7
 2 6 -2 460.45 18
 2 6 -2 441.86 17.8
 2 6 -2 423.46 18
 2 6 -2 458.85 18
 2 6 -2 448.16 17.8
 2 6 -2 443.16 17.9
 2 6 -2 473.55 17.9
 2 6 -2 450.25 17.8
 2 6 -2 468.95 17.9
 2 6 -2 459.95 17.7
 2 6 -2 454.25 18.1
 2 6 -2 465.15 18
 2 6 -2 456.75 17.7
 2 6 -2 414.56 18
 2 6 -2 439.46 17.5
 2 6 -2 413.06 17.7
 2 6 -2 445.36 17.8
 -2 -6 2 464.75 17.9
 -2 -6 2 419.56 17.7
 -2 -6 2 429.56 18.1
 -2 -6 2 433.26 17.8
 -2 -6 2 428.26 17.8
 -2 -6 2 435.56 17.8
 -2 -6 2 416.16 17.8
 -2 -6 2 452.05 18
 -2 -6 2 411.76 17.5
 -2 -6 2 448.66 17.5
 -2 -6 2 447.56 17.8
 -2 -6 2 422.06 17.7
 -2 -6 2 460.95 17.8
 -2 -6 2 455.55 18
 -2 -6 2 436.36 17.7
 -2 -6 2 422.96 17.7
 -2 -6 2 486.45 17.8
 -2 -6 2 418.96 17.8
 -2 -6 2 426.56 17.9
 1 6 -2 30.7 2.3
 1 6 -2 29.9 1.8
 1 6 -2 36.8 1.7
 1 6 -2 35.1 2.3
 1 6 -2 33.2 2.1
 1 6 -2 36.5 2.1
 1 6 -2 33.2 2
 1 6 -2 29.2 1.9
 1 6 -2 36.3 2.3
 1 6 -2 29.8 2.1
 1 6 -2 33.9 2.3
 1 6 -2 31.4 1.7
 1 6 -2 34.3 2.2
 1 6 -2 30.4 2.2
 1 6 -2 32.9 1.8
 1 6 -2 29.6 1.9
 1 6 -2 31.6 2.2
 1 6 -2 28.1 1.7
 1 6 -2 29 1.9
 1 6 -2 37.9 2.5
 1 6 -2 30.8 2
 1 6 -2 37.6 2.7
 1 6 -2 31.6 1.5
 1 6 -2 28.5 2
 1 6 -2 27.5 2.2
 1 6 -2 31.3 2.2
 1 6 -2 33.4 2.1
 1 6 -2 32 1.4
 1 6 -2 37 2.5
 -1 -6 2 30.9 1.8
 -1 -6 2 33.3 3
 -1 -6 2 30 2.2
 -1 -6 2 33.9 2
 -1 -6 2 27.9 2.1
 -1 -6 2 35.6 2
 -1 -6 2 28.6 2.1
 -1 -6 2 30.2 1.9
 -1 -6 2 30.5 2
 -1 -6 2 36.7 2.4
 -1 -6 2 26.7 2
 -1 -6 2 33 2.2
 -1 -6 2 30.6 2.1
 -1 -6 2 31.3 2.1
 -1 -6 2 35.3 2.1
 -1 -6 2 30 2
 -1 -6 2 30.8 1.3
 -1 -6 2 32.7 2.1
 0 6 -2 403.26 18
 0 6 -2 465.05 18.2
 0 6 -2 445.56 17.8
 0 6 -2 477.45 18.3
 0 6 -2 412.16 18.2
 0 6 -2 462.35 18.2
 0 6 -2 438.76 17.7
 0 6 -2 449.86 18.3
 0 6 -2 477.05 18.4
 0 6 -2 458.55 18.4
 0 6 -2 411.56 18.1
 0 6 -2 462.95 18.2
 0 6 -2 471.45 18.3
 0 6 -2 473.15 18.3
 0 6 -2 437.76 18
 0 6 -2 441.36 17.9
 0 6 -2 469.95 17.9
 0 6 -2 453.85 18.4
 0 6 -2 470.25 18.5
 0 6 -2 444.36 17.8
 0 6 -2 406.06 18.2
 0 6 -2 459.05 18
 0 6 -2 451.85 18.3
 0 6 -2 470.45 18
 0 6 -2 465.75 18.2
 0 -6 2 431.76 18
 0 -6 2 473.45 18.1
 0 -6 2 470.25 18.4
 0 -6 2 453.85 18.4
 0 -6 2 425.56 18.2
 0 -6 2 477.35 18.3
 0 -6 2 446.96 17.9
 0 -6 2 450.75 18
 0 -6 2 461.75 18.2
 0 -6 2 417.46 18.1
 0 -6 2 413.26 18.4
 0 -6 2 425.16 18.1
 0 -6 2 465.75 18.5
 0 -6 2 451.75 18
 0 -6 2 476.75 18.4
 0 -6 2 437.26 18.1
 0 -6 2 487.55 18.3
 0 -6 2 483.85 18.2
 0 -6 2 417.56 18.1
 0 -6 2 420.56 18.1
 0 -6 2 424.76 18.1
 -1 6 -2 5.8 0.6
 -1 6 -2 6.4 1.7
 -1 6 -2 5.7 1.3
 -1 6 -2 4.8 1.1
 -1 6 -2 6.8 0.9
 -1 6 -2 5.9 0.6
 -1 6 -2 4.1 1.3
 -1 6 -2 7.1 1.1
 -1 6 -2 5.5 1.2
 -1 6 -2 2.8 1.4
 -1 6 -2 4.4 1.3
 -1 6 -2 6.4 0.8
 -1 6 -2 5.7 0.8
 -1 6 -2 5 0.8
 -1 6 -2 6 1.2
 -1 6 -2 6.9 1.2
 -1 6 -2 3.1 1.4
 -1 6 -2 6.5 1.3
 -1 6 -2 6.4 1.2
 1 -6 2 4.1 0.9
 1 -6 2 6.7 1.5
 1 -6 2 5.4 1.6
 1 -6 2 6.6 1.1
 1 -6 2 4.3 1.3
 1 -6 2 6.5 1.3
 1 -6 2 5.8 1.2
 1 -6 2 7 1.5
 1 -6 2 6.9 1
 1 -6 2 4.9 1.3
 1 -6 2 3.5 1.3
 1 -6 2 6.2 1.1
 1 -6 2 6.1 1
 -2 6 -2 7.5 1.5
 -2 6 -2 11.8 2.3
 -2 6 -2 11.1 1.4
 -2 6 -2 9.4 1.2
 -2 6 -2 11.5 2
 -2 6 -2 9.1 1
 -2 6 -2 10.4 1.4
 -2 6 -2 9.7 1.2
 -2 6 -2 11.7 1.5
 -2 6 -2 9.5 1.7
 -2 6 -2 11 1.6
 -2 6 -2 10.1 1
 -2 6 -2 11.2 1.7
 -2 6 -2 8.9 1
 -2 6 -2 9.5 1
 -2 6 -2 9.9 1.5
 -2 6 -2 8.8 1.9
 2 -6 2 8.1 2
 2 -6 2 12.2 1.6
 2 -6 2 11.3 2
 2 -6 2 11.7 1.5
 2 -6 2 9.4 1.4
 2 -6 2 11.6 1.5
 2 -6 2 9 1.5
 2 -6 2 12 1.5
 2 -6 2 10.4 1.2
 2 -6 2 10.5 1.7
 -3 6 -2 -2.2 1.5
 -3 6 -2 -0.7 1
 -3 6 -2 1.1 1.5
 -3 6 -2 -1.2 1.5
 -3 6 -2 0.3 1.2
 -3 6 -2 -0.3 1
 -3 6 -2 -1.9 0.7
 -3 6 -2 -0.6 1.4
 -3 6 -2 0.4 1.3
 -3 6 -2 -1 1.5
 -3 6 -2 0.1 1.4
 -3 6 -2 -2.1 1.2
 -3 6 -2 -0.7 2.2
 -3 6 -2 0.5 1.4
 -3 6 -2 -0.2 1.2
 -3 6 -2 -0.7 1.2
 -3 6 -2 -0.8 1.1
 -3 6 -2 1.2 1
 -3 6 -2 -1.6 1.7
 3 -6 2 0.2 1.3
 3 -6 2 0 1.2
 3 -6 2 0.8 1.3
 3 -6 2 -0.3 2.3
 3 -6 2 -0.5 1.5
 3 -6 2 -0.6 1.1
 3 -6 2 0.1 1.4
 3 -6 2 0.4 1.6
 3 -6 2 0.1 1.2
 3 -6 2 -1.1 1.8
 3 -6 2 -1.7 1.5
 -4 6 -2 59.19 4.1
 -4 6 -2 56.19 3.8
 -4 6 -2 47.2 3.4
 -4 6 -2 47.3 3.4
 -4 6 -2 50.29 3
 -4 6 -2 51.39 3.5
 -4 6 -2 42.9 3.4
 -4 6 -2 49.3 3.6
 -4 6 -2 48.2 3.4
 -4 6 -2 47.6 3.6
 -4 6 -2 55.59 4.8
 -4 6 -2 49.4 3.5
 -4 6 -2 46.3 3.3
 -4 6 -2 48.3 3.2
 4 -6 2 51.99 3.4
 4 -6 2 52.09 3.7
 4 -6 2 51.89 3.8
 4 -6 2 47.5 3.2
 4 -6 2 50.39 3.4
 4 -6 2 49.3 3.3
 4 -6 2 49.99 3.2
 4 -6 2 52.09 3.7
 4 -6 2 43.7 3.3
 4 -6 2 47.4 3.1
 4 -6 2 52.99 3.7
 4 -6 2 52.39 4.4
 -5 6 -2 51.29 3.8
 -5 6 -2 48.6 4.1
 -5 6 -2 53.79 3.1
 -5 6 -2 62.59 4.4
 -5 6 -2 47.2 3.5
 -5 6 -2 45.4 4.7
 -5 6 -2 50.89 3.8
 -5 6 -2 47.3 3.5
 -5 6 -2 50.49 3.6
 -5 6 -2 48.5 4.3
 -5 6 -2 47.7 3.9
 -5 6 -2 63.19 3.7
 -5 6 -2 52.39 3.7
 5 -6 2 55.29 3.2
 5 -6 2 51.59 3.4
 5 -6 2 44.5 3.6
 5 -6 2 56.89 4.7
 5 -6 2 52.89 3.9
 5 -6 2 51.89 4.2
 5 -6 2 52.59 3.9
 5 -6 2 52.89 3.4
 5 -6 2 49.2 3.9
 5 -6 2 55.69 3.9
 5 -6 2 51.99 4
 5 -6 2 49.2 3.8
 -6 6 -2 37.7 4
 -6 6 -2 36.1 4.9
 -6 6 -2 41.8 3
 -6 6 -2 36.1 4.3
 -6 6 -2 37.5 3.4
 -6 6 -2 34.4 3.7
 -6 6 -2 38.1 3.3
 -6 6 -2 36.9 3.7
 -6 6 -2 36.2 3.2
 -6 6 -2 45.8 3.7
 -6 6 -2 32.9 3.7
 6 -6 2 32.7 3.7
 6 -6 2 45.6 3.5
 6 -6 2 39.2 4
 6 -6 2 32.4 2.9
 6 -6 2 38.3 3.6
 6 -6 2 42 3.5
 6 -6 2 40.1 3.6
 6 -6 2 37.2 3.3
 6 -6 2 40.9 4
 6 -6 2 42.2 3.6
 6 -6 2 40.4 3.8
 6 -6 2 40.7 3.3
 -7 6 -2 8.4 3
 -7 6 -2 8.9 3.2
 -7 6 -2 10.9 4.3
 -7 6 -2 10.1 3.5
 -7 6 -2 11.9 5
 -7 6 -2 9.8 3.2
 -7 6 -2 9.8 3.5
 -7 6 -2 6.6 3.3
 -7 6 -2 12.9 3.4
 -7 6 -2 6 3.1
 7 -6 2 9.8 3.5
 7 -6 2 7 3.1
 7 -6 2 10.7 3.7
 7 -6 2 9.3 3.5
 7 -6 2 10.7 2.8
 7 -6 2 7.3 3.2
 7 -6 2 5.2 2.8
 7 -6 2 12.4 3.2
 7 -6 2 9.4 2.8
 7 -6 2 11.1 3.2
 7 -6 2 6.4 2.8
 -8 6 -2 0.8 3.7
 -8 6 -2 -3.5 3.5
 -8 6 -2 1.2 5.5
 -8 6 -2 0.6 3.7
 -8 6 -2 -2.6 3.8
 -8 6 -2 2.6 4.2
 -8 6 -2 -0.2 4.4
 8 -6 2 0.6 3.8
 8 -6 2 -0.2 3.5
 8 -6 2 0.2 3.6
 8 -6 2 1 3.2
 8 -6 2 4.3 4.2
 8 -6 2 0 3.7
 8 -6 2 0.5 4
 8 -6 2 2.9 3.4
 8 -6 2 -0.5 1.6
 8 -6 2 -0.8 3.3
 11 5 -2 2.2 1.2
 11 5 -2 -2.2 2.8
 11 5 -2 0.6 1.7
 11 5 -2 -0.1 3
 11 5 -2 2 1.5
 -11 -5 2 5.7 3.2
 -11 -5 2 2.9 4.3
 -11 -5 2 3.2 3.7
 -11 -5 2 -1.1 3.2
 10 5 -2 -0.3 5.1
 10 5 -2 -0.3 2.8
 10 5 -2 0.5 2.1
 10 5 -2 1.9 2.2
 10 5 -2 -1 2.2
 10 5 -2 -1.4 1.3
 10 5 -2 -2.5 2.3
 10 5 -2 -1.4 1.1
 10 5 -2 -2.7 1.5
 -10 -5 2 -0.8 1.5
 -10 -5 2 -0.8 3.3
 -10 -5 2 -2.3 2.9
 -10 -5 2 -1.6 2.8
 9 5 -2 -0.3 1.8
 9 5 -2 2.5 1.7
 9 5 -2 1.6 1.1
 9 5 -2 1.4 0.9
 9 5 -2 1.4 1.1
 9 5 -2 -0.6 1.2
 9 5 -2 0.3 1.5
 9 5 -2 0.1 1.6
 9 5 -2 2.8 1.8
 9 5 -2 1.1 3.9
 -9 -5 2 -1.3 2.3
 -9 -5 2 0.9 2.5
 -9 -5 2 1.3 1.6
 -9 -5 2 2 1.2
 8 5 -2 22.7 1.9
 8 5 -2 19.2 1.9
 8 5 -2 26 2.1
 8 5 -2 23.1 1.9
 8 5 -2 22.1 2.7
 8 5 -2 25.1 1.9
 8 5 -2 19.2 2.2
 8 5 -2 20.8 1.9
 8 5 -2 22.7 1.8
 8 5 -2 21.5 1.5
 8 5 -2 21.5 3.6
 -8 -5 2 22.9 2
 -8 -5 2 21.7 2
 -8 -5 2 20.9 2.4
 -8 -5 2 24.6 2.9
 -8 -5 2 21.4 1.6
 7 5 -2 2.5 1.2
 7 5 -2 2.9 1.3
 7 5 -2 1.9 1
 7 5 -2 2.8 1
 7 5 -2 2.4 0.9
 7 5 -2 0.3 0.8
 7 5 -2 1.4 0.7
 7 5 -2 0.9 1.2
 7 5 -2 3.4 1.3
 7 5 -2 3.4 2.4
 7 5 -2 3.2 1.1
 7 5 -2 2.9 1.3
 7 5 -2 0.3 0.7
 -7 -5 2 1.4 1.3
 -7 -5 2 2.7 1.1
 -7 -5 2 1.9 1.7
 -7 -5 2 2.7 1
 -7 -5 2 2 0.8
 6 5 -2 133.89 5.7
 6 5 -2 138.69 5.7
 6 5 -2 138.39 5.9
 6 5 -2 149.59 5.9
 6 5 -2 144.09 5.9
 6 5 -2 137.39 5.9
 6 5 -2 137.39 5.9
 6 5 -2 139.89 5.9
 6 5 -2 128.99 5.7
 6 5 -2 134.29 5.7
 6 5 -2 133.09 5.9
 6 5 -2 134.29 6.1
 6 5 -2 138.99 6
 6 5 -2 141.69 7.1
 6 5 -2 133.09 6.1
 6 5 -2 137.59 5.9
 -6 -5 2 133.89 6
 -6 -5 2 133.49 5.5
 -6 -5 2 131.69 5.5
 -6 -5 2 135.59 6.5
 -6 -5 2 134.29 6
 -6 -5 2 135.19 6.9
 -6 -5 2 128.99 5.6
 -6 -5 2 125.49 6.1
 -6 -5 2 151.08 6.5
 -6 -5 2 149.88 6
 -6 -5 2 138.19 6.2
 -6 -5 2 147.29 5.7
 -6 -5 2 140.09 5.9
 -6 -5 2 145.79 6.1
 -6 -5 2 134.09 5.8
 -6 -5 2 134.09 5.9
 5 5 -2 193.28 8.2
 5 5 -2 179.88 8
 5 5 -2 197.88 8.1
 5 5 -2 203.08 8.1
 5 5 -2 198.58 8.1
 5 5 -2 190.48 8.1
 5 5 -2 192.48 7.9
 5 5 -2 187.58 7.9
 5 5 -2 202.08 9
 5 5 -2 195.68 8.3
 5 5 -2 200.28 8.1
 5 5 -2 198.88 8.4
 5 5 -2 197.88 8.1
 5 5 -2 194.08 7.9
 5 5 -2 199.48 7.9
 5 5 -2 211.38 8.1
 5 5 -2 192.78 8.1
 -5 -5 2 193.18 8.1
 -5 -5 2 193.88 8.9
 -5 -5 2 187.88 8.5
 -5 -5 2 192.78 7.9
 -5 -5 2 186.28 7.7
 -5 -5 2 200.58 8.5
 -5 -5 2 201.78 8
 -5 -5 2 200.48 8
 -5 -5 2 183.08 8
 -5 -5 2 203.18 8.2
 -5 -5 2 191.58 8.3
 -5 -5 2 194.58 7.7
 -5 -5 2 211.28 8.1
 -5 -5 2 187.58 8.1
 -5 -5 2 203.98 8
 -5 -5 2 188.48 8.2
 -5 -5 2 205.08 8.2
 -5 -5 2 199.98 8.2
 -5 -5 2 186.88 8.2
 -5 -5 2 183.18 8.3
 4 5 -2 49.9 2.3
 4 5 -2 53.79 2.6
 4 5 -2 49.1 2.5
 4 5 -2 51.99 2.6
 4 5 -2 50.69 2.6
 4 5 -2 46.4 2.3
 4 5 -2 40.4 3.4
 4 5 -2 50.89 2.3
 4 5 -2 57.29 2.8
 4 5 -2 56.99 2.5
 4 5 -2 54.49 2.9
 4 5 -2 55.79 2.8
 4 5 -2 48.2 2.7
 4 5 -2 53.19 2.6
 4 5 -2 51.99 2.5
 -4 -5 2 55.99 2.4
 -4 -5 2 50.59 2.4
 -4 -5 2 48.4 2.7
 -4 -5 2 58.49 2.6
 -4 -5 2 51.49 2.9
 -4 -5 2 53.69 3.1
 -4 -5 2 53.49 2.6
 -4 -5 2 46.8 2.6
 -4 -5 2 51.39 2.5
 -4 -5 2 59.09 2.9
 -4 -5 2 42.9 2.6
 -4 -5 2 54.79 2.8
 -4 -5 2 61.09 2.5
 -4 -5 2 49.9 2.5
 -4 -5 2 52.59 2.9
 -4 -5 2 47.3 2.7
 -4 -5 2 63.39 2.9
 -4 -5 2 55.99 2.3
 -4 -5 2 53.49 2.3
 -4 -5 2 51.89 2.6
 -4 -5 2 50.69 2.7
 -4 -5 2 46.8 2.5
 -4 -5 2 51.39 2.7
 -4 -5 2 55.69 2.7
 3 5 -2 349.87 13.8
 3 5 -2 323.77 13.5
 3 5 -2 344.57 13.8
 3 5 -2 344.07 13.5
 3 5 -2 346.87 13.8
 3 5 -2 334.97 13.5
 3 5 -2 337.97 14
 3 5 -2 336.47 13.7
 3 5 -2 343.47 13.6
 3 5 -2 346.97 13.7
 3 5 -2 323.27 13.9
 3 5 -2 336.77 14.3
 3 5 -2 332.17 13.7
 3 5 -2 335.57 13.5
 3 5 -2 348.17 13.7
 3 5 -2 322.77 13.7
 3 5 -2 343.47 13.6
 3 5 -2 338.17 13.8
 3 5 -2 347.17 13.7
 3 5 -2 350.86 13.7
 3 5 -2 332.57 13.6
 3 5 -2 345.57 13.6
 -3 -5 2 356.16 13.7
 -3 -5 2 351.76 13.8
 -3 -5 2 331.47 13.6
 -3 -5 2 342.37 13.6
 -3 -5 2 342.67 13.5
 -3 -5 2 337.77 13.9
 -3 -5 2 352.46 14
 -3 -5 2 358.56 13.8
 -3 -5 2 336.07 13.7
 -3 -5 2 339.07 13.5
 -3 -5 2 326.67 13.6
 -3 -5 2 336.47 13.6
 -3 -5 2 335.17 13.7
 -3 -5 2 331.47 13.7
 -3 -5 2 323.37 13.7
 -3 -5 2 323.67 13.7
 -3 -5 2 348.07 13.4
 -3 -5 2 336.87 13.6
 -3 -5 2 332.07 13.7
 -3 -5 2 334.87 13.8
 -3 -5 2 348.27 13.9
 -3 -5 2 327.47 13.7
 -3 -5 2 356.06 13.6
 -3 -5 2 342.27 13.7
 -3 -5 2 337.87 13.4
 2 5 -2 133.39 5.7
 2 5 -2 138.19 5.5
 2 5 -2 125.79 5.4
 2 5 -2 125.59 5.7
 2 5 -2 132.29 5.7
 2 5 -2 139.19 5.7
 2 5 -2 129.79 5.6
 2 5 -2 135.29 5.6
 2 5 -2 127.59 5.8
 2 5 -2 134.59 6.4
 2 5 -2 136.49 5.5
 2 5 -2 126.89 5.6
 2 5 -2 136.89 5.8
 2 5 -2 135.39 5.5
 2 5 -2 124.99 5.4
 2 5 -2 131.39 5.5
 2 5 -2 127.19 5.8
 2 5 -2 134.29 5.4
 2 5 -2 130.29 5.8
 2 5 -2 135.29 5.5
 2 5 -2 137.09 5.9
 2 5 -2 129.39 5.4
 2 5 -2 131.99 5.6
 2 5 -2 134.29 5.6
 2 5 -2 134.19 5.3
 2 5 -2 135.19 5.3
 2 5 -2 135.59 5.7
 -2 -5 2 129.69 5.6
 -2 -5 2 133.29 5.7
 -2 -5 2 128.09 5.5
 -2 -5 2 135.19 5.6
 -2 -5 2 129.19 5.3
 -2 -5 2 137.89 5.6
 -2 -5 2 131.39 5.5
 -2 -5 2 128.19 5.5
 -2 -5 2 137.29 5.3
 -2 -5 2 138.99 5.8
 -2 -5 2 131.89 5.9
 -2 -5 2 137.29 5.6
 -2 -5 2 124.99 5.6
 -2 -5 2 125.99 5.6
 -2 -5 2 131.39 5.6
 -2 -5 2 131.09 5.5
 -2 -5 2 136.99 5.7
 -2 -5 2 133.69 5.6
 -2 -5 2 127.19 5.7
 -2 -5 2 132.89 5.6
 -2 -5 2 133.39 5.7
 1 5 -2 73.19 3
 1 5 -2 72.39 3.8
 1 5 -2 71.79 3.5
 1 5 -2 76.89 3.4
 1 5 -2 70.29 3.4
 1 5 -2 72.09 3.7
 1 5 -2 74.39 3.4
 1 5 -2 81.29 3.6
 1 5 -2 68.59 3.4
 1 5 -2 78.29 3.2
 1 5 -2 74.29 3.1
 1 5 -2 79.69 3.3
 1 5 -2 72.09 3.1
 1 5 -2 79.99 3.2
 1 5 -2 68.69 3.5
 1 5 -2 74.19 3.3
 1 5 -2 72.09 3.6
 1 5 -2 70.79 3.2
 1 5 -2 74.19 3.3
 1 5 -2 74.09 3.5
 1 5 -2 75.89 3.5
 1 5 -2 79.29 3.5
 1 5 -2 74.69 3.4
 1 5 -2 74.49 3
 1 5 -2 73.09 3.2
 1 5 -2 78.19 3.5
 1 5 -2 71.29 3.4
 1 5 -2 73.99 3.5
 1 5 -2 72.99 3.4
 1 5 -2 74.69 3.3
 -1 -5 2 73.69 3.4
 -1 -5 2 78.39 3.6
 -1 -5 2 76.99 3.3
 -1 -5 2 75.49 3.1
 -1 -5 2 77.49 3.5
 -1 -5 2 72.49 3.4
 -1 -5 2 72.49 3.4
 -1 -5 2 81.29 3.4
 -1 -5 2 75.29 3.4
 -1 -5 2 72.29 3.4
 -1 -5 2 74.09 3.5
 -1 -5 2 72.59 3
 -1 -5 2 73.39 3.1
 -1 -5 2 74.09 3.5
 -1 -5 2 79.59 3.4
 -1 -5 2 75.59 3.6
 -1 -5 2 74.49 3.3
 -1 -5 2 75.59 3.8
 -1 -5 2 72.79 3.4
 -1 -5 2 74.89 3.2
 -1 -5 2 71.99 3.4
 0 5 -2 1090.29 41.5
 0 5 -2 1069.59 41.5
 0 5 -2 1089.99 41.4
 0 5 -2 1052.89 41.4
 0 5 -2 1099.69 41.5
 0 5 -2 988.8 41.4
 0 5 -2 1061.89 41.3
 0 5 -2 1050.69 41.5
 0 5 -2 1014.1 41.4
 0 5 -2 1076.99 41.6
 0 5 -2 1077.39 41.5
 0 5 -2 1019.5 41.2
 0 5 -2 1070.19 41.4
 0 5 -2 1078.39 41.4
 0 5 -2 991.8 41.3
 0 5 -2 1056.29 41.6
 0 5 -2 1024.8 41.2
 0 -5 2 1005.7 41.3
 0 -5 2 1026.1 41.3
 0 -5 2 1056.99 41.1
 0 -5 2 1015.9 41.6
 0 -5 2 1033 41.4
 0 -5 2 1014.4 41.3
 0 -5 2 1040 41.2
 0 -5 2 1006.7 41.3
 0 -5 2 1015.1 41.3
 0 -5 2 1056.29 41.3
 0 -5 2 1056.99 41.5
 0 -5 2 982.8 41.3
 0 -5 2 1079.09 41.5
 -1 5 -2 632.24 25.2
 -1 5 -2 630.94 25.2
 -1 5 -2 641.64 25.2
 -1 5 -2 623.44 24.7
 -1 5 -2 635.04 25
 -1 5 -2 607.94 24.8
 -1 5 -2 624.84 25.1
 -1 5 -2 602.94 25.1
 -1 5 -2 595.14 24.9
 -1 5 -2 629.74 25.2
 -1 5 -2 665.83 25.1
 -1 5 -2 660.63 25.2
 -1 5 -2 629.54 25.2
 -1 5 -2 652.13 25.1
 -1 5 -2 612.84 24.8
 -1 5 -2 587.74 25.1
 -1 5 -2 636.04 25.3
 -1 5 -2 613.84 24.9
 -1 5 -2 614.24 24.8
 -1 5 -2 607.64 25
 -1 5 -2 569.84 25
 1 -5 2 668.83 25.1
 1 -5 2 637.34 24.9
 1 -5 2 621.94 25.1
 1 -5 2 594.24 25.4
 1 -5 2 644.74 25.2
 1 -5 2 650.83 25
 1 -5 2 610.64 25.1
 1 -5 2 648.64 25.3
 1 -5 2 626.84 25.2
 1 -5 2 611.14 24.9
 1 -5 2 615.24 25.1
 1 -5 2 631.44 25.3
 1 -5 2 637.54 25.1
 1 -5 2 638.54 25
 1 -5 2 661.13 25.2
 1 -5 2 652.23 25.4
 1 -5 2 623.54 24.8
 1 -5 2 618.54 25
 1 -5 2 608.54 24.9
 -2 5 -2 1162.08 43.6
 -2 5 -2 1071.49 43.1
 -2 5 -2 1122.29 43.5
 -2 5 -2 1090.79 43.1
 -2 5 -2 1070.19 43.1
 -2 5 -2 1139.39 43.6
 -2 5 -2 1083.69 43.2
 -2 5 -2 1115.29 43.9
 -2 5 -2 1146.89 43.4
 -2 5 -2 1103.59 43.4
 -2 5 -2 984.3 43.5
 -2 5 -2 1117.29 43.4
 -2 5 -2 1128.49 43.3
 -2 5 -2 1125.99 43.5
 -2 5 -2 1048.7 43.3
 -2 5 -2 1070.69 43.2
 -2 5 -2 1137.59 43.6
 -2 5 -2 1085.29 43.2
 -2 5 -2 1076.79 43.3
 -2 5 -2 1050.69 43.3
 -2 5 -2 1107.69 43.3
 -2 5 -2 1095.79 43.2
 -2 5 -2 991 43.4
 2 -5 2 1014.9 43.6
 2 -5 2 1050.09 43.2
 2 -5 2 1134.89 43.6
 2 -5 2 1147.79 43.5
 2 -5 2 1158.88 43.3
 2 -5 2 1041.7 43.3
 2 -5 2 1090.79 43.6
 2 -5 2 1128.39 43.8
 2 -5 2 1145.79 43.4
 2 -5 2 1059.59 43.1
 2 -5 2 1113.79 43.5
 2 -5 2 977.7 43.3
 2 -5 2 1062.39 43.2
 2 -5 2 1139.99 43.3
 -3 5 -2 344.67 15.5
 -3 5 -2 369.56 15.6
 -3 5 -2 377.46 15.4
 -3 5 -2 395.76 15.2
 -3 5 -2 360.26 15.1
 -3 5 -2 388.56 15.4
 -3 5 -2 391.66 15.5
 -3 5 -2 352.76 15.3
 -3 5 -2 367.96 15.3
 -3 5 -2 351.66 15.2
 -3 5 -2 382.66 15.4
 -3 5 -2 355.76 15.1
 -3 5 -2 360.56 15.1
 -3 5 -2 390.06 15.5
 -3 5 -2 382.76 15.2
 -3 5 -2 375.86 15.3
 -3 5 -2 394.06 15.6
 -3 5 -2 380.96 14.9
 -3 5 -2 390.76 15.5
 -3 5 -2 354.46 15.1
 -3 5 -2 385.96 16.1
 -3 5 -2 383.86 15.2
 3 -5 2 379.16 15.4
 3 -5 2 390.56 15.4
 3 -5 2 386.66 15.4
 3 -5 2 363.16 15.5
 3 -5 2 370.26 15.8
 3 -5 2 386.06 15.3
 3 -5 2 395.86 15.2
 3 -5 2 364.76 16
 3 -5 2 378.56 15.5
 3 -5 2 370.96 15.3
 3 -5 2 391.36 15.4
 3 -5 2 349.47 15.2
 3 -5 2 350.96 15.1
 3 -5 2 399.56 15.7
 3 -5 2 341.87 15.2
 -4 5 -2 57.19 2.8
 -4 5 -2 49.2 3.7
 -4 5 -2 52.99 3.4
 -4 5 -2 63.39 3.6
 -4 5 -2 66.29 4.2
 -4 5 -2 56.29 3.4
 -4 5 -2 50.29 3.2
 -4 5 -2 43.3 3.1
 -4 5 -2 53.19 2.9
 -4 5 -2 55.09 3.2
 -4 5 -2 52.99 3.3
 -4 5 -2 52.29 3.4
 -4 5 -2 61.09 3.3
 -4 5 -2 50.99 3.2
 -4 5 -2 56.29 4.3
 -4 5 -2 53.39 3.3
 -4 5 -2 49.5 4.1
 -4 5 -2 54.49 2.4
 -4 5 -2 46.4 3.2
 -4 5 -2 58.69 3.1
 4 -5 2 55.29 3.3
 4 -5 2 55.49 3.4
 4 -5 2 53.59 3.2
 4 -5 2 50.69 3
 4 -5 2 45 3.1
 4 -5 2 58.19 4.1
 4 -5 2 49.3 3.4
 4 -5 2 54.79 3.1
 4 -5 2 51.69 3.1
 4 -5 2 58.69 3.6
 4 -5 2 44.4 3
 4 -5 2 57.49 3.3
 4 -5 2 52.59 3.3
 -5 5 -2 -0.7 2.1
 -5 5 -2 -0.9 1.3
 -5 5 -2 0.5 1.6
 -5 5 -2 -0.4 1.5
 -5 5 -2 2.1 1.7
 -5 5 -2 1.5 1.4
 -5 5 -2 -0.1 2.8
 -5 5 -2 2.1 1.6
 -5 5 -2 -1.2 1.9
 -5 5 -2 -0.4 1.1
 5 -5 2 -0.5 1.3
 5 -5 2 0.5 1.7
 5 -5 2 -1.6 1.7
 5 -5 2 -1.1 1.6
 5 -5 2 -0.3 1.2
 5 -5 2 3.2 1.7
 5 -5 2 -0.2 1.7
 5 -5 2 -1.3 1.4
 5 -5 2 -1.2 1.5
 5 -5 2 0.8 2.3
 5 -5 2 -0.5 1.8
 5 -5 2 1.1 1.4
 5 -5 2 -1 1.6
 -6 5 -2 2.5 2.7
 -6 5 -2 6.9 2.2
 -6 5 -2 4.3 3.2
 -6 5 -2 5.2 2.1
 -6 5 -2 2.5 1.7
 -6 5 -2 2.9 1.9
 -6 5 -2 4.6 1.9
 -6 5 -2 3.9 2.1
 -6 5 -2 4.5 2.2
 -6 5 -2 4.3 2.2
 -6 5 -2 3.7 1.5
 6 -5 2 3.6 2
 6 -5 2 7.3 1.9
 6 -5 2 3 1.8
 6 -5 2 6.3 1.9
 6 -5 2 -1.1 2.2
 6 -5 2 0.7 2.8
 6 -5 2 3.5 2
 6 -5 2 4.4 2
 6 -5 2 3.8 2.2
 6 -5 2 2.2 1.6
 6 -5 2 2 2.1
 6 -5 2 4.5 2.3
 6 -5 2 1.5 2
 -7 5 -2 -1.3 2.5
 -7 5 -2 -1.1 3.7
 -7 5 -2 2.4 2.5
 -7 5 -2 -1.6 3.2
 -7 5 -2 1.7 2.5
 -7 5 -2 2.7 2.2
 -7 5 -2 -1.5 2.8
 -7 5 -2 -0.1 2.7
 -7 5 -2 -1.5 2.5
 7 -5 2 -1.4 2.2
 7 -5 2 0.2 2.8
 7 -5 2 -0.8 2.7
 7 -5 2 1 1.1
 7 -5 2 0.9 2.5
 7 -5 2 -1.7 1.8
 7 -5 2 0.6 2.7
 7 -5 2 0.3 2.3
 7 -5 2 -1.5 2.6
 7 -5 2 -0.8 2.5
 7 -5 2 -0.8 2.2
 7 -5 2 3.3 2.3
 -8 5 -2 6 3.4
 -8 5 -2 -0.3 3.1
 -8 5 -2 0.3 4.1
 -8 5 -2 0.4 3.2
 -8 5 -2 3 3.6
 -8 5 -2 0.2 4.9
 -8 5 -2 1.7 2.8
 8 -5 2 1.1 1.3
 8 -5 2 3.9 3.3
 8 -5 2 -0.3 3.3
 8 -5 2 0.1 3.7
 8 -5 2 0 3.2
 8 -5 2 -0.6 3.2
 8 -5 2 -1.1 3.1
 8 -5 2 2.7 3.6
 8 -5 2 -1 3.4
 8 -5 2 -0.6 2.8
 8 -5 2 -0.4 2.5
 -9 5 -2 28.7 7.2
 -9 5 -2 17.7 4.5
 -9 5 -2 18.5 4.8
 -9 5 -2 13.4 4.4
 -9 5 -2 17.4 4.7
 -9 5 -2 21.8 4.7
 -9 5 -2 27.5 6.8
 -9 5 -2 18.6 4.4
 9 -5 2 16.2 4.4
 9 -5 2 17.8 5
 9 -5 2 25.1 4.5
 9 -5 2 26.6 2.4
 9 -5 2 21.9 4.5
 9 -5 2 25.5 4.5
 9 -5 2 21.3 3.8
 9 -5 2 26.3 4.4
 9 -5 2 27.5 4.6
 9 -5 2 26.7 4.6
 9 -5 2 23.1 4.3
 9 -5 2 22.2 4.1
 11 4 -2 1.8 1.7
 11 4 -2 -2.8 2.8
 11 4 -2 -1.3 1.5
 11 4 -2 0.7 2.7
 11 4 -2 -0.1 2.5
 11 4 -2 1.4 1.2
 -11 -4 2 4.9 3.4
 -11 -4 2 3.3 3.6
 -11 -4 2 6.2 4
 -11 -4 2 -0.3 2
 10 4 -2 -0.5 1.4
 10 4 -2 -3.5 2
 10 4 -2 -2 2
 10 4 -2 0.2 1.3
 10 4 -2 1.5 2
 10 4 -2 0.3 1
 10 4 -2 -1.5 2.1
 10 4 -2 1.5 4.9
 -10 -4 2 -0.3 1.6
 -10 -4 2 -1 2.9
 9 4 -2 11.3 1.6
 9 4 -2 12 1.9
 9 4 -2 10.7 1.8
 9 4 -2 10.6 1.8
 9 4 -2 11.2 1.7
 9 4 -2 12.5 1.7
 9 4 -2 10.7 1.2
 9 4 -2 12.7 2
 9 4 -2 10.1 1.9
 9 4 -2 13.2 1.9
 -9 -4 2 10.8 2.1
 -9 -4 2 12.1 2.7
 -9 -4 2 9.2 1.5
 -9 -4 2 7.4 2.7
 8 4 -2 67.09 3.4
 8 4 -2 62.89 3.2
 8 4 -2 66.79 3.6
 8 4 -2 73.39 3.5
 8 4 -2 70.19 3.4
 8 4 -2 65.79 3.3
 8 4 -2 70.69 3.6
 8 4 -2 71.89 5.3
 8 4 -2 69.79 3.4
 8 4 -2 67.19 3.1
 8 4 -2 68.29 3.4
 8 4 -2 67.09 3.4
 -8 -4 2 66.69 3.6
 -8 -4 2 61.79 3.7
 -8 -4 2 66.29 3.3
 -8 -4 2 68.59 3.8
 -8 -4 2 74.89 4.2
 -8 -4 2 69.79 4.6
 7 4 -2 3.3 1.3
 7 4 -2 5 1.1
 7 4 -2 3.3 0.9
 7 4 -2 3.1 2.2
 7 4 -2 4.3 0.9
 7 4 -2 2.7 0.7
 7 4 -2 4.5 1
 7 4 -2 3.2 1.1
 7 4 -2 3.2 0.9
 7 4 -2 5.3 0.8
 7 4 -2 3.7 1.2
 7 4 -2 4.1 1.1
 7 4 -2 3.7 1.1
 7 4 -2 4.7 0.7
 -7 -4 2 4.3 1.4
 -7 -4 2 6.5 0.9
 -7 -4 2 5.3 1.2
 -7 -4 2 1.6 1.7
 -7 -4 2 4.4 1.1
 -7 -4 2 3.3 1
 6 4 -2 49.6 2.4
 6 4 -2 49.7 3.4
 6 4 -2 47.7 2.4
 6 4 -2 51.49 2.5
 6 4 -2 50.39 2.6
 6 4 -2 46.1 2.1
 6 4 -2 52.09 2.5
 6 4 -2 47.7 2.4
 6 4 -2 50.09 2.7
 6 4 -2 53.39 2.6
 6 4 -2 51.39 2.5
 6 4 -2 48.4 2.3
 6 4 -2 52.69 2.7
 6 4 -2 51.39 2.5
 6 4 -2 47.4 2.4
 6 4 -2 49 2.4
 -6 -4 2 45.8 3.1
 -6 -4 2 49.3 2.2
 -6 -4 2 52.89 3.4
 -6 -4 2 49.6 3.5
 -6 -4 2 53.19 2.4
 -6 -4 2 50.09 2.9
 -6 -4 2 51.69 2.4
 -6 -4 2 48.9 2.4
 -6 -4 2 55.39 3.7
 -6 -4 2 53.29 3
 -6 -4 2 49.5 2.1
 -6 -4 2 42.9 2.6
 -6 -4 2 50.39 3
 -6 -4 2 49.1 2.6
 -6 -4 2 47.9 3.1
 -6 -4 2 50.49 2.6
 -6 -4 2 49.4 2.4
 -6 -4 2 48.3 2.8
 -6 -4 2 48.6 2.2
 -6 -4 2 49.8 2.3
 -6 -4 2 48.5 2.2
 -6 -4 2 54.19 4
 -6 -4 2 50.19 2.9
 -6 -4 2 52.19 2.7
 -6 -4 2 49.2 3.2
 5 4 -2 6 0.5
 5 4 -2 5.2 0.8
 5 4 -2 5.8 0.6
 5 4 -2 8.9 0.8
 5 4 -2 6.8 0.9
 5 4 -2 5.5 0.8
 5 4 -2 5.3 1.1
 5 4 -2 10.2 1.9
 5 4 -2 6.2 0.8
 5 4 -2 5.6 0.6
 5 4 -2 5.4 0.9
 5 4 -2 6.6 0.8
 5 4 -2 4.7 1
 5 4 -2 4.6 0.8
 5 4 -2 5.8 0.8
 5 4 -2 8.3 0.9
 5 4 -2 7.1 0.8
 5 4 -2 7.1 0.9
 5 4 -2 5.7 0.6
 -5 -4 2 6.6 0.6
 -5 -4 2 9.2 1.9
 -5 -4 2 6.1 1.6
 -5 -4 2 5.3 0.6
 -5 -4 2 7.5 1.8
 -5 -4 2 6.3 0.8
 -5 -4 2 6.4 1.1
 -5 -4 2 6.8 1.4
 -5 -4 2 4.8 1.3
 -5 -4 2 6.9 2.1
 -5 -4 2 6 2
 -5 -4 2 6.7 1.6
 -5 -4 2 8.1 0.7
 -5 -4 2 6.7 0.9
 -5 -4 2 5.9 0.5
 -5 -4 2 9.3 1.1
 -5 -4 2 6.1 0.8
 -5 -4 2 5.7 1.1
 -5 -4 2 6.6 1.3
 -5 -4 2 4.6 0.8
 -5 -4 2 5.9 1.3
 -5 -4 2 7.3 0.7
 -5 -4 2 7.6 1.4
 -5 -4 2 6.7 0.8
 -5 -4 2 4.8 1.3
 -5 -4 2 7.5 0.8
 -5 -4 2 6.5 1.1
 -5 -4 2 5.1 1.7
 -5 -4 2 6.8 0.6
 -5 -4 2 6.6 1.2
 -5 -4 2 5.2 0.6
 4 4 -2 6.1 0.6
 4 4 -2 6.7 0.8
 4 4 -2 7.3 0.6
 4 4 -2 8.1 0.9
 4 4 -2 7.6 0.6
 4 4 -2 9.4 0.9
 4 4 -2 9.7 0.9
 4 4 -2 5.9 0.7
 4 4 -2 7 0.7
 4 4 -2 5.9 1
 4 4 -2 7 1.5
 4 4 -2 6.6 0.8
 4 4 -2 8 1
 4 4 -2 7 0.6
 4 4 -2 7 0.8
 4 4 -2 7.3 0.7
 4 4 -2 6.7 0.8
 4 4 -2 7.4 1
 4 4 -2 7.9 0.8
 -4 -4 2 7 0.4
 -4 -4 2 7.4 1
 -4 -4 2 6.7 1.1
 -4 -4 2 5.8 0.9
 -4 -4 2 7.4 0.8
 -4 -4 2 6.4 0.8
 -4 -4 2 8 0.8
 -4 -4 2 7.7 0.9
 -4 -4 2 7.4 0.8
 -4 -4 2 6.7 1.1
 -4 -4 2 7.5 0.5
 -4 -4 2 7.6 0.7
 -4 -4 2 8.2 0.7
 -4 -4 2 7.8 1
 -4 -4 2 7.2 0.6
 -4 -4 2 6.3 1
 -4 -4 2 5.5 1.3
 -4 -4 2 6.6 1.3
 -4 -4 2 6.8 1
 -4 -4 2 6.8 0.5
 -4 -4 2 7.2 0.9
 -4 -4 2 6.8 0.8
 -4 -4 2 8.5 1.6
 -4 -4 2 7.7 1
 -4 -4 2 6.6 0.7
 -4 -4 2 8.4 1
 -4 -4 2 7.5 0.7
 -4 -4 2 7 0.8
 -4 -4 2 7.9 0.8
 -4 -4 2 7.5 1.4
 3 4 -2 335.47 13.4
 3 4 -2 341.27 14.4
 3 4 -2 341.27 13.6
 3 4 -2 323.97 13.7
 3 4 -2 332.37 13.6
 3 4 -2 342.47 13.7
 3 4 -2 339.27 13.4
 3 4 -2 335.77 13.5
 3 4 -2 341.67 13.7
 3 4 -2 326.97 13.6
 3 4 -2 347.07 13.8
 3 4 -2 346.67 13.7
 3 4 -2 346.37 13.4
 3 4 -2 332.87 13.4
 3 4 -2 340.77 13.8
 3 4 -2 335.77 13.5
 3 4 -2 323.97 13.5
 3 4 -2 325.27 13.5
 3 4 -2 350.16 13.6
 -3 -4 2 337.17 13.7
 -3 -4 2 338.67 13.6
 -3 -4 2 335.97 13.7
 -3 -4 2 355.96 13.4
 -3 -4 2 330.67 13.6
 -3 -4 2 328.57 13.6
 -3 -4 2 340.47 13.6
 -3 -4 2 332.97 13.5
 -3 -4 2 346.87 13.5
 -3 -4 2 345.67 13.6
 -3 -4 2 338.67 13.8
 -3 -4 2 344.77 13.4
 -3 -4 2 332.87 13.6
 -3 -4 2 327.37 13.6
 -3 -4 2 330.57 13.5
 -3 -4 2 342.77 13.6
 -3 -4 2 342.37 13.5
 -3 -4 2 342.17 13.5
 -3 -4 2 363.66 13.6
 -3 -4 2 329.97 13.6
 -3 -4 2 347.67 13.5
 -3 -4 2 347.87 13.6
 -3 -4 2 336.67 13.6
 -3 -4 2 337.47 13.5
 -3 -4 2 328.57 13.6
 -3 -4 2 334.77 13.6
 -3 -4 2 360.96 13.8
 -3 -4 2 342.07 13.6
 2 4 -2 8.4 0.9
 2 4 -2 8.7 1
 2 4 -2 8.4 0.5
 2 4 -2 9.1 0.8
 2 4 -2 8.9 0.6
 2 4 -2 8.5 0.6
 2 4 -2 7.5 0.9
 2 4 -2 8 0.6
 2 4 -2 8.3 0.7
 2 4 -2 7.6 0.9
 2 4 -2 8.2 1
 2 4 -2 6.2 1.3
 2 4 -2 6.3 0.7
 2 4 -2 8.8 0.9
 2 4 -2 8.5 0.5
 2 4 -2 8.5 0.7
 2 4 -2 9.7 1.1
 2 4 -2 8.2 0.7
 2 4 -2 10.9 0.8
 2 4 -2 7.6 0.7
 2 4 -2 9.1 0.9
 2 4 -2 9.3 0.7
 2 4 -2 9.2 0.7
 2 4 -2 9.4 0.9
 2 4 -2 9.6 0.7
 2 4 -2 7.7 0.7
 2 4 -2 9.1 0.6
 2 4 -2 9.7 0.8
 -2 -4 2 10.1 0.8
 -2 -4 2 10.2 0.9
 -2 -4 2 9.1 0.9
 -2 -4 2 9.4 0.9
 -2 -4 2 8.4 0.8
 -2 -4 2 8.4 0.7
 -2 -4 2 9.4 0.5
 -2 -4 2 10.2 0.8
 -2 -4 2 9.7 0.7
 -2 -4 2 9.6 0.8
 -2 -4 2 10.2 1
 -2 -4 2 8.5 0.8
 -2 -4 2 9.1 0.7
 -2 -4 2 8.5 1
 -2 -4 2 8.2 0.5
 -2 -4 2 7.7 0.9
 -2 -4 2 9.9 1.3
 -2 -4 2 8.9 0.7
 -2 -4 2 9.1 0.7
 -2 -4 2 9.4 0.9
 -2 -4 2 8.6 0.5
 -2 -4 2 8.1 0.4
 -2 -4 2 9.4 1
 -2 -4 2 9 0.8
 1 4 -2 17.9 1.1
 1 4 -2 15.3 1.2
 1 4 -2 17.8 1.3
 1 4 -2 15.3 1.3
 1 4 -2 15.5 0.8
 1 4 -2 15.7 1
 1 4 -2 14.6 1
 1 4 -2 18.3 1.3
 1 4 -2 15.5 1.1
 1 4 -2 16.4 1.2
 1 4 -2 15.5 1
 1 4 -2 16 1.2
 1 4 -2 18.6 1.1
 1 4 -2 15.1 1.2
 1 4 -2 18.7 1.2
 1 4 -2 15.8 1.2
 1 4 -2 18.1 1.2
 1 4 -2 17.5 1.1
 1 4 -2 18.7 1.6
 1 4 -2 15.8 0.9
 1 4 -2 15.4 1.1
 1 4 -2 16.7 0.8
 1 4 -2 18.8 1.2
 1 4 -2 17.9 1
 1 4 -2 19.2 1.4
 1 4 -2 16.2 1.2
 1 4 -2 18.7 1.2
 -1 -4 2 17.4 1.4
 -1 -4 2 13 1.1
 -1 -4 2 14.5 1.1
 -1 -4 2 17.3 1.1
 -1 -4 2 19.6 1.6
 -1 -4 2 16.9 1.2
 -1 -4 2 17.4 1.2
 -1 -4 2 18.5 0.8
 -1 -4 2 18.9 1.2
 -1 -4 2 17.7 0.8
 -1 -4 2 18.9 1.1
 -1 -4 2 15.1 1.1
 -1 -4 2 18.3 1.1
 -1 -4 2 15.2 1.2
 -1 -4 2 17.5 1
 -1 -4 2 17.6 1.3
 -1 -4 2 18.5 1.3
 -1 -4 2 15.9 1
 -1 -4 2 17 1.2
 -1 -4 2 14.9 1.2
 -1 -4 2 18.6 0.9
 -1 -4 2 16.6 1.1
 0 4 -2 108.19 4.3
 0 4 -2 106.09 4.2
 0 4 -2 101.09 4.6
 0 4 -2 107.59 4.6
 0 4 -2 109.39 4.7
 0 4 -2 108.59 4.5
 0 4 -2 106.99 4.7
 0 4 -2 101.79 4.7
 0 4 -2 106.79 4.7
 0 4 -2 104.09 4.6
 0 4 -2 110.89 4.8
 0 4 -2 102.59 4.6
 0 4 -2 106.49 4.3
 0 4 -2 106.59 4.4
 0 4 -2 109.79 4.6
 0 4 -2 111.29 4.5
 0 4 -2 107.39 4.6
 0 4 -2 108.09 4.5
 0 4 -2 106.19 4.6
 0 4 -2 106.99 4.4
 0 4 -2 103.99 4.7
 0 4 -2 109.69 4.5
 0 4 -2 105.29 4.5
 0 4 -2 112.99 4.7
 0 -4 2 103.29 4.5
 0 -4 2 103.29 4.7
 0 -4 2 111.29 4.5
 0 -4 2 107.09 4.6
 0 -4 2 102.19 4.6
 0 -4 2 106.39 4.7
 0 -4 2 109.59 4.5
 0 -4 2 106.89 4.5
 0 -4 2 100.59 4.6
 0 -4 2 105.29 4.5
 0 -4 2 105.19 4.5
 0 -4 2 107.49 4.6
 0 -4 2 105.79 4.6
 0 -4 2 107.69 4.8
 0 -4 2 108.19 4.6
 0 -4 2 102.99 4.9
 0 -4 2 103.59 4.6
 0 -4 2 112.09 4.4
 0 -4 2 110.39 4.3
 0 -4 2 106.39 4.7
 -1 4 -2 16.3 1.5
 -1 4 -2 17.6 1.3
 -1 4 -2 18.2 1.3
 -1 4 -2 18.3 1.1
 -1 4 -2 17.7 1.1
 -1 4 -2 18.4 1.4
 -1 4 -2 16.9 1.4
 -1 4 -2 17.3 1.5
 -1 4 -2 19.4 1.3
 -1 4 -2 16.9 1.4
 -1 4 -2 16.8 1.5
 -1 4 -2 17.8 1.3
 -1 4 -2 19.6 1
 -1 4 -2 17 1.4
 -1 4 -2 20.7 1.1
 -1 4 -2 18.2 1.3
 -1 4 -2 18.9 1
 -1 4 -2 19 1.3
 -1 4 -2 18.3 1.4
 -1 4 -2 19 1
 -1 4 -2 19.3 1.6
 -1 4 -2 17.3 1.1
 -1 4 -2 15.7 1.2
 1 -4 2 19.4 1.1
 1 -4 2 21.6 1.5
 1 -4 2 18.4 1.3
 1 -4 2 19.3 1.2
 1 -4 2 17.8 1.4
 1 -4 2 18.1 1.4
 1 -4 2 16.4 1.4
 1 -4 2 17.1 1
 1 -4 2 16.4 1.4
 1 -4 2 17.3 1.4
 1 -4 2 15.8 1.2
 1 -4 2 16.6 1.4
 1 -4 2 17.4 1.2
 1 -4 2 20.4 1.3
 1 -4 2 16.4 1.3
 1 -4 2 17.4 1.2
 1 -4 2 19.2 1.4
 1 -4 2 16.8 1.7
 1 -4 2 21.2 1.5
 1 -4 2 18 1.9
 1 -4 2 18.4 1.3
 1 -4 2 20.5 1.2
 -2 4 -2 180.98 7.6
 -2 4 -2 172.38 7.5
 -2 4 -2 168.18 7.3
 -2 4 -2 173.88 7.3
 -2 4 -2 180.88 7.4
 -2 4 -2 174.48 7.5
 -2 4 -2 182.38 7.2
 -2 4 -2 169.18 7.2
 -2 4 -2 174.68 7.4
 -2 4 -2 174.18 7.4
 -2 4 -2 170.88 7.2
 -2 4 -2 175.38 7.2
 -2 4 -2 161.68 7.3
 -2 4 -2 177.88 7.3
 -2 4 -2 178.48 7.3
 -2 4 -2 172.58 7.1
 -2 4 -2 180.28 7.4
 -2 4 -2 177.08 7.9
 -2 4 -2 173.48 7.2
 -2 4 -2 175.08 7.5
 -2 4 -2 171.58 7.1
 -2 4 -2 180.18 7.4
 -2 4 -2 164.98 7.4
 2 -4 2 164.08 7.1
 2 -4 2 166.28 7.3
 2 -4 2 179.08 7.5
 2 -4 2 171.88 7.7
 2 -4 2 177.58 7.4
 2 -4 2 171.98 7.4
 2 -4 2 180.98 7.3
 2 -4 2 169.08 7
 2 -4 2 197.28 7.5
 2 -4 2 175.88 7.2
 2 -4 2 173.38 7.6
 2 -4 2 182.88 7.4
 2 -4 2 169.88 7.4
 2 -4 2 188.18 7.6
 2 -4 2 166.28 7.4
 2 -4 2 166.88 7.3
 2 -4 2 172.28 7.3
 2 -4 2 174.08 7.3
 2 -4 2 178.28 7.3
 2 -4 2 185.48 7.5
 2 -4 2 165.38 7.1
 2 -4 2 181.68 7.8
 -3 4 -2 414.16 16.6
 -3 4 -2 374.36 16.3
 -3 4 -2 406.76 15.9
 -3 4 -2 405.96 16.4
 -3 4 -2 383.66 16.4
 -3 4 -2 381.36 16.1
 -3 4 -2 406.86 16.4
 -3 4 -2 395.16 16.3
 -3 4 -2 379.06 16.5
 -3 4 -2 426.46 16.4
 -3 4 -2 426.06 16.4
 -3 4 -2 413.96 16.3
 -3 4 -2 386.16 16.3
 -3 4 -2 394.76 16.2
 -3 4 -2 379.06 16.3
 -3 4 -2 409.86 16.1
 -3 4 -2 395.16 15.8
 -3 4 -2 415.36 16.3
 -3 4 -2 388.46 16.8
 -3 4 -2 389.66 16.2
 -3 4 -2 393.56 16.1
 -3 4 -2 409.66 16.2
 -3 4 -2 386.56 16.2
 -3 4 -2 426.96 16.4
 3 -4 2 381.16 16.3
 3 -4 2 422.46 16.6
 3 -4 2 400.16 16
 3 -4 2 415.56 16.3
 3 -4 2 380.86 16.1
 3 -4 2 376.86 16.6
 3 -4 2 396.46 16.2
 3 -4 2 428.36 16.5
 3 -4 2 415.06 16.2
 3 -4 2 413.16 16.3
 3 -4 2 389.86 16.2
 3 -4 2 412.46 16.7
 3 -4 2 415.06 16.3
 3 -4 2 400.26 16.1
 3 -4 2 417.06 16.3
 3 -4 2 422.36 16.4
 3 -4 2 381.16 16.5
 3 -4 2 381.76 16.3
 3 -4 2 407.16 16.5
 3 -4 2 391.96 15.8
 3 -4 2 423.06 16.4
 -4 4 -2 265.27 10.7
 -4 4 -2 273.47 11
 -4 4 -2 241.88 10.7
 -4 4 -2 258.37 11.3
 -4 4 -2 255.27 10.4
 -4 4 -2 267.07 11.2
 -4 4 -2 266.67 11.3
 -4 4 -2 244.38 11
 -4 4 -2 255.07 10.9
 -4 4 -2 246.08 10.9
 -4 4 -2 263.97 11.1
 -4 4 -2 251.77 11
 -4 4 -2 259.47 11.6
 -4 4 -2 244.28 11
 -4 4 -2 276.67 11.1
 -4 4 -2 264.27 10.9
 -4 4 -2 269.37 10.6
 -4 4 -2 271.47 11
 -4 4 -2 281.97 11
 -4 4 -2 254.67 10.9
 -4 4 -2 239.58 11.2
 4 -4 2 270.37 10.9
 4 -4 2 273.97 11.2
 4 -4 2 249.78 10.9
 4 -4 2 267.57 11.1
 4 -4 2 244.48 10.6
 4 -4 2 276.07 10.9
 4 -4 2 263.97 11.3
 4 -4 2 267.47 11.3
 4 -4 2 281.27 11.1
 4 -4 2 268.97 11
 4 -4 2 283.27 11.2
 4 -4 2 264.67 11.5
 4 -4 2 264.37 11
 4 -4 2 242.58 11.3
 4 -4 2 252.57 10.3
 4 -4 2 247.98 10.8
 4 -4 2 273.57 11
 4 -4 2 276.87 10.9
 4 -4 2 254.17 10.5
 -5 4 -2 13.1 2
 -5 4 -2 10.7 1.7
 -5 4 -2 11.4 2
 -5 4 -2 13 1.8
 -5 4 -2 13.5 1.6
 -5 4 -2 14.7 2.7
 -5 4 -2 13.7 2.3
 -5 4 -2 15.7 1.7
 -5 4 -2 15.3 2
 -5 4 -2 9.4 1.9
 -5 4 -2 8.8 1.3
 -5 4 -2 17.1 2.3
 -5 4 -2 10.5 1.9
 -5 4 -2 11.5 2.8
 5 -4 2 15.4 1.9
 5 -4 2 14.8 1.5
 5 -4 2 14.4 1.9
 5 -4 2 14.3 2.4
 5 -4 2 12.4 1.9
 5 -4 2 13 1.6
 5 -4 2 11.3 1.6
 5 -4 2 13.3 1.9
 5 -4 2 14.2 2.1
 5 -4 2 15.2 2.1
 5 -4 2 13 1.8
 5 -4 2 17.2 2.1
 5 -4 2 17.5 1.9
 -6 4 -2 10.5 1.7
 -6 4 -2 14.8 2.7
 -6 4 -2 11.2 2.2
 -6 4 -2 7.8 1.9
 -6 4 -2 9.4 2.1
 -6 4 -2 9.4 2.7
 -6 4 -2 11.8 2.2
 -6 4 -2 10.6 1.4
 -6 4 -2 11.7 2.1
 -6 4 -2 12.8 2
 -6 4 -2 13.2 2.3
 6 -4 2 16.8 2.2
 6 -4 2 12.4 2.7
 6 -4 2 7.4 1.9
 6 -4 2 13.6 1.7
 6 -4 2 14.4 1.8
 6 -4 2 10.7 1.9
 6 -4 2 10 2.1
 6 -4 2 8.6 2
 6 -4 2 14.1 1.7
 6 -4 2 11.8 2.2
 6 -4 2 12.2 2.2
 6 -4 2 11.3 1.7
 6 -4 2 16.4 2.3
 -7 4 -2 49.99 4.4
 -7 4 -2 49.99 3.9
 -7 4 -2 42 3.5
 -7 4 -2 43.2 3.6
 -7 4 -2 46.2 3.7
 -7 4 -2 46.3 3.5
 -7 4 -2 39.9 3.6
 -7 4 -2 45.1 3.7
 -7 4 -2 44.9 3.7
 -7 4 -2 50.69 4.8
 7 -4 2 49.4 3.9
 7 -4 2 51.59 4
 7 -4 2 46.3 3.2
 7 -4 2 45.7 3.5
 7 -4 2 48.8 3.7
 7 -4 2 49 4
 7 -4 2 49.2 2.7
 7 -4 2 47.1 3.8
 7 -4 2 50.59 3.6
 7 -4 2 54.89 3.9
 7 -4 2 48.6 3.6
 7 -4 2 56.19 3.6
 7 -4 2 43 3.3
 -8 4 -2 27.4 3.6
 -8 4 -2 23.7 4.4
 -8 4 -2 23.5 3.3
 -8 4 -2 17.8 3.2
 -8 4 -2 19.4 3.5
 -8 4 -2 17.7 3
 -8 4 -2 24.7 4.8
 -8 4 -2 21.7 3.4
 -8 4 -2 23.5 3.4
 8 -4 2 26 3.5
 8 -4 2 20.1 3.1
 8 -4 2 24.5 3.5
 8 -4 2 23.2 3.5
 8 -4 2 25.5 4
 8 -4 2 25.7 3.2
 8 -4 2 31.7 3.5
 8 -4 2 25.5 3.1
 8 -4 2 26.2 3.6
 8 -4 2 22.6 3.6
 8 -4 2 19.3 2.9
 8 -4 2 23.5 3
 -9 4 -2 1.5 5
 -9 4 -2 -0.3 3.9
 -9 4 -2 1 3.6
 -9 4 -2 3.5 3.4
 -9 4 -2 1.7 6
 -9 4 -2 2.7 4
 -9 4 -2 3.7 3.5
 -9 4 -2 2.1 3.8
 9 -4 2 3.3 3.6
 9 -4 2 -3 3.3
 9 -4 2 0.4 3.1
 9 -4 2 2.6 3.6
 9 -4 2 1.8 3.6
 9 -4 2 -0.4 3.5
 9 -4 2 0 2.8
 9 -4 2 5 1.6
 9 -4 2 1.5 3.2
 9 -4 2 -1.5 3.3
 11 3 -2 2.3 3.5
 11 3 -2 3.3 2.7
 11 3 -2 2.8 3.2
 11 3 -2 1.8 1.5
 11 3 -2 3.5 1.2
 11 3 -2 1.7 2.7
 -11 -3 2 5.6 3.7
 -11 -3 2 3.6 3.6
 -11 -3 2 3.5 4.1
 -11 -3 2 -1.4 2.5
 10 3 -2 11 2.5
 10 3 -2 13.4 2.9
 10 3 -2 15.2 1.7
 10 3 -2 13 2.4
 10 3 -2 15.3 2.3
 10 3 -2 10.7 2.4
 10 3 -2 13.4 1.7
 10 3 -2 12.5 1.3
 10 3 -2 11.4 2.2
 -10 -3 2 15.6 3.2
 -10 -3 2 12.9 3.6
 -10 -3 2 17.3 3
 -10 -3 2 11.5 1.9
 9 3 -2 -0.7 1.5
 9 3 -2 1.1 0.8
 9 3 -2 2.3 1.2
 9 3 -2 -0.5 1.6
 9 3 -2 -0.6 1.5
 9 3 -2 -0.6 1.5
 9 3 -2 2.2 2
 9 3 -2 3.1 1.5
 9 3 -2 2.7 3.5
 9 3 -2 1.8 1.3
 9 3 -2 0 1.2
 -9 -3 2 0 1.3
 -9 -3 2 1.1 2.3
 -9 -3 2 0.5 1.8
 -9 -3 2 -0.5 1.9
 -9 -3 2 1.8 2.1
 8 3 -2 26 3.2
 8 3 -2 19.3 1.7
 8 3 -2 18.4 2.2
 8 3 -2 23 1.7
 8 3 -2 19.8 1.9
 8 3 -2 17.9 1.5
 8 3 -2 23.1 1.8
 8 3 -2 16.2 1.5
 8 3 -2 19.9 1.7
 8 3 -2 23.5 1.4
 8 3 -2 20.2 1.7
 8 3 -2 26.9 2
 8 3 -2 21.8 1.7
 -8 -3 2 21 2.1
 -8 -3 2 19.5 2.4
 -8 -3 2 20.2 2.3
 -8 -3 2 20.9 2.2
 -8 -3 2 22.5 2.8
 -8 -3 2 23.6 1.7
 7 3 -2 3.4 0.8
 7 3 -2 4.1 0.6
 7 3 -2 3.4 1
 7 3 -2 3.9 1
 7 3 -2 4.6 0.9
 7 3 -2 4 1.2
 7 3 -2 3.6 1.1
 7 3 -2 5.7 1
 7 3 -2 4.3 1.1
 7 3 -2 3.1 1.1
 7 3 -2 5.2 0.9
 7 3 -2 3.8 1
 7 3 -2 5.8 2
 7 3 -2 3 0.9
 -7 -3 2 5.4 1.4
 -7 -3 2 6.4 2
 -7 -3 2 3 1.7
 -7 -3 2 3.9 1.2
 -7 -3 2 3.9 1.7
 -7 -3 2 2.3 1.7
 -7 -3 2 5.7 1.3
 -7 -3 2 3.7 1.3
 -7 -3 2 5 0.9
 6 3 -2 26.6 1.3
 6 3 -2 24.2 1.3
 6 3 -2 24 1.7
 6 3 -2 23.8 1.5
 6 3 -2 25.2 1.5
 6 3 -2 25.4 1.7
 6 3 -2 17.4 1.8
 6 3 -2 26.1 2.3
 6 3 -2 20.9 1.1
 6 3 -2 22.8 1.5
 6 3 -2 24.5 1.5
 6 3 -2 24.9 1.6
 6 3 -2 25.4 1.3
 6 3 -2 24.2 1.6
 6 3 -2 17.4 1.4
 6 3 -2 22.4 1.5
 6 3 -2 22.9 1.5
 6 3 -2 26.6 1.7
 -6 -3 2 23.2 2.5
 -6 -3 2 22.5 1.6
 -6 -3 2 23.5 1.3
 -6 -3 2 26 2.3
 -6 -3 2 24.6 2.1
 -6 -3 2 22.8 1.8
 -6 -3 2 29.1 2.4
 -6 -3 2 23.7 1.7
 -6 -3 2 23 1.7
 -6 -3 2 25.7 2.2
 -6 -3 2 22.5 1.3
 -6 -3 2 28.6 1.7
 -6 -3 2 23.2 1.4
 -6 -3 2 21.6 1.9
 -6 -3 2 25.2 1.7
 -6 -3 2 21.9 1.6
 -6 -3 2 24.8 2
 -6 -3 2 26.7 3
 -6 -3 2 21.7 1.5
 -6 -3 2 22.8 2
 -6 -3 2 26.2 2
 -6 -3 2 25.5 2.1
 -6 -3 2 20.8 1.7
 -6 -3 2 25.8 1.9
 5 3 -2 36.9 1.7
 5 3 -2 34.5 1.8
 5 3 -2 35 1.8
 5 3 -2 32 1.8
 5 3 -2 36.4 1.8
 5 3 -2 37.6 2
 5 3 -2 32.5 1.9
 5 3 -2 34.6 2.7
 5 3 -2 35.3 1.8
 5 3 -2 35.2 1.5
 5 3 -2 37.2 1.8
 5 3 -2 36.8 1.7
 5 3 -2 35.4 1.8
 5 3 -2 35.4 1.8
 5 3 -2 35.1 1.9
 5 3 -2 35.9 1.8
 5 3 -2 33.7 2
 5 3 -2 39.2 2
 -5 -3 2 39.1 2.5
 -5 -3 2 35 2.2
 -5 -3 2 36.9 1.9
 -5 -3 2 38.7 2.5
 -5 -3 2 34.6 1.9
 -5 -3 2 35.3 2.1
 -5 -3 2 34.6 1.9
 -5 -3 2 39.9 2.8
 -5 -3 2 41.1 2.8
 -5 -3 2 36.4 2
 -5 -3 2 33.8 2.1
 -5 -3 2 36.2 1.7
 -5 -3 2 37.4 2.8
 -5 -3 2 35.5 1.8
 -5 -3 2 36 1.5
 -5 -3 2 38.3 2.5
 -5 -3 2 33.5 1.7
 -5 -3 2 35.9 1.6
 -5 -3 2 35.1 1.8
 -5 -3 2 38.5 1.7
 -5 -3 2 35.4 1.6
 -5 -3 2 33.6 1.8
 -5 -3 2 34.6 2
 -5 -3 2 38.8 2.5
 -5 -3 2 35.4 1.5
 -5 -3 2 35.6 2.3
 -5 -3 2 37.1 2.2
 -5 -3 2 36.7 1.7
 -5 -3 2 37.4 2
 -5 -3 2 32.1 2.3
 -5 -3 2 35.8 1.7
 -5 -3 2 33.3 2.1
 -5 -3 2 37.3 2
 -5 -3 2 34.7 1.7
 -5 -3 2 37.4 2.4
 4 3 -2 0.6 0.5
 4 3 -2 0.4 0.5
 4 3 -2 -0.2 0.5
 4 3 -2 -0.1 0.4
 4 3 -2 -0.3 0.5
 4 3 -2 -0.4 0.4
 4 3 -2 1.1 0.5
 4 3 -2 -0.1 0.4
 4 3 -2 0.7 0.5
 4 3 -2 -0.1 0.3
 4 3 -2 0.1 0.3
 4 3 -2 0.7 0.3
 4 3 -2 -0.9 0.6
 4 3 -2 -0.7 0.5
 4 3 -2 0 0.4
 4 3 -2 0.5 0.5
 4 3 -2 0.2 0.3
 4 3 -2 -0.2 0.4
 4 3 -2 0 0.4
 4 3 -2 -0.6 0.6
 4 3 -2 -0.6 1.2
 -4 -3 2 -0.8 1.1
 -4 -3 2 0.1 0.5
 -4 -3 2 -0.3 0.5
 -4 -3 2 0 0.5
 -4 -3 2 0.5 0.8
 -4 -3 2 -0.3 0.4
 -4 -3 2 0.2 0.6
 -4 -3 2 0.4 0.4
 -4 -3 2 0.4 0.9
 -4 -3 2 0.5 0.4
 -4 -3 2 -0.4 0.7
 -4 -3 2 0.3 0.5
 -4 -3 2 0.8 0.6
 -4 -3 2 0.4 0.4
 -4 -3 2 -0.3 0.3
 -4 -3 2 -0.2 0.3
 -4 -3 2 -0.4 0.4
 -4 -3 2 0 0.1
 -4 -3 2 0.2 1.1
 -4 -3 2 -0.2 0.7
 -4 -3 2 0.3 0.6
 -4 -3 2 -0.1 0.4
 -4 -3 2 0.1 0.5
 -4 -3 2 1 1.1
 -4 -3 2 0.6 0.4
 -4 -3 2 0.6 0.4
 -4 -3 2 0.3 0.5
 -4 -3 2 0.1 0.3
 -4 -3 2 -0.3 0.6
 -4 -3 2 -0.4 0.8
 -4 -3 2 0.5 0.7
 -4 -3 2 0 0.4
[truncated: 29,748,975 more chars]
